# Supplementary material for: Dietary docosahexaenoic acid supplementation inhibits acute pulmonary transcriptional and autoantibody responses to a single crystalline silica exposure in lupus-prone mice
Source: Front Immunol. 2024 Feb 1;15:1275265. doi: 10.3389/fimmu.2024.1275265 (PMC10867581; doi:10.3389/fimmu.2024.1275265)
Supplement: Supplementary file 1 [file DataSheet_1.zip]

Archive with 3 entries (3 files):
- File 1. Nanostring linear counts and log2 ratios.xlsx
- File 2. Statistics for pairwise comparisons.xlsx
- Supplementary data table and figures.pdf
