# Supplementary material for: Dietary docosahexaenoic acid supplementation inhibits acute pulmonary transcriptional and autoantibody responses to a single crystalline silica exposure in lupus-prone mice
Source: Front Immunol. 2024 Feb 1;15:1275265. doi: 10.3389/fimmu.2024.1275265 (PMC10867581; doi:10.3389/fimmu.2024.1275265)
Supplement: Supplementary file 1 [file DataSheet_1.zip › File 1. Nanostring linear counts and log2 ratios.xlsx]

## Sheet: Normalized linear counts
ID	B1	B2	B3	B4	B9	B10	B11	B12	B17	B18	B19	B20	E1	E2	E3	E4	E9	E10	E11	E12	E17	E18	E19	E20
Day	Day 7	Day 7	Day 7	Day 7	Day 7	Day 7	Day 7	Day 7	Day 7	Day 7	Day 7	Day 7	Day 28	Day 28	Day 28	Day 28	Day 28	Day 28	Day 28	Day 28	Day 28	Day 28	Day 28	Day 28
Silica	VEH	VEH	VEH	VEH	cSiO2	cSiO2	cSiO2	cSiO2	cSiO2	cSiO2	cSiO2	cSiO2	VEH	VEH	VEH	VEH	cSiO2	cSiO2	cSiO2	cSiO2	cSiO2	cSiO2	cSiO2	cSiO2
Diet	CON	CON	CON	CON	CON	CON	CON	CON	DHA	DHA	DHA	DHA	CON	CON	CON	CON	CON	CON	CON	CON	DHA	DHA	DHA	DHA
Foxp1	819.416	951.546	873.497	910.951	889.522	786.147	710.121	550.465	775.313	671.704	802.228	633.144	677.589	729.783	644.537	656.719	714.836	658.867	602.498	733.457	662.324	746.188	610.728	707.998
Tnfrsf13c	21.4402	33.6689	18.73	26.258	14.7028	23.9489	22.4417	15.095	20.62	29.5857	36.6036	46.6834	38.9708	22.386	17.7979	12.284	40.4458	23.7328	36.1386	27.8616	19.1694	40.4616	21.63	31.5668
Tbx21	19.4302	28.0574	18.73	18.1786	19.1137	16.6601	18.4343	7.04434	12.372	10.9577	13.7263	20.424	11.3141	12.8719	16.5266	16.0636	10.5511	4.52053	15.8106	11.1447	7.43305	8.46871	13.9959	13.5286
Cd244	17.4201	19.2394	12.7704	20.1985	26.4651	19.7838	18.4343	20.1267	22.682	23.0111	42.7042	20.424	20.1139	15.1105	15.2553	22.6781	23.7399	29.3834	19.1986	23.6824	19.9519	26.3471	20.3576	22.5477
Blnk	196.312	170.749	143.029	163.608	248.478	238.447	217.204	211.33	219.603	292.569	218.096	262.594	192.34	147.188	162.723	132.289	344.669	254.28	311.131	221.5	225.339	260.648	267.194	272.827
Ager	23464.9	23273.2	23110.2	23571.6	19747.4	18066.8	17260.9	17444.8	22292.3	20314.4	23993.6	18582.9	22203.3	22984.3	22037.6	23611.6	19504.6	19818	16821.4	20120.3	18933.2	19586.3	19290.1	20137.4
Cdc42	9687.61	9936.32	9753.2	9662.95	9515.68	9863.81	9316.53	9482.69	9516.15	9022.53	9901.27	9377.53	9044.99	9172.1	8947.24	9281	9032.6	9199.28	8787.88	9325.29	9199.77	8410.37	8426.78	8827.43
Bcl2a1a	825.447	916.274	854.767	935.189	2378.92	2517.75	2494.24	2938.5	2008.39	1963.61	1099.63	2138.68	902.613	840.594	891.165	790.897	2407.4	2154.03	2360.3	1719.06	1791.76	1326.77	1939.06	1262.67
Acp5	335.003	354.325	346.504	300.957	432.264	505.009	537.8	614.87	406.215	416.391	414.841	376.385	294.166	301.092	344.516	291.035	785.176	687.12	836.269	638.031	628.288	494.949	722.695	505.069
Ifitm1	810.036	893.027	837.74	914.991	2900.87	3044.63	2831.67	2994.85	1797.04	2076.48	1238.42	2588.01	1045.93	773.436	1013.21	828.694	2343.22	1952.87	2022.63	1703.04	2026.88	1456.62	1701.13	1543.39
Csf2	39.5303	47.2967	52.7844	60.5954	251.419	205.127	173.923	187.178	154.65	167.652	79.3078	140.05	49.0277	47.5702	48.3085	44.4112	215.418	258.8	241.112	107.267	174.09	135.499	141.231	86.8087
Mtmr14	163.481	177.162	171.124	137.35	155.85	178.055	161.901	135.855	175.27	155.599	158.616	157.557	148.34	157.821	170.351	159.691	145.957	139.006	125.92	167.866	172.916	153.378	155.227	181.509
Irf9	393.963	529.884	479.317	452.446	811.597	852.788	890.456	857.397	477.354	531.446	584.132	603.967	587.076	528.869	483.085	492.303	785.176	752.668	695.103	734.85	499.971	471.425	533.115	598.642
Stat1	702.166	898.638	836.037	888.733	1505.57	1910.7	2244.17	1980.47	898.003	1039.88	1015.75	1248.78	1136.44	829.401	887.351	829.639	1767.31	1351.64	1483.38	1622.94	836.414	814.878	969.531	1067.63
Ifi35	663.975	703.038	707.482	676.649	830.711	947.542	1110.06	916.771	626.849	693.62	712.245	706.087	830.957	719.15	718.271	790.897	1029.61	862.291	882.007	812.166	721.397	663.383	665.439	783.533
Gbp2b	6.03005	16.8344	17.0272	24.2382	19.1137	14.5776	11.2209	16.1013	12.372	8.76612	7.62575	40.848	8.79985	12.3123	15.2553	20.7882	10.5511	7.91093	11.2933	11.1447	13.6925	7.52774	10.1788	6.76431
Cd40	280.732	301.417	296.274	317.116	342.576	308.211	263.69	267.685	235.068	287.091	285.203	253.841	306.738	276.467	286.037	279.696	287.517	278.013	273.298	277.92	218.688	239.006	268.466	269.445
Flt1	951.407	988.422	1157	1155.35	814.537	703.888	625.964	536.376	823.771	767.036	1002.02	653.568	923.984	976.029	1004.31	1013.9	736.817	623.833	589.51	827.49	743.696	848.753	727.785	883.87
Ctps	432.823	434.489	428.235	424.168	805.716	927.758	866.411	960.043	595.919	539.117	471.271	746.935	476.449	466.748	467.83	457.341	818.588	970.784	915.322	686.789	744.479	548.584	643.809	527.617
Selenbp1	8358.99	7177.08	7514.97	7891.54	5914.95	5066.75	4853.83	5122.24	7680.96	6447.48	7041.61	5371.51	7727.53	8476.45	7707.75	9719.44	6667.4	6385.25	5520.17	6113.54	7555.11	8536.46	6159.45	7934.54
Syk	450.244	530.686	462.289	559.498	730.731	724.713	611.537	695.377	611.384	635.544	562.78	612.72	483.992	440.444	418.25	419.544	683.182	574.107	623.955	635.245	625.55	520.355	556.017	556.929
Sgk1	212.392	191.592	238.381	252.481	270.532	235.324	248.462	279.761	260.844	245.451	263.851	277.183	203.654	228.897	180.521	256.073	253.226	224.896	229.254	214.535	205.778	191.957	161.589	174.745
Tyk2	117.251	137.08	148.988	125.231	145.558	120.786	137.856	131.83	136.092	126.013	122.012	131.297	114.398	127.04	123.314	126.619	140.681	118.664	117.45	139.308	121.667	126.09	122.146	113.866
Nkiras2	404.013	374.366	400.14	416.088	476.372	450.863	383.914	394.483	395.905	381.326	451.444	466.834	350.737	346.423	358.5	379.858	365.771	374.074	367.032	385.187	342.703	382.033	384.25	378.802
Brwd1	814.056	893.828	807.942	799.859	857.176	738.25	719.739	738.649	767.065	805.388	857.134	688.581	693.931	740.416	808.532	767.274	758.799	744.757	665.176	792.663	768.343	756.538	758.321	783.533
Tnfsf13b	147.401	145.898	160.056	167.647	160.261	175.972	186.747	164.032	147.433	158.886	166.241	183.816	155.883	155.023	183.064	157.802	187.282	167.26	176.74	189.459	158.05	159.024	175.584	143.178
Cr2	12.0601	13.6279	17.8786	12.1191	16.1731	15.6188	7.21342	16.1013	16.496	19.7238	13.7263	23.3417	11.3141	10.6333	10.1702	9.44919	13.1889	14.6917	11.858	21.5928	5.8682	15.0555	15.2682	18.0382
Vcam1	221.102	268.549	282.652	260.56	477.842	442.533	390.326	452.85	316.518	324.347	230.298	408.48	248.91	227.777	218.66	227.726	400.062	395.546	421.24	325.981	285.977	246.534	282.462	252.534
Ifih1	681.395	745.525	733.874	670.589	1088.01	1225.56	1330.47	1211.63	734.073	737.45	786.977	1000.78	624.789	674.378	626.739	591.519	1090.28	1020.51	919.84	904.11	693.621	715.136	703.61	774.514
Itgb2	779.216	862.564	767.077	854.395	1029.2	1187.03	1086.02	1254.9	936.15	931.401	875.436	962.846	923.984	744.894	808.532	737.982	1275.8	1278.18	1286.87	1156.26	1080.53	853.458	1061.14	957.15
Socs1	77.7206	92.1886	68.9603	103.012	145.558	159.312	188.35	142.899	91.7592	108.481	129.638	93.3669	91.7699	60.4422	83.9043	52.9155	152.111	142.397	154.154	129.557	89.5878	91.2739	104.333	73.2801
Ikzf3	166.161	247.707	178.786	195.925	227.894	190.55	222.814	189.191	163.929	196.142	207.42	236.335	177.254	156.702	146.197	128.509	233.882	151.438	194.245	199.907	158.05	205.131	194.67	253.662
Tnfsf10	1524.93	1630.54	1517.13	1632.04	1977.53	1801.37	1675.92	1195.53	1421.75	1479.28	1519.05	1718.53	1546.26	1488.67	1539.52	1344.62	1654.76	1573.14	1616.07	1762.25	1290.61	1577.06	1380.5	1514.08
Tgfbr2	2507.83	2346.4	2505.56	2536.93	2464.2	2475.06	2503.86	2494.7	2625.96	2660.52	2704.09	2570.51	2319.39	2456.3	2266.69	2446.4	2536.66	2772.21	2505.98	2565.36	2545.62	2599.89	2683.39	2579.46
Relb	307.532	354.325	342.247	349.434	767.488	758.033	686.076	758.776	543.338	582.947	352.309	603.967	377.137	317.321	373.755	341.116	702.526	725.545	717.689	589.273	548.09	444.137	610.728	480.266
Map3k7	805.346	872.184	822.415	759.462	851.295	797.601	818.322	802.048	850.577	772.515	773.251	770.277	751.759	805.336	728.441	761.605	830.898	815.956	780.367	788.484	769.516	766.889	732.874	775.641
Ripk2	142.041	156.32	162.61	139.369	207.31	223.87	179.534	173.09	176.301	189.567	158.616	189.651	150.855	141.591	153.824	135.123	170.576	183.081	201.021	192.942	182.305	162.787	188.308	174.745
Pcgf2	284.082	278.169	321.815	248.441	316.111	327.995	256.477	269.698	297.96	316.676	279.102	277.183	269.024	257.998	301.293	285.366	298.947	293.834	290.238	263.989	283.63	307.697	287.551	250.28
Bcl2	158.791	167.543	154.096	177.747	133.796	170.766	149.077	138.874	146.402	163.269	164.716	154.639	165.94	165.656	147.468	170.085	143.319	152.568	145.684	174.135	150.617	152.437	147.593	187.146
Smad4	782.566	840.92	778.145	767.542	738.083	646.619	636.384	611.851	756.755	694.715	858.659	679.827	677.589	763.362	682.676	730.423	648.012	688.251	624.52	749.478	697.924	701.021	601.822	791.425
Nprl3	151.421	145.097	135.367	127.25	133.796	108.29	126.636	100.633	131.968	136.971	123.537	125.462	116.912	150.546	127.128	148.352	117.82	122.054	129.308	129.557	123.232	135.499	141.231	131.904
Ms4a1	173.531	238.087	129.407	151.489	163.202	158.271	125.033	106.671	153.619	190.663	228.772	137.133	206.168	171.812	219.931	138.903	355.22	162.739	250.147	273.74	181.132	286.054	234.113	341.598
Dtx3l	354.433	399.217	426.532	414.069	638.103	754.91	858.396	746.7	408.277	447.072	448.394	618.555	434.964	395.672	380.112	365.684	719.232	705.203	626.778	605.294	466.717	431.904	480.949	467.865
Prdx2	2070.32	1988.87	2010.07	1963.29	2205.43	2273.06	2201.69	2275.32	2058.91	1968	1943.04	2404.2	2411.16	2147.38	2144.64	2181.82	2360.8	2340.5	2254.71	2300.67	2397.35	2107.77	2232.98	2248.01
C1s1	1198.64	1366.8	1281.3	1244.23	2001.06	1838.86	2079.07	1976.44	1692.91	1677.62	1345.18	1738.96	1270.95	1208.84	1291.62	1191.54	2140.99	2284	2275.6	1846.53	1952.94	1578	2155.36	1546.77
Creb1	420.093	452.926	441.857	555.458	404.328	368.604	369.487	386.432	357.758	387.901	434.667	478.505	419.879	464.509	453.846	521.595	443.145	409.108	407.124	464.593	489.799	440.373	466.953	481.394
Fadd	104.521	90.5853	97.0552	90.8931	105.86	92.6717	109.003	104.659	96.9142	90.9485	79.3078	67.1074	110.627	93.4615	100.431	102.996	80.0124	90.4106	104.463	96.8191	105.236	87.51	86.5198	78.917
Gsk3b	1120.92	1192.84	1209.79	1203.83	1035.08	971.491	921.714	959.037	1122.76	1037.69	1153.01	1050.38	1152.78	1211.08	1137.79	1207.61	1137.76	1165.17	1054.79	1176.46	1135.69	1168.68	1108.22	1161.21
Aire	8.71007	6.41312	8.51362	10.0992	14.7028	12.4951	12.0224	6.03801	6.18601	6.57459	9.15089	32.0949	7.54273	3.3579	8.89894	6.61444	4.39628	6.78079	6.21132	6.96541	7.43305	14.1145	10.1788	10.1465
Nos2	32.1603	38.4787	34.0545	52.516	64.6925	57.269	54.5014	49.3104	41.2401	41.6391	56.4305	96.2846	41.485	24.0649	25.4255	32.1273	34.291	38.4245	40.0912	37.6132	35.2092	34.8158	66.1622	48.4776
H2-T23	263.312	282.177	282.652	313.076	427.853	478.977	561.845	497.129	341.262	341.879	321.806	344.29	419.879	259.118	320.362	311.823	525.796	489.347	504.811	461.11	318.839	331.221	390.612	346.107
Tlr7	75.0406	82.5689	55.3385	58.5756	101.45	123.909	119.422	131.83	92.7902	62.4586	71.682	90.4491	89.2556	71.0755	69.9202	83.1529	123.975	119.794	121.968	118.412	120.494	78.1004	104.333	89.0635
H2-Aa	6156.01	7680.51	6963.29	7065.42	10355.2	8921.47	9382.25	9256.26	9371.81	9484.95	8011.61	9047.83	9159.39	6960.36	7817.08	6837.44	13362.1	14060	14204.2	12639.4	12018.1	10328.1	14448.8	11644.8
Cdk8	545.384	558.743	543.169	622.113	635.163	557.071	615.545	615.877	640.252	601.575	576.506	583.543	549.362	576.999	537.75	597.189	634.823	697.292	610.968	615.045	706.531	614.452	637.448	608.788
Tcf7l2	196.982	171.551	209.435	214.104	188.196	144.734	167.512	156.988	189.704	173.131	208.945	177.981	192.34	161.739	180.521	185.204	184.644	170.65	178.434	183.19	206.169	192.898	179.401	204.057
Il7r	257.952	285.384	242.638	204.005	220.543	237.406	286.934	258.628	242.285	315.58	227.247	221.746	208.682	206.511	176.707	264.577	284	340.17	297.579	238.913	321.186	240.888	326.994	236.751
Otulin	343.713	323.862	349.058	272.679	301.408	319.665	335.825	263.66	350.541	284.899	320.281	306.36	326.852	324.037	274.596	304.264	341.152	372.944	293.626	339.912	334.879	333.103	337.173	334.834
Birc2	487.764	465.753	486.979	428.208	496.956	451.905	468.071	475.996	449.517	433.923	466.696	469.752	471.421	494.73	476.729	517.816	527.554	509.69	530.221	526.585	538.701	526.942	489.855	527.617
Ap1s1	79.0606	103.412	96.2039	94.9328	97.0388	122.868	106.598	118.747	89.6972	89.8528	97.6095	93.3669	115.655	108.572	76.2766	96.3818	123.975	123.184	116.321	107.964	118.146	111.034	141.231	90.1909
E2f4	222.442	218.046	255.409	210.064	244.067	209.292	209.991	196.235	217.541	197.238	230.298	186.734	245.139	237.851	242.814	263.632	241.796	232.807	239.418	245.182	228.86	187.253	199.759	223.222
Zap70	45.5604	50.5033	45.9735	50.4962	60.2817	47.8977	54.5014	46.2914	49.4881	55.884	53.3802	55.4366	42.7421	45.8913	62.2926	43.4663	54.5139	65.5477	45.1732	52.9371	47.3368	63.0449	69.9793	50.7324
Arf1	2980.85	3051.04	3038.51	2999.47	2919.98	3068.58	2882.16	2785.53	2946.6	2687.91	3071.65	2812.68	2805.9	2887.23	2852.74	2910.35	2883.08	2983.55	2683.29	2846.07	2730.67	2646	2727.92	2755.33
Trim35	692.115	691.013	728.766	737.244	618.99	585.185	571.463	569.585	656.748	636.64	707.669	685.663	587.076	647.515	606.399	644.435	591.74	592.189	514.41	649.176	638.069	671.851	631.086	636.973
Foxp3	14.0701	8.0164	11.9191	20.1985	30.876	37.4852	42.479	42.266	28.8681	28.4899	28.9778	43.7657	15.0855	7.27545	21.6117	9.44919	66.8235	67.8079	68.3245	25.0755	42.251	36.6978	66.1622	38.3311
Rsad2	138.691	160.328	181.34	216.124	463.14	788.23	1097.24	930.859	233.006	202.717	263.851	472.67	325.595	142.151	153.824	131.344	915.306	577.498	593.463	351.753	280.891	145.85	260.832	505.069
Cd19	147.401	204.418	108.974	113.111	160.261	114.538	107.4	87.5511	146.402	201.621	170.817	154.639	126.969	121.444	133.484	90.7123	204.867	116.404	148.507	163.687	125.579	233.36	173.04	229.987
Tnfsf11	5.36004	7.21476	9.36498	8.07939	11.7623	16.6601	26.4492	22.1394	10.31	18.628	13.7263	14.5886	6.28561	4.4772	6.35638	9.44919	25.4984	20.3424	32.1859	13.9308	18.387	13.1736	16.5406	13.5286
Mx1	31.4902	49.7017	32.3517	36.3572	192.607	271.767	380.708	272.717	45.3641	79.9909	74.7323	110.873	41.485	44.2123	50.8511	36.8519	237.399	159.349	162.624	115.626	56.7259	63.9858	94.1539	72.1527
Nod2	36.1803	25.6525	34.9058	32.3176	63.2222	56.2278	48.0894	52.3294	39.1781	51.501	59.4808	67.1074	41.485	21.8263	47.0372	27.4027	62.4272	42.945	49.6905	58.5094	35.6004	30.111	57.2558	36.0763
Tab1	346.393	317.449	320.963	284.798	348.457	305.088	269.301	293.85	314.456	324.347	309.605	285.936	232.568	246.246	235.186	241.899	282.241	301.745	232.077	250.755	249.594	280.408	292.641	254.789
C8b	7.37006	4.80984	4.25681	10.0992	5.88114	9.37129	4.00745	3.019	3.09301	4.38306	7.62575	8.75314	6.28561	4.4772	3.81383	1.88984	4.39628	6.78079	4.51732	4.87578	2.34728	4.70484	2.5447	3.38216
Hc	709.536	868.176	834.335	846.316	799.835	723.672	792.674	844.315	505.191	478.85	764.1	656.486	678.846	742.095	717	629.316	975.096	1184.38	1216.85	826.794	877.882	596.574	832.117	563.693
Notch2	807.356	809.656	870.092	779.661	723.38	743.456	662.833	655.124	759.848	797.717	751.898	673.992	649.932	734.82	662.335	740.817	665.597	611.402	572.57	677.037	684.232	719.841	622.179	661.775
Cd3g	182.241	267.748	199.219	195.925	249.948	206.168	219.608	210.324	197.952	206.004	228.772	180.898	222.511	141.591	151.282	173.865	270.811	235.068	260.875	211.748	192.477	238.065	249.381	299.885
Ikzf1	255.272	281.376	217.097	276.719	302.879	324.871	297.353	243.533	257.75	287.091	282.153	250.923	252.681	226.098	261.883	200.323	268.173	245.239	235.465	304.388	190.13	281.349	268.466	294.248
C2	397.313	432.084	471.654	399.93	486.664	472.73	638.788	618.896	472.199	429.54	492.623	405.562	416.107	377.204	404.266	406.315	503.814	534.553	476.577	472.951	417.816	393.325	498.761	411.496
Il6	10.0501	14.4295	11.0677	8.07939	17.6434	41.6502	55.3029	48.304	12.372	23.0111	7.62575	32.0949	5.02849	10.6333	11.4415	10.3941	29.8947	45.2053	31.6212	22.9858	17.9958	17.8784	29.2641	6.76431
Trim26	690.105	773.582	785.807	735.224	764.548	759.075	784.659	685.314	685.616	689.237	689.367	662.321	637.361	658.148	658.521	674.672	720.111	745.887	684.939	756.443	661.15	681.261	652.716	749.711
Slamf7	60.3005	70.5443	59.5953	48.4763	67.6331	73.9291	112.209	91.5764	70.1081	76.7036	77.7826	70.0251	74.1702	58.7632	48.3085	51.9706	129.251	81.3695	85.8291	110.053	93.8912	74.3365	117.056	82.2992
Maf	80.4006	76.9574	69.8117	70.6946	72.0439	84.3416	76.1416	97.6144	81.4492	61.3629	77.7826	67.1074	77.9415	66.0387	76.2766	85.9877	75.6161	62.1573	89.2171	81.4953	64.9414	79.0413	82.7028	78.917
Kir3dl1	6.03005	5.61148	5.10817	6.05954	1.47028	9.37129	7.21342	2.01267	10.31	7.67036	9.15089	17.5063	11.3141	3.91755	5.08511	8.50427	5.27554	6.78079	3.95266	4.87578	2.73849	6.58678	5.0894	2.25477
Cd14	86.4307	117.039	134.515	123.211	420.501	597.68	530.587	682.295	291.774	324.347	187.593	542.695	133.255	117.526	128.399	122.84	502.056	560.546	620.567	305.781	419.772	222.068	334.628	223.222
Tpsab1	3.35003	5.61148	4.25681	18.1786	5.88114	4.16502	8.01491	5.03167	8.24802	6.57459	4.57545	8.75314	5.02849	1.67895	6.35638	2.83476	3.51703	3.3904	2.82333	2.78616	4.69456	6.58678	7.6341	4.50954
Itgam	158.121	173.956	149.84	173.707	301.408	326.954	295.75	353.223	244.347	288.186	242.499	285.936	203.654	184.125	235.186	196.543	376.322	419.279	407.688	288.368	298.887	223.95	276.1	225.477
Ociad2	145.391	153.113	155.799	181.786	124.974	161.394	153.085	160.007	139.185	145.737	173.867	239.253	159.654	137.114	158.91	128.509	136.285	181.951	118.58	117.715	104.063	136.44	150.137	153.324
Ap2m1	268.002	244.5	277.544	242.382	236.716	251.984	249.264	232.463	277.34	270.654	271.477	268.43	266.51	254.641	251.713	226.781	216.297	241.848	226.431	286.278	270.72	219.246	235.385	232.241
Birc3	397.313	401.622	341.396	418.108	643.985	652.867	656.421	700.409	514.47	589.522	414.841	577.707	360.794	381.681	336.888	367.574	692.854	691.641	733.5	507.082	584.864	446.96	506.396	449.827
Ddx58	864.307	966.778	972.255	1060.42	1654.07	1835.73	2098.3	1942.23	1058.84	1154.94	1085.91	1333.4	862.385	898.797	855.569	886.334	1608.16	1404.75	1465.87	1236.36	1008.16	952.26	1042.06	1039.45
Sod1	8730.17	8893.39	8709.43	8604.55	8130.67	7402.28	6893.62	7271.77	7838.71	7675.84	8609.47	7991.62	9442.24	8538.57	9495.16	9389.66	8299.3	8079.32	7279.66	8394.71	8087.16	9318.41	8650.71	9211.87
Trove2	716.236	717.468	773.036	773.601	627.811	560.195	554.632	553.484	656.748	574.181	690.893	618.555	656.218	722.508	630.553	699.24	627.789	658.867	535.867	648.479	634.157	639.858	592.915	626.826
Cxcl1	28.8102	22.4459	28.0949	34.3374	526.362	572.69	409.562	445.806	319.611	314.485	96.0844	361.797	20.1139	28.5421	38.1383	28.3476	365.771	466.745	442.697	210.355	243.726	168.433	253.198	143.178
H2-Q10	26.8002	26.4541	17.8786	28.2779	54.4005	54.1452	37.6701	40.2534	41.2401	42.7349	48.8048	37.9303	31.428	34.6983	31.7819	36.8519	36.0495	29.3834	44.0439	32.0409	30.5146	28.229	31.8088	49.605
Cfp	122.611	173.956	152.394	181.786	308.76	269.685	303.765	351.211	220.634	247.643	199.795	283.018	158.397	132.077	169.08	158.746	319.17	319.827	349.528	246.575	219.079	198.544	232.84	219.84
C5ar1	148.071	144.295	149.84	199.965	192.607	183.261	173.923	171.077	138.154	134.779	126.587	154.639	138.283	123.683	133.484	124.729	165.3	187.602	197.068	165.777	129.492	105.388	96.6986	131.904
Ctsw	67.6705	102.61	82.5821	74.7343	82.3359	94.7542	96.9804	102.646	73.2011	94.2358	88.4586	72.9429	91.7699	71.6352	88.9894	58.585	60.6687	59.897	79.0531	79.4056	57.1171	52.6942	80.1581	65.3884
Tnf	21.4402	35.2721	30.649	40.3969	111.742	88.5067	117.819	92.5828	52.5811	67.9375	47.2796	93.3669	32.6852	24.0649	34.3245	22.6781	82.6501	73.4586	95.9931	57.8129	66.8975	47.9894	58.5281	40.5859
H2-Eb1	1368.82	1677.03	1610.78	1573.46	2217.19	1897.17	1910.75	1686.62	2049.63	2125.79	1760.02	1689.36	1893.23	1387.93	1432.73	1422.1	2700.2	2437.7	2774.76	2460.88	2275.69	2104.95	2740.64	2387.8
Stat5a	141.371	135.477	136.218	151.489	164.672	158.271	133.849	157.994	162.898	168.748	164.716	140.05	128.226	146.069	136.027	141.738	159.145	179.691	180.693	178.314	150.617	166.551	194.67	157.834
Traf2	496.474	497.017	552.534	523.14	764.548	691.393	670.046	647.073	628.911	628.969	504.824	566.037	462.621	452.757	453.846	488.523	637.461	698.422	599.11	549.571	598.556	537.293	601.822	550.164
Fes	355.103	389.597	370.342	430.227	526.362	543.535	475.284	425.679	445.393	452.551	391.963	533.942	336.909	345.304	369.941	328.832	464.248	452.053	438.18	437.428	390.822	366.978	405.88	392.33
Ctla4	19.4302	20.8426	17.0272	18.1786	55.8708	40.6089	68.9282	56.3547	41.2401	35.0645	27.4527	58.3543	30.1709	18.4684	15.2553	31.1823	103.752	118.664	117.45	52.9371	65.3326	77.1594	83.9751	63.1336
Fcgrt	654.595	727.087	738.982	795.82	724.85	609.134	625.163	639.022	686.647	635.544	846.458	676.91	676.331	623.45	655.979	658.609	638.34	679.21	651.059	726.492	678.755	693.493	727.785	735.055
Il27	7.37006	6.41312	1.70272	10.0992	4.41085	13.5363	8.01491	7.04434	5.15501	7.67036	7.62575	26.2594	7.54273	5.5965	3.81383	10.3941	4.39628	13.5616	9.03464	4.87578	4.69456	2.8229	1.27235	3.38216
Stk26	148.071	154.716	147.286	129.27	111.742	110.373	112.209	111.703	149.495	134.779	157.09	110.873	130.741	150.546	142.383	141.738	129.251	107.363	99.3811	158.115	123.623	134.558	125.963	143.178
Ccl20	12.7301	24.8508	20.4327	14.1389	126.444	140.569	83.355	116.735	73.2011	69.0332	36.6036	90.4491	248.91	31.9	33.0532	36.8519	97.5975	59.897	116.886	184.583	50.4665	31.0519	45.8046	80.0444
Fcrls	48.9104	68.941	59.5953	76.7542	144.088	125.992	129.04	133.842	91.7592	105.193	62.5311	90.4491	50.2849	47.0106	48.3085	46.301	80.8916	97.1914	100.51	59.9025	63.7678	50.8123	63.6175	55.2419
Il4ra	672.015	734.302	750.05	773.601	763.078	779.9	707.716	727.58	650.562	637.736	701.569	764.441	621.018	650.313	650.894	618.922	774.625	836.298	776.979	732.761	716.703	573.991	617.09	642.61
Atp6v1c2	883.737	821.681	805.388	743.304	617.519	561.236	598.714	557.509	785.624	780.185	757.999	641.897	761.816	868.017	798.362	888.224	817.709	899.585	786.579	768.284	860.669	927.795	764.683	798.189
H2-Ab1	855.597	1145.54	1058.24	1159.39	1611.43	1503.57	1471.54	1405.85	1389.79	1467.23	1192.67	1383	1304.89	939.652	999.223	1013.9	1935.24	1964.17	2028.84	1819.36	1632.92	1435.92	1996.32	1588.49
Tnfrsf14	238.522	248.508	264.774	238.342	270.532	250.942	244.455	230.451	238.161	238.877	248.599	268.43	302.966	241.769	246.628	222.056	261.139	259.93	243.371	293.244	220.253	251.238	250.653	303.267
Mpzl1	304.182	260.533	244.341	268.64	295.527	278.015	287.735	282.78	282.495	305.719	292.829	265.512	233.825	305.569	227.559	283.476	240.916	283.663	260.875	261.899	213.211	237.124	235.385	248.025
Ms4a4a	73.7006	96.9984	91.0957	121.191	216.132	282.18	323.802	294.856	135.061	139.162	100.66	204.24	94.2841	94.5808	104.245	120.005	222.452	226.026	254.099	167.866	160.789	110.093	143.776	138.668
Cxcl5	9.38007	9.61968	9.36498	16.1588	842.473	666.403	472.879	567.573	272.185	317.772	86.9335	399.727	17.5997	10.0737	10.1702	10.3941	516.124	971.914	940.168	348.967	192.477	108.211	194.67	125.14
Nfe2l1	988.258	951.546	1029.3	1009.92	980.68	887.149	892.059	830.226	986.669	886.474	930.341	784.865	966.727	1037.03	985.239	995	966.303	1035.2	965.013	1022.52	1012.07	908.975	881.739	912.055
Csk	678.715	655.741	707.482	674.629	752.786	723.672	647.604	601.788	649.531	714.439	713.77	644.815	610.961	610.018	669.963	686.011	702.526	618.182	639.766	667.982	674.452	682.202	673.073	727.164
Clec4e	40.2003	43.2885	32.3517	48.4763	177.904	274.891	309.375	341.147	149.495	140.258	76.2575	198.405	51.542	54.286	62.2926	28.3476	271.69	177.431	191.986	134.432	149.052	92.2149	118.329	87.9361
Trex1	75.0406	74.5525	80.8794	86.8534	139.677	174.931	197.968	178.121	88.6662	119.438	108.286	122.544	98.0555	84.5071	85.1755	94.4919	170.576	133.356	147.378	138.612	107.584	101.625	114.512	154.452
Mpo	7.37006	7.21476	3.40545	4.03969	8.82171	10.4125	4.00745	14.0887	11.341	9.86189	9.15089	8.75314	5.02849	3.3579	6.35638	7.55935	13.1889	7.91093	3.95266	7.66195	3.91213	12.2326	8.90645	12.4012
Socs5	319.593	306.226	370.342	343.374	302.879	249.901	261.286	239.508	316.518	323.251	419.416	277.183	316.795	335.79	352.144	336.391	255.864	296.095	226.995	275.134	274.24	263.471	296.458	332.579
Creb3l4	17.4201	16.0328	14.4732	18.1786	23.5245	14.5776	31.2581	17.1077	19.589	29.5857	15.2515	26.2594	16.3426	16.7895	17.7979	16.0636	27.257	21.4725	22.5866	17.4135	19.1694	26.3471	25.447	13.5286
Lta	14.0701	14.4295	7.66226	14.1389	13.2326	17.7013	27.2507	13.0823	17.527	20.8195	16.7766	20.424	10.057	15.1105	16.5266	9.44919	20.2229	18.0821	23.1513	17.4135	16.8222	18.8194	21.63	18.0382
Ccr9	64.9905	85.7755	61.298	70.6946	60.2817	99.9605	109.003	109.69	58.7671	86.5655	56.4305	61.272	82.97	50.9281	71.1915	88.8224	66.8235	88.1503	64.9365	70.3506	52.0314	59.281	77.6134	86.8087
Parp1	205.692	214.038	213.692	230.263	258.77	212.416	227.623	208.311	201.045	225.728	208.945	212.993	206.168	197.556	232.644	207.882	241.796	283.663	212.879	205.479	202.648	224.891	227.751	237.878
Pycard	3.35003	6.41312	5.10817	8.07939	13.2326	8.33004	4.80894	6.03801	4.12401	5.47883	6.1006	2.91771	8.79985	3.91755	11.4415	3.77968	7.03405	5.65066	5.64665	6.96541	5.47699	4.70484	8.90645	11.2739
Tollip	1006.35	1057.36	1098.26	1015.98	1004.2	910.057	846.374	875.511	1023.78	980.71	1023.38	919.08	940.327	991.699	919.133	980.826	917.065	952.702	875.796	969.585	1028.5	999.308	955.535	971.806
Ptger4	30.1502	33.6689	32.3517	30.2977	74.9845	66.6403	65.7222	47.2977	46.3951	43.8306	28.9778	72.9429	35.1994	29.6614	39.4096	29.2925	57.1517	42.945	53.0785	51.544	59.8556	45.1665	69.9793	51.8597
Psmb9	300.162	315.044	309.896	272.679	444.026	484.183	622.758	556.503	348.479	381.326	308.08	443.493	461.364	320.12	375.027	386.472	678.786	551.505	599.11	584.398	403.732	380.151	432.599	448.7
C4a	919.247	928.299	1122.09	1056.38	1545.27	1519.19	2036.59	1617.18	1236.17	1260.13	1238.42	1377.16	1052.21	1035.35	1111.1	1055.47	2024.93	2071.53	1961.08	1592.29	1393.11	1403.92	1595.53	1304.39
Tab3	103.851	99.4033	97.9066	86.8534	113.212	94.7542	78.5461	82.5194	93.8212	83.2782	108.286	90.4491	94.2841	89.5439	63.5638	101.106	97.5975	103.972	86.9584	89.1572	100.933	91.2739	113.239	95.8278
Rps6ka5	109.211	123.453	108.974	117.151	110.271	99.9605	68.9282	94.5954	89.6972	115.055	128.113	96.2846	94.2841	117.526	92.8032	120.005	109.028	72.3285	95.9931	125.377	97.4121	122.326	113.239	118.375
Mtr	205.022	230.071	242.638	165.627	216.132	195.756	206.785	173.09	206.2	175.322	254.7	151.721	207.425	203.153	207.218	171.975	180.248	155.958	182.952	207.569	199.519	200.426	153.954	174.745
Skp1a	1603.99	1702.68	1770.83	1684.55	1646.72	1685.79	1568.52	1640.32	1560.94	1527.5	1686.81	1625.17	1677	1695.18	1779.79	1629.04	1732.14	1793.52	1621.15	1645.23	1709.6	1571.42	1674.41	1731.66
F8	20.7702	17.6361	17.8786	24.2382	20.584	26.0314	20.0373	24.152	26.8061	26.2984	21.3521	37.9303	15.0855	17.9088	21.6117	17.9535	24.6192	28.2533	18.0693	24.3789	19.1694	18.8194	15.2682	25.9299
Mapkapk3	193.632	218.848	205.178	218.143	273.473	298.84	267.698	299.888	283.526	229.015	207.42	233.417	191.082	190.281	194.505	197.488	286.638	292.704	297.014	243.789	260.548	256.884	292.641	254.789
Ifnar1	956.098	1073.4	1059.09	973.566	1054.19	1049.58	1086.02	1048.6	1028.94	1003.72	1073.7	1056.21	905.128	967.075	921.676	969.487	1071.81	1040.85	992.117	1028.79	1060.97	982.371	1056.05	1006.76
Tcl1	8.04006	12.8262	7.66226	24.2382	16.1731	14.5776	12.8239	19.1204	17.527	13.1492	12.2012	43.7657	20.1139	8.39474	5.08511	11.339	4.39628	7.91093	2.82333	8.35849	5.47699	11.2916	11.4512	10.1465
Atm	205.692	201.212	210.286	161.588	174.964	177.013	169.916	189.191	175.27	185.184	224.197	230.499	187.311	206.511	207.218	198.433	181.127	223.766	189.163	206.176	200.692	215.482	234.113	225.477
Card9	12.7301	17.6361	19.5813	6.05954	14.7028	21.8663	12.0224	12.076	19.589	18.628	15.2515	37.9303	12.5712	10.6333	15.2553	17.0085	14.9474	19.2123	21.4573	18.1101	16.431	16.9374	13.9959	16.9108
Ctnnb1	8055.47	7957.88	8002.8	8077.37	8143.9	7969.76	7897.09	7848.4	7331.46	7143.3	7746.23	7717.35	8060.66	8138.43	8019.21	8263.32	8544.62	9416.26	8152.07	8515.91	8418.91	7326.38	7562.85	7630.15
Ero1l	357.113	346.308	402.694	329.235	371.982	363.398	330.214	348.192	326.828	322.155	306.555	335.537	330.623	371.607	354.686	337.336	301.585	369.553	347.269	377.525	366.567	334.985	320.632	330.324
Ripk1	144.721	161.13	166.016	143.409	151.439	139.528	149.879	148.937	131.968	133.683	154.04	140.05	170.969	168.455	161.452	170.085	169.697	164.999	148.507	176.921	157.268	153.378	160.316	207.439
Bax	215.742	265.343	234.976	214.104	296.997	276.974	254.073	274.729	255.688	225.728	244.024	248.006	187.311	236.172	265.697	226.781	242.675	288.184	297.014	247.968	260.548	244.652	271.011	255.917
Vcl	4472.29	4520.45	4476.46	4629.49	3296.38	3161.25	3149.86	2876.1	3589.95	3530.56	4264.32	3483.75	4604.84	5006.07	4642.7	4989.17	3345.57	3236.7	2988.21	4214.07	3617.16	3637.78	3469.7	4104.81
Cd8a	27.4702	32.0656	32.3517	38.3771	23.5245	27.0726	35.2656	37.2344	24.744	30.6814	36.6036	23.3417	21.3711	20.707	26.6968	31.1823	27.257	28.2533	22.0219	34.1305	20.3431	30.111	41.9876	27.0573
Eomes	46.9004	68.1394	56.1899	60.5954	51.4599	53.104	64.9207	56.3547	41.2401	55.884	47.2796	93.3669	57.8276	55.965	50.8511	44.4112	58.9102	40.6848	45.1732	49.4544	32.8619	48.9303	31.8088	38.3311
Panx1	97.8208	119.444	93.6498	96.9527	132.326	152.023	123.43	138.874	124.751	96.4274	112.861	131.297	98.0555	108.012	97.8883	93.547	122.217	106.232	129.873	124.681	116.582	100.684	104.333	114.993
Cd74	10906.3	13344.1	12790	12630.1	20854.5	19271.5	19621.3	19244.1	17688.9	18875.7	14938.8	17733.9	15116.9	12036.9	11956.4	11816.2	26011.1	26583	28026	22957.3	24485.6	17356.2	24889.7	19307.6
Orai1	50.9204	72.1476	71.5144	74.7343	86.7468	67.6816	60.1118	56.3547	65.9841	84.374	57.9557	84.6137	59.0847	66.0387	68.6489	66.1444	74.7368	81.3695	63.2425	69.6541	68.8535	60.222	64.8899	55.2419
Btk	148.071	118.643	109.826	139.369	191.137	194.715	178.732	178.121	195.89	180.801	172.342	192.569	138.283	110.251	138.569	111.5	212.78	180.821	199.891	203.39	188.565	183.489	207.393	206.312
Polr1d	690.105	647.725	644.481	660.49	693.974	659.114	695.694	756.763	655.717	651.981	738.172	746.935	628.561	664.304	628.011	675.617	684.062	804.654	639.201	641.514	595.818	669.969	676.891	701.234
Smad2	294.802	299.012	349.91	349.434	351.398	297.799	306.169	266.679	318.58	293.665	292.829	288.854	271.538	298.853	305.106	310.878	289.275	271.232	268.781	310.657	307.494	298.287	300.275	286.356
Cd68	343.713	319.053	309.044	284.798	666.039	675.774	642.796	812.112	670.151	623.491	440.768	709.005	350.737	350.9	358.5	357.179	855.517	965.133	1024.3	669.376	727.657	499.654	777.406	483.648
Sipa1	36.1803	50.5033	57.8926	44.4366	35.2868	47.8977	38.4716	33.209	42.2711	30.6814	45.7545	23.3417	49.0277	48.6895	47.0372	39.6866	43.9628	30.5136	35.0092	37.6132	48.5104	47.9894	41.9876	31.5668
Pld3	778.546	824.887	805.388	864.495	1046.84	1023.55	1014.69	1150.24	945.429	950.029	898.313	930.751	760.559	743.215	729.713	731.368	1172.05	1358.42	1247.35	947.295	902.92	882.628	1119.67	844.412
H2-DMa	327.633	359.936	345.653	327.215	507.248	438.368	446.43	405.553	460.858	392.284	414.841	452.246	433.707	341.386	380.112	347.73	529.313	532.292	559.019	500.116	530.876	481.776	606.911	499.432
S1pr4	121.941	141.089	143.88	88.8733	110.271	66.6403	60.9133	59.3737	104.131	101.906	138.789	64.1897	129.484	99.6176	83.9043	90.7123	98.4768	82.4997	78.4885	92.6399	78.6339	93.1558	81.4304	92.4456
Gclc	740.356	784.004	814.753	809.959	1229.16	1193.28	1259.94	1168.35	867.073	901.815	765.625	962.846	804.558	842.273	830.144	852.317	1190.51	1252.19	1250.73	1021.13	1056.67	810.174	897.007	795.934
Il12b	15.4101	20.8426	30.649	18.1786	45.5788	28.1139	37.6701	44.2787	39.1781	56.9798	32.0281	40.848	43.9993	19.0281	17.7979	19.8433	69.4613	54.2464	68.3245	65.4748	55.5523	45.1665	82.7028	42.8407
Il6st	1355.42	1299.46	1407.3	1450.25	1404.12	1143.3	1144.53	1189.49	1276.38	1251.36	1381.79	1292.55	1399.18	1434.94	1333.57	1361.63	1513.2	1576.53	1413.36	1481.54	1478.39	1417.1	1444.12	1556.92
Itpr3	237.182	258.93	242.638	256.521	224.953	213.457	238.844	186.172	243.316	224.632	227.247	236.335	230.053	279.825	212.303	234.34	272.57	252.02	229.254	266.775	273.067	275.704	279.917	305.522
Casp8	564.144	614.858	569.561	539.299	701.326	736.167	682.069	728.586	603.136	597.192	629.887	673.992	556.905	625.129	578.431	575.456	772.867	854.38	846.998	705.596	669.757	656.796	650.171	569.33
Ido1	10.7201	11.223	4.25681	20.1985	8.82171	17.7013	12.8239	10.0633	12.372	14.245	13.7263	20.424	17.5997	11.7526	12.7128	6.61444	9.67182	9.04106	11.858	16.717	7.82426	8.46871	11.4512	15.7834
Cdh2	131.991	106.618	107.272	78.774	114.682	71.8466	90.5684	70.4434	87.6352	111.768	82.358	99.2023	95.5412	114.169	111.872	121.895	79.1331	59.897	69.4538	102.391	94.6736	99.7426	101.788	112.739
Il1a	42.2103	52.1066	38.3113	44.4366	111.742	109.332	85.7595	120.76	94.8522	74.5121	44.2293	87.5314	50.2849	36.3772	53.3936	23.623	109.028	120.924	121.403	91.9434	111.105	52.6942	69.9793	60.8788
Tnfrsf13b	46.9004	60.9246	44.2708	58.5756	57.3411	71.8466	56.9058	61.3864	67.0151	58.0756	53.3802	96.2846	47.7706	45.8913	57.2074	39.6866	87.0464	73.4586	64.9365	55.0267	56.3347	65.8678	68.7069	67.6431
Ly6g	10.0501	8.81804	9.36498	16.1588	17.6434	17.7013	12.8239	15.095	12.372	8.76612	12.2012	29.1771	7.54273	4.4772	8.89894	8.50427	11.4303	9.04106	8.46998	9.75157	7.82426	11.2916	11.4512	10.1465
Mapk15	134.671	133.874	158.353	157.548	195.548	202.003	184.343	170.071	190.735	221.345	114.386	192.569	135.769	127.6	160.181	142.683	157.387	144.657	113.498	153.935	176.046	141.145	159.044	169.108
Tnfrsf9	1.34001	11.223	8.51362	14.1389	26.4651	22.9076	30.4566	37.2344	20.62	24.1068	9.15089	37.9303	7.54273	7.27545	7.62766	8.50427	29.8947	31.6437	45.1732	20.8962	28.1674	19.7603	34.3535	15.7834
Nfkbib	92.4607	91.3869	105.569	72.7145	123.504	122.868	100.988	114.722	105.162	128.205	132.688	140.05	114.398	103.535	101.702	83.1529	126.613	103.972	111.239	133.039	114.625	115.739	117.056	119.503
Smad3	496.474	460.141	462.289	468.605	463.14	416.502	436.011	458.888	440.238	510.627	420.941	382.221	387.193	515.997	424.606	487.578	448.421	478.046	436.486	450.662	394.734	411.203	410.969	399.095
Psip1	805.346	917.076	944.16	910.951	905.695	787.189	803.895	767.833	769.127	735.259	918.14	767.359	808.329	828.281	850.484	837.199	788.693	736.846	702.443	845.6	810.594	792.295	821.939	903.036
Gbp5	152.091	243.698	189.854	201.985	307.289	511.256	610.736	554.49	208.262	253.122	218.096	423.069	270.281	189.162	183.064	207.882	444.025	410.238	362.515	420.711	263.678	218.305	272.283	262.681
Tapbp	749.736	815.268	830.929	836.217	1168.88	1170.37	1259.94	1179.42	956.77	994.955	899.838	1029.95	802.044	817.648	819.973	796.567	1028.73	1030.68	968.401	985.605	918.96	830.875	927.544	844.412
Id1	1277.7	1370	1694.21	1545.18	1408.53	1123.51	950.568	1124.08	1159.88	1069.47	1482.44	1094.14	1263.41	1677.27	1592.91	1917.24	1112.26	1109.79	924.357	1335.96	1769.46	1375.7	1157.84	1368.65
Thbs1	931.307	1362.79	1368.14	1486.61	1071.84	1201.61	1585.35	1296.16	1132.04	1191.1	1122.51	1318.81	786.958	1105.31	1000.49	975.157	1009.39	1397.97	1078.51	1021.13	1251.88	788.531	1193.46	952.641
Mb21d1	28.1402	26.4541	26.3922	30.2977	49.9897	43.7327	53.6999	66.4181	36.0851	43.8306	36.6036	58.3543	32.6852	27.4228	35.5957	28.3476	46.6006	35.0341	47.9965	50.1509	37.9477	29.17	41.9876	39.4585
Ptpn22	154.101	149.907	112.38	149.469	145.558	119.744	157.894	128.811	115.472	167.652	152.515	105.038	169.711	138.233	100.431	148.352	185.523	144.657	150.766	176.921	179.958	143.027	176.857	173.617
Cxcr5	38.8603	57.7181	30.649	44.4366	48.5194	37.4852	44.082	44.2787	48.4571	51.501	51.8551	26.2594	61.599	43.6527	57.2074	42.5214	65.9443	45.2053	59.8545	67.5644	49.6841	76.2184	53.4387	95.8278
Tgfbr1	556.104	591.61	616.386	581.716	689.563	726.796	743.783	754.751	714.484	729.78	629.887	703.169	634.846	622.33	626.739	612.308	786.935	815.956	826.67	789.877	792.207	667.146	768.5	675.304
Nfkbie	52.2604	49.7017	60.4467	64.6351	188.196	195.756	200.373	236.489	116.503	162.173	65.5814	172.145	71.6559	55.965	78.8191	54.8053	219.814	211.335	241.677	164.384	154.92	130.795	162.861	104.847
Nfkbia	253.262	335.887	355.018	357.513	395.506	421.708	415.974	507.193	442.3	479.945	349.259	393.891	326.852	431.49	354.686	561.282	481.833	423.8	474.319	378.918	388.084	357.568	419.876	448.7
Tsc2	306.862	287.789	299.679	333.275	277.884	236.365	238.043	237.495	306.208	278.324	311.13	242.17	334.394	345.863	359.771	359.069	304.223	310.786	267.651	301.602	309.058	326.516	305.364	278.464
Il23r	13.4001	12.0246	9.36498	24.2382	26.4651	12.4951	28.0522	22.1394	17.527	26.2984	15.2515	32.0949	15.0855	13.9912	21.6117	14.1738	25.4984	32.7738	36.1386	20.1997	23.864	24.4652	41.9876	19.1656
Maml3	351.753	311.036	368.64	391.85	288.176	244.695	242.05	260.641	328.89	279.42	366.036	326.784	314.28	388.397	355.957	342.061	316.532	332.259	298.143	348.967	323.925	350.04	328.266	368.655
H2-K1	18.0901	16.0328	17.8786	22.2183	32.3463	51.0215	48.0894	44.2787	37.1161	42.7349	30.503	32.0949	22.6282	16.7895	7.62766	21.7331	39.5666	25.993	30.4919	23.6824	24.6464	22.5832	35.6258	37.2037
Il2rb	235.172	302.218	257.963	250.461	245.537	298.84	371.892	291.837	203.107	227.919	227.247	227.582	279.081	236.732	218.66	204.103	259.381	223.766	237.724	252.148	167.439	180.666	243.019	193.91
Ripk3	40.8703	49.7017	51.0817	54.5359	58.8114	71.8466	77.7446	82.5194	50.5191	76.7036	47.2796	72.9429	47.7706	34.1386	41.9521	35.9069	66.8235	47.4656	60.9838	56.4198	48.9017	60.222	36.8982	37.2037
Rassf5	381.233	417.654	389.924	464.565	410.209	407.131	386.318	378.382	445.393	388.997	436.193	417.233	351.994	322.918	369.941	343.006	364.892	346.951	374.938	411.656	373.609	372.623	384.25	411.496
Apc	1512.87	1459.79	1566.51	1411.87	1508.51	1339.05	1312.84	1267.98	1395.98	1288.62	1558.7	1415.09	1351.41	1417.03	1311.96	1429.66	1397.14	1471.43	1263.72	1422.34	1408.37	1320.18	1346.15	1365.26
Mtmr3	923.937	884.209	973.958	856.415	889.522	806.972	803.895	697.39	826.864	856.889	904.413	811.125	882.499	889.283	920.404	867.436	813.312	802.394	766.251	849.083	863.408	866.632	823.211	855.686
Tcf4	1767.47	1776.43	1826.17	1680.51	1570.26	1578.54	1441.08	1460.19	1516.6	1451.89	1787.47	1409.26	1470.83	1652.09	1521.72	1591.24	1442.86	1464.65	1258.07	1533.78	1488.18	1513.08	1393.22	1593
Mapk7	61.6405	70.5443	96.2039	84.8336	64.6925	65.599	72.9356	59.3737	77.3251	83.2782	83.8832	72.9429	67.8846	72.7545	75.0053	73.7037	56.2724	88.1503	67.1952	66.8679	61.8117	66.8087	69.9793	73.2801
Src	627.125	606.841	694.711	616.053	738.083	642.454	644.398	555.497	556.741	653.076	631.412	592.296	510.391	582.036	517.41	565.062	571.517	552.635	512.151	512.654	524.617	589.987	584.009	538.89
Tpo	6.70005	10.4213	7.66226	16.1588	10.292	10.4125	11.2209	11.0697	5.15501	5.47883	9.15089	14.5886	11.3141	4.4772	11.4415	4.7246	7.91331	4.52053	5.64665	4.87578	3.52092	9.40968	12.7235	4.50954
Fas	744.376	645.32	749.198	727.145	607.227	510.215	521.77	627.953	525.811	554.457	530.752	478.505	526.734	731.462	560.633	840.978	515.244	498.388	481.659	513.35	637.286	395.207	440.233	579.476
Traf3	164.821	157.121	152.394	159.568	233.775	237.406	240.447	217.368	185.58	208.195	181.493	195.487	150.855	157.262	137.298	140.793	191.678	206.814	215.702	201.3	207.734	179.725	169.223	174.745
Cd6	36.8503	41.6853	41.7167	28.2779	55.8708	39.5677	54.5014	54.3421	49.4881	44.9264	57.9557	58.3543	45.2564	33.579	22.883	41.5764	58.9102	72.3285	63.2425	58.5094	52.4226	58.34	59.8005	46.2228
Serpinf2	7.37006	12.0246	5.95953	14.1389	10.292	10.4125	8.8164	6.03801	7.21701	7.67036	6.1006	14.5886	7.54273	7.8351	6.35638	6.61444	0.879257	5.65066	5.08199	9.05503	5.8682	7.52774	11.4512	3.38216
Tank	446.894	462.546	465.695	444.366	595.465	571.649	620.354	582.668	526.842	517.201	452.969	493.094	472.678	464.509	446.218	439.387	605.808	644.175	639.201	542.605	511.707	507.182	520.391	491.54
Uba52	8742.9	9032.08	8267.57	8245.02	8655.56	8677.82	8149.56	9016.76	8690.32	8377.13	8455.43	8391.35	9889.78	8659.46	9329.9	9153.43	9704.36	9237.7	8833.62	9131.65	9080.45	9192.32	9733.48	9462.15
Klc1	596.975	582.792	671.724	571.617	546.946	529.999	440.82	420.648	521.687	527.063	555.154	484.341	543.077	624.009	645.809	546.163	485.35	520.991	455.685	549.571	555.523	528.824	478.404	516.343
Nlrp1a	36.1803	39.2803	42.5681	40.3969	36.7571	34.3614	31.2581	28.1774	32.9921	24.1068	38.1287	14.5886	51.542	40.2948	35.5957	39.6866	50.1176	36.1642	37.2679	43.8821	49.6841	35.7568	25.447	47.3502
Fgr	113.231	111.428	101.312	137.35	154.38	208.251	157.894	191.204	150.526	164.365	132.688	198.405	152.112	111.93	136.027	107.721	190.799	155.958	188.598	197.818	144.749	137.381	137.414	145.433
Ccr1	46.9004	58.5197	54.4872	34.3374	148.499	196.797	173.923	187.178	123.72	118.343	74.7323	163.392	38.9708	42.5334	49.5798	48.1909	151.232	181.951	171.658	110.75	137.707	75.2774	105.605	68.7705
Cd80	40.8703	55.3131	39.1626	54.5359	102.92	112.456	121.827	156.988	83.5112	99.7147	61.006	119.626	59.0847	40.2948	45.766	50.0807	132.768	155.958	143.425	87.7641	102.498	71.5136	137.414	110.484
Bcl10	442.203	448.117	513.371	519.101	610.168	529.999	502.535	547.446	520.656	520.489	552.104	455.163	497.82	503.685	469.101	443.167	483.591	518.731	492.388	531.461	543.395	427.2	452.957	520.852
Lpin1	464.314	419.258	427.384	448.406	369.041	314.459	323.001	279.761	362.913	386.805	352.309	361.797	372.108	460.592	336.888	434.663	356.099	377.464	328.635	366.38	439.724	373.564	362.62	400.222
Tlr2	79.0606	86.5771	93.6498	74.7343	223.483	199.921	222.814	246.552	171.146	159.982	111.336	198.405	75.4273	67.7176	73.734	67.0893	217.176	218.116	197.633	119.805	130.665	114.798	174.312	100.337
Ctso	538.684	583.594	537.209	652.411	517.54	517.504	495.321	522.288	531.997	551.17	573.456	510.6	524.22	541.181	566.989	517.816	524.037	533.422	468.107	546.784	512.489	600.338	531.843	569.33
Ppbp	201.672	181.171	303.085	214.104	73.5142	124.951	85.7595	112.709	194.859	108.481	230.298	166.31	256.453	215.465	153.824	137.013	111.666	100.582	134.39	223.59	202.648	130.795	138.686	197.292
P2rx7	259.292	254.921	277.544	294.898	305.819	279.056	264.492	235.482	283.526	316.676	269.951	248.006	256.453	249.044	293.665	278.751	259.381	284.793	254.664	313.443	293.019	259.707	243.019	293.12
Ghdc	52.2604	65.7345	46.8249	48.4763	57.3411	47.8977	46.4865	45.285	54.6431	44.9264	61.006	75.8606	66.6274	54.8457	43.2234	43.4663	54.5139	53.1162	37.2679	57.8129	43.0335	52.6942	44.5323	46.2228
Agt	20.1002	16.8344	19.5813	22.2183	22.0543	16.6601	20.0373	16.1013	24.744	18.628	19.8269	37.9303	22.6282	14.5509	12.7128	20.7882	18.4644	13.5616	12.9873	13.9308	10.5628	13.1736	6.36175	11.2739
Il21	6.03005	8.0164	3.40545	2.01985	2.94057	5.20627	4.80894	6.03801	10.31	5.47883	4.57545	17.5063	5.02849	6.15615	5.08511	3.77968	4.39628	6.78079	5.64665	3.4827	2.73849	4.70484	2.5447	10.1465
Il6ra	674.695	637.304	640.224	791.78	613.109	478.977	439.217	452.85	563.958	515.01	643.613	493.094	609.704	635.202	605.128	707.745	507.331	463.354	473.189	537.033	574.692	589.046	489.855	641.482
Camk2g	485.754	480.182	527.844	478.704	498.426	487.307	471.277	461.907	533.028	511.723	462.12	458.081	463.878	499.767	476.729	462.066	459.851	475.786	447.215	500.116	416.642	470.484	472.042	414.878
Tirap	137.351	158.725	187.3	157.548	182.315	159.312	161.1	134.849	149.495	164.365	179.968	169.227	163.426	158.941	147.468	153.077	148.594	146.917	123.097	149.756	127.144	128.913	95.4263	146.56
Psmb10	299.492	331.077	310.747	307.017	417.561	437.327	423.187	469.958	298.991	335.304	359.935	335.537	320.566	293.816	369.941	363.794	414.13	383.115	382.843	365.684	325.098	330.28	332.084	313.413
Ets1	3264.27	3555.27	3331.38	3348.91	3000.85	2688.52	2498.25	2182.74	2841.44	2903.78	3361.43	2570.51	2731.73	2807.76	2707.82	2566.4	2528.74	2548.45	2224.22	2650.34	2230.7	2654.47	2465.82	2821.85
Fbxw11	1028.46	1110.27	1094	1080.62	1082.13	1096.44	1047.55	1015.39	1012.44	1044.26	983.721	968.681	955.412	996.176	1024.65	999.725	1050.71	1088.32	946.379	1036.45	990.552	908.975	932.633	999.991
Msrb2	169.511	178.766	161.759	169.667	192.607	156.188	157.894	132.836	173.208	133.683	167.766	134.215	174.74	149.986	169.08	171.03	167.059	170.65	156.412	154.632	137.707	148.673	155.227	152.197
Snca	90.4507	66.5361	85.1362	133.31	38.2274	47.8977	38.4716	45.285	68.0461	39.4476	65.5814	72.9429	204.911	58.2036	45.766	68.0342	66.8235	65.5477	47.9965	87.0676	118.929	67.7497	110.695	206.312
Insr	284.082	275.764	275.841	286.818	251.419	185.343	233.234	232.463	322.704	224.632	253.175	309.278	232.568	244.007	239	254.183	225.969	220.376	200.456	234.734	247.247	293.582	254.47	288.611
Siglec1	31.4902	34.4705	41.7167	34.3374	108.801	81.2179	129.841	106.671	60.8291	60.2671	38.1287	81.696	38.9708	39.1755	43.2234	34.962	113.424	94.9311	101.64	73.1368	53.5962	42.3436	80.1581	40.5859
Ifnar2	641.865	703.038	673.427	694.827	910.106	802.807	790.27	804.061	813.461	793.334	706.144	729.429	705.245	667.662	706.83	669.003	837.932	880.373	852.644	801.022	809.42	755.597	890.645	727.164
Hmgb1	1644.19	1721.12	1773.39	1605.78	1674.65	1555.63	1448.29	1526.61	1503.2	1460.66	1668.51	1418.01	1536.2	1681.19	1725.12	1646.99	1489.46	1536.98	1485.63	1606.22	1648.57	1516.84	1526.82	1608.78
Lat	32.1603	40.082	34.0545	28.2779	35.2868	28.1139	38.4716	32.2027	25.775	36.1603	41.179	40.848	31.428	20.707	27.9681	24.5679	37.808	27.1232	31.6212	35.5236	32.8619	45.1665	38.1705	47.3502
Ptk2	770.506	806.45	802.834	791.78	673.39	604.969	604.324	578.642	644.376	633.353	790.027	673.992	747.987	817.088	724.628	781.448	657.684	627.223	521.751	674.251	683.841	687.848	623.452	733.928
Hspb1	471.014	719.071	882.011	731.185	614.579	597.68	379.907	358.255	337.138	359.411	620.736	443.493	564.448	638.001	634.367	633.096	647.133	384.245	431.969	571.163	399.429	366.978	431.327	554.674
Fcgr1	87.7707	92.1886	83.4335	86.8534	301.408	334.243	460.857	413.603	132.999	138.066	102.185	230.499	125.712	82.2685	108.059	100.161	324.446	268.972	279.509	192.942	124.406	112.916	170.495	146.56
Ccl2	40.8703	73.7509	63.8521	64.6351	1176.23	1415.07	1770.49	1811.4	528.904	687.045	234.873	875.314	91.7699	52.0474	55.9362	39.6866	1353.18	1609.31	1530.24	538.426	620.464	338.749	576.375	245.77
H2afy2	76.3806	95.3951	84.2848	78.774	69.1034	64.5578	58.5088	57.3611	70.1081	66.8417	77.7826	61.272	69.1417	66.0387	68.6489	69.924	58.0309	46.3354	53.6432	61.9921	77.8514	70.5726	63.6175	62.0062
Eif4ebp1	688.095	636.502	635.116	634.232	676.331	593.515	593.905	581.661	629.942	511.723	701.569	618.555	719.074	677.176	696.66	684.122	640.978	587.669	544.902	608.08	630.245	621.039	561.107	615.553
Pnoc	6.03005	9.61968	10.2163	12.1191	4.41085	10.4125	8.01491	6.03801	7.21701	6.57459	7.62575	14.5886	7.54273	3.91755	7.62766	5.66952	3.51703	2.26026	4.51732	5.57233	3.91213	6.58678	5.0894	2.25477
Il10rb	1303.83	1308.28	1332.38	1312.9	1567.32	1537.93	1566.91	1536.67	1394.95	1467.23	1336.03	1525.96	1338.83	1331.41	1281.45	1303.04	1753.24	1763.01	1740.3	1445.32	1567.98	1464.15	1571.35	1386.68
Il18	328.303	361.54	348.207	375.692	364.63	330.078	357.465	407.565	375.285	327.634	382.812	323.866	365.822	352.02	352.144	359.069	386.873	366.163	365.338	405.387	348.18	344.394	351.169	379.929
Mzb1	29.4802	32.0656	27.2436	22.2183	33.8165	36.4439	19.2358	31.1964	32.9921	36.1603	47.2796	46.6834	35.1994	21.2667	38.1383	32.1273	109.028	40.6848	68.8892	61.9921	48.1192	44.2255	35.6258	64.261
Cd3e	107.871	141.89	108.123	96.9527	120.563	87.4654	115.415	90.5701	113.41	126.013	120.487	96.2846	109.37	87.3053	102.973	95.4369	124.854	98.3215	136.649	121.198	116.19	129.854	125.963	120.63
Pros1	1008.36	1049.35	1145.08	1078.6	892.463	901.727	902.478	961.049	873.259	802.1	988.297	939.504	937.813	1004.57	926.761	960.983	817.709	869.072	726.724	913.861	870.841	849.694	821.939	930.093
Ace	16153.8	16519.4	18957.3	18049.4	13860.4	11719.3	10962.8	10314.9	13869	13477.9	16610.4	11609.6	13939	15350.6	14867.6	15121.5	11374.9	10181.4	9612.3	13345	13430.7	13192.4	11742.5	13837.5
Ezh2	173.531	212.435	200.921	210.064	261.711	267.602	271.705	264.666	239.192	234.494	205.895	309.278	182.283	176.849	167.809	173.865	233.003	222.636	205.538	235.431	238.249	180.666	212.483	234.496
Spi1	291.452	284.582	304.788	242.382	508.718	538.329	501.733	492.097	454.672	439.402	379.762	455.163	343.194	299.413	391.553	274.972	529.313	530.032	543.773	496.633	491.755	412.144	508.94	413.751
Trim8	996.968	946.737	1125.5	953.368	1027.73	869.448	809.506	726.573	901.096	861.272	936.442	776.112	897.585	1004.01	933.117	947.754	973.337	921.058	841.351	902.717	915.439	798.882	777.406	852.304
Camp	20.1002	17.6361	15.3245	12.1191	41.168	23.9489	19.2358	28.1774	20.62	14.245	44.2293	35.0126	26.3996	14.5509	27.9681	12.284	16.7059	13.5616	6.77598	11.8412	15.6485	7.52774	12.7235	18.0382
Maged1	735.666	864.969	798.577	753.403	852.765	840.293	861.602	913.752	699.019	735.259	748.848	851.973	827.186	856.824	858.112	852.317	864.309	869.072	815.941	865.8	927.175	813.937	819.394	847.794
Zdhhc2	75.0406	79.3623	73.2171	74.7343	105.86	87.4654	86.561	95.6018	63.9221	88.757	76.2575	113.791	60.3418	71.6352	63.5638	68.0342	72.9783	90.4106	67.1952	61.2956	79.4163	64.9268	71.2516	68.7705
Cd28	111.891	153.915	95.3525	113.111	88.2171	74.9703	86.561	79.5004	86.6042	99.7147	89.9838	72.9429	100.57	81.1492	96.617	109.611	110.786	75.7189	79.6178	105.178	78.6339	93.1558	111.967	86.8087
Zbp1	91.1207	158.725	123.447	119.171	427.853	671.609	989.039	788.966	185.58	241.068	178.442	367.632	203.654	120.884	157.638	104.886	577.672	417.019	468.672	381.008	169.004	151.496	215.027	190.528
Psmb8	1025.78	1151.96	1062.5	1226.05	1861.38	2154.36	2455.77	2303.5	1380.51	1406.96	1285.7	1811.9	1473.35	1093.56	1211.53	1183.98	2208.69	1965.3	2029.97	1858.37	1322.3	1318.3	1614.61	1425.02
Il2ra	35.5103	34.4705	24.6895	50.4962	92.6279	108.29	95.3774	112.709	64.9531	70.129	62.5311	99.2023	36.4565	29.6614	31.7819	34.0171	114.303	110.753	133.261	71.7437	78.6339	68.6907	106.877	65.3884
Cyba	1703.15	1727.53	1840.64	1894.62	2947.92	3178.95	2945.48	3303.8	2654.83	2553.13	2124.53	3016.92	1923.4	1697.98	1847.16	1844.48	3388.66	3408.48	3557.96	2655.21	2755.71	2347.72	2889.51	2390.06
Lilra5	256.612	276.566	303.936	333.275	313.171	282.18	253.271	307.938	285.588	249.835	286.728	291.771	269.024	257.439	269.511	222.056	303.344	307.396	313.954	321.105	297.322	274.763	259.56	260.426
Ikbkg	260.632	228.467	257.111	260.56	247.008	208.251	197.167	199.254	214.448	199.429	237.923	212.993	219.996	238.411	222.473	251.349	234.762	224.896	215.702	238.217	224.165	249.357	212.483	241.261
Cd24a	1292.44	1269	1379.21	1199.79	1558.5	1556.68	1420.24	1433.02	1354.74	1426.69	1180.47	1534.72	1135.18	1187.58	1276.36	1221.78	1495.62	1151.6	1163.77	1366.61	1368.86	1262.78	1260.9	1551.28
Nrbf2	390.613	387.994	377.153	399.93	448.437	485.225	478.49	484.047	406.215	413.104	375.187	481.423	362.051	343.625	369.941	356.235	419.405	418.149	432.534	393.545	409.6	334.044	374.071	381.056
Kmt2a	581.565	590.809	633.413	561.517	519.01	511.256	448.835	477.002	561.896	544.596	585.657	501.847	490.277	519.915	523.766	526.32	494.142	424.93	426.887	521.012	517.966	563.64	489.855	563.693
Trp53inp2	648.565	643.717	703.225	656.45	729.261	655.99	605.125	692.358	621.694	648.693	681.742	583.543	524.22	600.504	530.122	550.888	611.083	639.655	563.536	566.984	607.163	549.525	475.859	581.731
Sirt1	208.372	225.261	245.192	242.382	197.018	192.632	199.571	207.305	244.347	201.621	233.348	177.981	225.025	214.905	228.83	210.717	221.573	169.52	171.658	206.873	202.257	233.36	207.393	252.534
Tnfrsf11a	97.1508	92.1886	96.2039	86.8534	186.726	198.88	212.395	208.311	187.642	162.173	102.185	166.31	85.4843	82.2685	104.245	85.9877	205.746	227.157	230.948	153.935	154.92	121.385	189.58	107.102
Ifi30	909.197	992.43	976.512	1013.96	1671.71	1565.01	1561.3	1603.09	1493.92	1509.97	1104.21	1552.22	878.728	863.539	873.367	823.025	1567.71	1474.82	1617.2	1340.14	1511.65	1302.3	1572.63	1261.54
Prdm1	108.541	146.7	111.528	111.092	142.618	105.167	92.1714	78.4941	132.999	93.1401	137.263	87.5314	106.855	96.8194	96.617	85.0427	109.028	115.274	103.334	115.626	90.7615	141.145	110.695	119.503
Grb2	762.466	759.954	769.631	672.609	767.488	728.878	742.982	718.523	726.856	750.599	773.251	744.017	661.246	715.792	730.984	739.872	812.433	756.059	705.267	813.559	781.253	735.837	790.13	741.82
Gstp1	3177.84	2877.89	3035.96	3078.25	2378.92	2060.64	2093.49	1875.81	2488.84	2747.08	2870.33	2436.29	3480.97	3704.88	3869.77	4134.02	2837.36	2731.53	2626.82	3396.33	2966.18	3311.27	2996.39	3158.93
Dnmt1	137.351	147.502	133.664	173.707	160.261	196.797	183.541	165.039	156.712	165.461	178.442	198.405	131.998	145.509	142.383	146.462	163.542	150.308	144.554	159.508	137.707	163.728	131.052	177
Jag2	52.9304	78.5607	97.0552	82.8137	82.3359	54.1452	48.8909	38.2407	44.3331	51.501	59.4808	55.4366	57.8276	69.9562	86.4468	93.547	65.9443	55.3765	42.9146	61.2956	54.3786	53.6352	44.5323	73.2801
Gzma	678.045	1041.33	869.24	1001.84	713.088	830.921	803.094	678.269	496.943	568.702	671.066	595.214	1099.98	794.703	835.229	736.092	624.272	568.457	601.933	892.965	474.15	422.495	571.285	540.018
Cul1	1134.99	1115.08	1145.93	1177.57	1054.19	1011.06	920.111	948.973	1015.54	1003.72	1082.86	881.15	1061.01	1077.33	1085.67	1055.47	987.405	992.256	911.934	1027.4	1017.15	893.92	867.743	971.806
Otud7b	1060.62	1079.01	1121.24	1129.09	877.76	734.085	716.533	637.01	857.794	746.216	898.313	679.827	925.242	980.506	879.723	1007.28	762.316	730.066	700.749	886	888.836	812.055	674.346	897.399
Il27ra	22.1102	25.6525	30.649	20.1985	24.9948	24.9901	20.8388	28.1774	16.496	24.1068	28.9778	43.7657	17.5997	13.9912	15.2553	14.1738	22.8607	13.5616	25.9746	27.1651	17.9958	16.9374	26.7194	22.5477
Atg5	594.295	613.254	658.103	626.153	618.99	614.34	604.324	626.946	603.136	578.564	616.16	533.942	574.505	589.311	624.197	576.401	624.272	629.484	595.722	599.025	610.293	544.821	540.749	579.476
Slc3a2	2053.57	2138.77	2220.35	2367.26	1837.86	1712.86	1685.53	1743.98	2053.76	1925.26	2289.25	1925.69	1996.31	2248.67	2192.95	2332.06	2030.2	2054.58	1884.29	2070.82	2254.95	2035.31	2023.04	2314.52
Tnfrsf17	10.7201	11.223	11.9191	24.2382	16.1731	12.4951	16.0298	7.04434	13.403	16.4365	10.676	32.0949	17.5997	11.7526	10.1702	11.339	22.8607	16.952	16.94	13.2343	11.7364	22.5832	16.5406	13.5286
Ptpn6	420.093	460.141	354.167	373.672	585.173	618.505	641.994	627.953	555.71	499.669	448.394	554.366	476.449	380.002	442.404	376.078	663.839	565.066	601.933	530.764	490.19	517.532	507.668	494.922
Pdpn	3390.23	3326	3176.43	3264.07	3278.73	3394.49	3280.5	3564.44	3897.19	3445.09	3829.65	3585.87	3200.63	3576.72	3328.2	3683.3	3464.27	3903.48	3282.4	3296.03	3427.03	3303.74	3289.03	3210.79
Ccl19	67.6705	72.1476	93.6498	96.9527	124.974	130.157	104.194	103.652	116.503	119.438	85.4083	148.803	86.7414	87.865	92.8032	73.7037	160.025	129.965	187.469	160.901	113.452	112.916	124.69	109.356
Hsp90b1	3687.71	4645.5	5109.87	4585.05	5250.39	5217.73	4521.21	4572.78	3702.33	3577.67	4157.56	4399.91	3732.39	4016.61	3895.19	4032.92	5031.99	4407.52	4518.45	4376.36	4002.5	3217.17	3561.31	3648.22
Ncam1	20.7702	32.8672	34.0545	30.2977	33.8165	26.0314	30.4566	26.1647	24.744	15.3407	28.9778	29.1771	32.6852	21.2667	17.7979	31.1823	10.5511	20.3424	15.8106	20.8962	21.9079	17.8784	22.9023	23.6751
Atp6v0c	3184.54	3218.58	3294.77	3247.91	4050.63	4151.48	4241.49	4534.54	4009.57	3817.65	3449.89	3976.84	2890.12	3153.07	3011.65	3062.48	4534.33	5046.04	4808.69	3820.53	4431.66	3514.52	3929.02	3366.37
Aim2	111.221	102.61	77.4739	105.032	124.974	127.033	129.841	136.861	156.712	128.205	89.9838	125.462	95.5412	101.297	85.1755	85.0427	158.266	142.397	142.296	142.094	104.063	129.854	166.678	133.032
Egr2	18.0901	15.2312	14.4732	14.1389	26.4651	18.7426	25.6477	19.1204	27.8371	21.9153	12.2012	43.7657	8.79985	8.95439	12.7128	12.284	24.6192	25.993	21.4573	13.9308	17.2134	22.5832	19.0853	15.7834
Bmper	519.924	436.894	487.83	401.95	438.145	398.801	371.892	482.034	448.486	459.126	506.349	487.258	480.22	573.081	453.846	566.952	400.062	398.937	369.856	464.593	476.498	433.786	455.502	403.604
Ddit4	103.181	121.849	173.678	214.104	98.509	113.497	118.621	202.273	141.247	161.078	167.766	128.379	101.827	210.988	137.298	401.591	130.13	131.095	124.226	105.874	107.192	108.211	106.877	172.49
Sele	9.38007	12.0246	16.1759	18.1786	35.2868	31.2376	16.0298	20.1267	26.8061	14.245	27.4527	52.5189	11.3141	18.4684	24.1543	15.1187	19.3436	13.5616	13.552	20.1997	19.9519	17.8784	10.1788	22.5477
Fcrlb	8.04006	10.4213	11.0677	14.1389	32.3463	28.1139	28.8537	27.171	18.558	13.1492	10.676	35.0126	10.057	8.95439	17.7979	4.7246	21.1022	21.4725	25.4099	13.9308	19.1694	19.7603	15.2682	11.2739
Sdc1	1955.75	1973.64	1913.01	1935.01	1921.66	2364.69	2432.52	2655.72	2051.69	2029.36	1833.23	2150.36	1796.43	1988.44	1850.98	1914.41	2164.73	2426.39	2160.41	2017.18	2123.9	1827.36	1982.32	1809.45
Malt1	234.502	258.128	214.543	199.965	473.432	572.69	606.728	647.073	321.673	375.848	274.527	455.163	209.939	215.465	200.862	189.929	587.344	733.456	710.913	450.662	549.655	337.808	487.31	355.126
Ccl21a	2403.98	2759.24	2740.53	2870.2	3024.37	3362.21	3029.63	3681.17	2377.49	2033.74	2385.33	2894.37	2553.21	2374.59	2616.29	2581.52	2732.73	2628.69	2251.88	2623.87	2706.02	2325.13	2766.09	2157.82
Ctsc	3822.38	4468.34	4595.65	4459.82	9289.26	9233.85	9380.65	9878.18	7678.9	7155.35	5281.59	8274.64	4056.73	4617.67	4064.27	4095.28	9029.09	11929.7	11027.3	6718.13	8231.13	6244.26	8354.25	5581.69
Bdnf	178.221	192.394	224.76	250.461	152.91	121.827	137.856	125.792	183.518	145.737	175.392	160.474	192.34	231.135	212.303	213.552	153.87	125.445	142.296	193.638	139.272	181.607	132.324	173.617
Yy1	1025.11	1088.63	1147.64	1090.72	1079.19	986.068	1019.5	934.885	1059.87	1123.16	1175.89	1062.05	1052.21	1017.44	1086.94	1056.42	1051.59	1077.02	909.676	1044.11	1101.66	1077.41	1036.97	1122.88
Alox15	48.2404	48.0984	35.7572	60.5954	45.5788	35.4027	48.0894	42.266	26.8061	43.8306	47.2796	70.0251	47.7706	39.1755	31.7819	63.3096	36.0495	31.6437	24.8453	45.2751	22.2992	37.6387	30.5364	23.6751
Ccr7	187.601	282.979	214.543	252.481	194.078	156.188	179.534	146.925	206.2	271.75	276.052	172.145	203.654	200.355	193.234	211.662	240.037	184.212	191.986	231.948	234.337	283.231	316.815	351.744
Dll4	680.725	633.295	547.426	618.073	454.318	393.594	375.899	309.951	570.144	478.85	622.261	496.011	585.819	618.413	708.101	563.172	436.991	421.539	368.726	596.239	507.012	635.153	548.383	562.565
Smarca4	831.477	859.358	933.093	832.177	858.646	949.624	880.838	858.403	808.306	864.559	814.43	980.352	864.9	923.982	850.484	888.224	923.22	876.983	849.821	880.427	877.882	835.58	895.735	812.845
Impdh1	1645.53	1801.28	1930.89	1763.33	1684.95	1303.65	1130.1	1045.58	1342.36	1343.41	1612.08	1196.26	1531.17	1544.07	1512.82	1489.19	1303.94	1230.71	1144.01	1341.54	1156.43	1307	1122.21	1357.37
Hmgb2	18.7601	22.4459	23.8381	44.4366	22.0543	27.0726	21.6402	26.1647	24.744	36.1603	33.5533	40.848	27.6567	17.3491	22.883	34.962	24.6192	20.3424	25.4099	21.5928	19.1694	28.229	16.5406	15.7834
Fpr1	109.211	124.254	148.137	175.727	144.088	122.868	120.224	167.052	108.255	107.385	123.537	119.626	118.169	110.811	120.771	135.123	137.164	77.9791	85.2644	124.681	118.538	111.975	85.2475	108.229
Tigit	12.7301	18.4377	19.5813	28.2779	29.4057	17.7013	18.4343	21.133	24.744	26.2984	27.4527	32.0949	16.3426	5.5965	20.3404	13.2289	44.8421	39.5546	33.3152	26.4685	21.1255	20.7013	31.8088	22.5477
Lyn	744.376	831.3	754.307	805.919	871.879	873.613	789.468	847.334	802.12	790.047	819.005	767.359	758.044	765.601	744.968	718.139	870.464	871.332	769.639	892.965	816.071	769.712	806.67	916.565
Tpsb2	14.0701	12.0246	14.4732	22.2183	27.9354	12.4951	18.4343	12.076	15.465	16.4365	18.3018	20.424	20.1139	13.4316	15.2553	9.44919	14.9474	11.3013	5.64665	6.96541	10.1715	9.40968	12.7235	11.2739
Isg20	636.505	671.774	747.496	723.105	933.63	990.233	1057.17	1042.56	645.407	674.992	692.418	980.352	847.3	676.616	672.505	654.829	1132.48	1004.69	1022.61	897.841	731.96	603.161	792.674	898.526
Pstpip1	30.1502	36.0738	30.649	30.2977	29.4057	37.4852	41.6775	24.152	32.9921	38.3518	42.7042	32.0949	32.6852	24.0649	25.4255	27.4027	38.6873	44.0752	40.0912	33.434	26.9937	29.17	40.7152	49.605
Rnf126	261.972	291.797	305.639	290.858	330.814	310.294	283.728	254.603	248.471	303.527	320.281	309.278	243.882	257.998	296.207	284.421	244.433	264.451	236.595	230.555	268.372	239.006	264.649	244.643
Cxcr4	722.936	796.028	657.251	761.482	643.985	719.507	746.188	756.763	922.747	963.178	930.341	796.536	643.646	766.72	814.888	761.605	771.108	657.737	662.352	730.671	598.556	909.916	918.637	943.622
Tnfaip3	175.541	222.856	208.584	212.084	394.036	393.594	467.269	553.484	361.882	381.326	253.175	353.043	211.196	204.272	193.234	243.789	466.006	412.498	406.559	307.174	307.494	291.7	382.978	329.197
Cflar	1721.24	1937.56	2152.24	2094.58	1893.73	1633.73	1646.26	1465.22	1697.03	1645.84	1828.65	1441.35	1832.88	1936.95	1999.72	1886.06	1713.67	1753.97	1642.61	1908.52	1855.52	1771.84	1475.93	1872.59
Sell	556.104	621.271	388.221	448.406	429.323	581.02	468.071	439.768	477.354	511.723	588.708	481.423	628.561	540.062	620.383	567.897	612.842	478.046	481.659	620.618	495.276	622.921	629.814	624.572
Fcer1a	12.0601	17.6361	13.6218	38.3771	20.584	17.7013	19.2358	15.095	16.496	12.0534	28.9778	29.1771	18.8568	19.0281	12.7128	25.5128	19.3436	12.4315	13.552	20.8962	12.91	18.8194	25.447	20.2929
Slc7a5	97.1508	76.9574	80.8794	90.8931	116.152	139.528	136.253	126.798	152.588	151.216	86.9335	122.544	76.6844	68.8369	81.3617	98.2716	120.458	122.054	130.438	111.447	140.837	106.329	161.589	116.121
Alas2	503.844	405.63	506.56	599.895	145.558	208.251	205.983	224.413	409.308	224.632	334.008	367.632	1113.81	454.436	279.681	435.608	429.957	377.464	236.03	519.619	824.286	332.162	542.021	1240.12
Ifnb1	7.37006	7.21476	9.36498	12.1191	11.7623	8.33004	8.8164	6.03801	5.15501	7.67036	13.7263	17.5063	6.28561	5.03685	8.89894	4.7246	6.1548	4.52053	4.51732	4.17924	4.30335	7.52774	3.81705	3.38216
Ube2s	527.964	551.528	586.588	620.093	733.672	672.651	693.289	665.187	640.252	573.085	599.384	700.251	554.391	555.172	526.309	574.511	575.034	593.32	598.545	560.715	616.943	523.178	586.554	581.731
Polr1c	298.152	318.251	303.085	321.156	371.982	407.131	377.502	398.508	358.789	288.186	314.181	379.303	301.709	292.697	288.58	291.98	362.254	411.368	360.256	305.085	341.92	284.172	338.445	305.522
Jun	1659.6	1952.79	2140.32	2116.8	1468.81	1380.7	1172.58	1126.09	1483.61	1435.45	1836.28	1563.89	1718.49	2027.05	1962.85	1995.67	1306.58	1220.54	1116.91	1497.56	1481.52	1505.55	1482.29	1917.68
Arhgef1	572.855	584.395	558.493	541.319	473.432	461.276	418.378	418.635	536.121	499.669	546.003	469.752	489.02	538.943	525.037	514.981	495.022	480.306	428.016	544.695	503.491	507.182	525.481	530.999
Grn	1859.26	1868.62	1876.4	1842.1	2909.69	3015.47	3261.27	3186.05	2491.93	2533.41	2202.32	2599.68	1777.57	1800.39	1853.52	1860.55	3028.16	3122.56	2971.83	2432.32	2498.68	2171.75	2525.62	2154.43
Thbd	7482.62	8430.85	9384.56	8582.33	6819.18	5247.92	4745.63	4069.62	5697.32	5083.26	6893.67	5123.51	6946.85	7114.27	7302.21	7582.98	5567.45	4775.94	4631.38	6415.84	6331.39	6092.77	4571.56	5836.48
H2-DMb2	271.352	344.705	256.26	230.263	380.804	304.046	327.008	280.767	372.192	372.56	314.181	277.183	286.624	245.127	230.101	211.662	517.882	352.601	457.379	401.207	337.226	450.724	428.782	466.738
Anxa1	3100.11	2701.53	2723.51	2688.42	2646.51	2635.42	2915.82	2907.3	2837.32	2478.62	2685.79	2678.46	2820.98	2961.67	2587.05	3035.08	2881.32	3255.91	2801.87	2896.22	2803.83	2434.28	2688.48	2399.08
Elk1	38.1903	35.2721	44.2708	38.3771	49.9897	32.2789	35.2656	43.2724	48.4571	43.8306	39.6539	58.3543	37.7137	33.0193	36.867	38.7417	39.5666	38.4245	30.4919	29.2547	37.5565	42.3436	38.1705	50.7324
Tg	13.4001	12.8262	18.73	26.258	13.2326	23.9489	16.8313	16.1013	7.21701	17.5322	19.8269	20.424	16.3426	15.6702	12.7128	12.284	16.7059	14.6917	7.34065	14.6274	17.2134	17.8784	10.1788	12.4012
Ifit3	735.666	901.043	799.429	769.562	2128.97	2984.24	3985.01	2934.47	952.646	1083.71	1197.24	1423.84	866.157	838.355	954.729	779.558	2755.59	2113.35	1981.97	1742.05	931.479	1157.39	1379.23	1252.53
Ccl8	22.7802	36.0738	46.8249	54.5359	427.853	309.253	595.508	309.951	201.045	235.59	64.0563	256.759	170.969	50.3685	50.8511	60.4748	346.427	237.328	266.522	441.607	183.088	109.152	193.397	174.745
Aqp9	7.37006	7.21476	5.10817	12.1191	10.292	7.28878	15.2283	4.02534	9.27902	12.0534	10.676	11.6709	10.057	3.3579	3.81383	10.3941	11.4303	10.1712	10.164	7.66195	9.78033	8.46871	10.1788	5.63693
Actr1b	223.782	219.649	252.003	282.779	239.656	237.406	205.182	202.273	220.634	213.674	233.348	207.158	194.854	210.428	214.846	203.158	219.814	223.766	203.844	222.196	222.992	215.482	220.117	237.878
Arrb2	282.742	335.085	336.288	276.719	514.599	449.822	440.82	390.458	373.223	406.529	382.812	396.809	304.223	316.762	311.463	345.84	420.285	400.067	444.956	392.849	457.719	402.734	375.343	353.999
Atf2	258.622	255.723	278.395	224.203	205.84	243.654	201.976	199.254	257.75	254.218	253.175	195.487	267.767	310.046	240.271	261.743	276.966	254.28	233.207	289.064	263.287	241.829	240.474	254.789
H2-M3	200.332	181.972	206.881	206.024	269.062	271.767	299.758	259.634	235.068	200.525	196.744	224.664	250.167	199.235	207.218	215.442	325.325	289.314	329.764	295.333	226.121	238.065	273.555	263.808
Capn1	274.032	310.235	301.382	309.037	313.171	299.881	310.177	294.856	310.332	267.367	298.929	253.841	274.053	303.33	314.005	283.476	307.74	298.355	282.897	321.802	326.663	295.464	319.36	291.993
Skil	629.805	724.682	813.051	715.026	965.977	960.037	847.977	870.479	800.058	827.303	794.603	776.112	612.218	665.983	673.777	657.664	830.898	821.606	785.449	773.16	830.937	698.198	787.585	768.877
Cd59a	586.925	618.064	658.954	553.438	639.574	586.226	557.036	560.528	569.113	539.117	610.06	560.201	573.247	500.327	647.08	508.367	511.727	554.895	540.385	579.522	561.391	511.887	507.668	597.514
Stat6	1183.23	1318.7	1295.77	1133.13	1412.94	1239.09	1124.49	1103.95	1169.16	1123.16	1258.25	1216.69	1208.09	1167.43	1203.9	1151.86	1270.53	1269.14	1256.38	1213.37	1287.09	1220.44	1216.37	1298.75
Nfkb2	355.103	384.787	439.303	403.969	835.121	821.55	742.982	766.827	552.617	644.31	431.617	653.568	411.079	326.835	386.468	369.463	713.077	707.463	734.629	596.935	565.694	461.074	605.639	497.177
Cd86	77.0506	74.5525	64.7035	78.774	136.736	138.487	131.444	148.937	143.309	129.3	108.286	137.133	90.5128	78.351	76.2766	61.4198	196.074	195.513	223.043	148.363	174.872	121.385	179.401	122.885
Itgb7	152.761	153.915	151.542	177.747	160.261	139.528	165.107	136.861	173.208	162.173	154.04	163.392	202.397	161.739	166.537	170.085	187.282	137.876	131.567	190.852	159.615	197.603	212.483	175.872
Il5	7.37006	11.223	11.9191	2.01985	14.7028	9.37129	8.01491	10.0633	8.24802	8.76612	9.15089	29.1771	6.28561	3.3579	8.89894	12.284	8.79257	11.3013	8.46998	9.05503	10.1715	6.58678	7.6341	10.1465
Cd274	243.882	237.285	234.124	218.143	369.041	507.091	588.294	532.351	322.704	340.783	269.951	358.879	267.767	231.695	287.309	232.45	566.241	478.046	520.621	440.214	356.004	296.405	352.441	306.649
Cfh	1859.26	1900.69	1905.35	2078.42	1658.48	1397.36	1457.11	1390.75	1785.7	1519.83	1944.57	1528.88	1752.43	1860.84	1773.43	1821.8	1648.61	1605.92	1440.46	1691.2	1604.76	1808.54	1584.08	1808.33
Msn	2140	1990.47	2015.17	1858.26	1908.43	1734.73	1594.97	1673.53	1905.29	1905.54	1950.67	1639.76	2090.59	2177.04	2077.27	2237.57	2028.45	1859.07	1780.39	2090.32	1965.06	1982.62	1818.19	1930.08
Isg15	160.131	266.144	267.328	236.322	1123.3	1675.38	2287.45	1899.96	303.115	498.573	379.762	726.511	345.708	230.576	273.324	181.425	1427.91	952.702	1076.82	667.286	287.933	253.12	416.059	382.184
Nfatc1	126.631	161.13	159.205	113.111	160.261	146.817	144.268	140.887	163.929	175.322	179.968	207.158	138.283	125.921	152.553	144.573	162.662	137.876	153.589	158.811	166.266	148.673	136.142	154.452
Fbxo7	69.0105	87.3787	105.569	100.992	97.0388	87.4654	82.5535	77.4877	75.2631	83.2782	88.4586	93.3669	81.7129	85.0667	88.9894	79.3732	77.3746	81.3695	86.9584	86.371	82.546	78.1004	87.7922	84.5539
S1pr1	662.635	654.138	755.158	737.244	507.248	363.398	366.281	449.831	445.393	527.063	622.261	449.328	681.36	800.859	741.154	926.021	518.761	377.464	398.654	534.247	598.556	503.418	483.493	655.011
Rb1	942.027	1087.83	1132.31	1068.5	1057.13	950.666	878.434	831.232	872.228	825.112	953.218	843.219	955.412	1034.79	935.66	1003.5	953.994	873.592	811.989	1035.76	911.136	922.149	849.93	1054.11
Lrr1	11.3901	12.0246	10.2163	16.1588	38.2274	34.3614	28.8537	27.171	30.9301	21.9153	21.3521	29.1771	21.3711	9.51404	10.1702	11.339	23.7399	19.2123	22.0219	14.6274	21.1255	19.7603	19.0853	16.9108
Il18r1	2050.89	2130.76	2050.08	1997.63	1689.36	1753.47	1937.2	1920.09	1868.18	1843.08	1842.38	1616.41	2047.85	2162.49	1890.39	2133.63	1818.3	2192.46	1852.67	1824.24	1588.72	1442.5	1393.22	1541.14
Mpv17	113.231	127.461	126.853	119.171	136.736	103.084	107.4	118.747	154.65	110.672	149.465	102.12	148.34	147.188	132.213	140.793	125.734	140.136	118.58	147.667	129.883	112.916	129.78	162.344
Atg9a	419.423	420.059	443.559	424.168	391.096	347.779	376.701	322.027	344.355	346.262	414.841	370.55	360.794	425.334	339.431	354.345	348.186	334.519	302.661	362.898	351.309	398.03	361.348	369.783
Xrcc6	95.1407	102.61	100.461	100.992	114.682	127.033	123.43	122.773	117.534	105.193	108.286	105.038	110.627	120.325	86.4468	98.2716	115.183	142.397	125.92	133.039	131.839	128.913	122.146	125.14
Crebbp	1098.14	1103.86	1167.22	1092.74	1074.78	980.862	1017.89	914.758	989.762	997.147	1046.25	933.669	1186.72	1181.98	1113.64	1153.75	1125.45	1012.6	981.953	1117.95	1162.69	1093.4	1064.96	1189.39
Il12rb1	4.69004	4.80984	8.51362	20.1985	7.35142	10.4125	11.2209	10.0633	6.18601	9.86189	16.7766	20.424	8.79985	7.8351	10.1702	8.50427	7.03405	9.04106	7.34065	9.05503	4.69456	6.58678	10.1788	10.1465
Cd276	59.6305	51.3049	54.4872	68.6748	80.8656	91.6304	128.239	129.817	110.317	73.4163	73.2072	119.626	50.2849	64.9194	59.75	44.4112	92.322	114.143	111.804	92.6399	82.546	94.0968	82.7028	59.7514
Ifna1	3.35003	8.0164	5.95953	14.1389	10.292	7.28878	12.8239	10.0633	8.24802	9.86189	12.2012	2.91771	8.79985	2.2386	7.62766	3.77968	5.27554	6.78079	4.51732	3.4827	4.30335	2.8229	8.90645	6.76431
Mpz	32.1603	36.8754	24.6895	24.2382	30.876	28.1139	28.8537	20.1267	17.527	26.2984	21.3521	14.5886	23.8853	13.4316	25.4255	25.5128	14.0681	31.6437	23.1513	26.4685	19.1694	23.5242	15.2682	20.2929
Lag3	25.4602	26.4541	27.2436	28.2779	24.9948	45.8152	48.8909	45.285	29.8991	24.1068	32.0281	40.848	26.3996	24.0649	24.1543	22.6781	35.1703	30.5136	35.5739	34.827	22.6904	27.2881	41.9876	21.4203
Pik3ca	1291.77	1343.55	1463.49	1320.98	1337.96	1107.9	1154.15	1053.63	1242.36	1102.34	1397.04	1021.2	1204.32	1359.95	1200.09	1348.4	1228.32	1281.57	1095.45	1267.7	1346.56	1180.91	1098.04	1305.51
Il10	8.71007	6.41312	8.51362	14.1389	10.292	9.37129	10.4194	14.0887	10.31	5.47883	7.62575	23.3417	5.02849	6.15615	5.08511	6.61444	6.1548	11.3013	8.46998	7.66195	5.08577	2.8229	3.81705	9.01909
Notch1	919.247	848.135	939.903	864.495	705.736	631	653.215	545.433	805.213	781.281	893.737	650.65	785.701	889.283	875.91	980.826	648.891	587.669	564.665	746.692	800.422	703.844	689.614	793.68
Btla	134.671	152.312	116.637	143.409	133.796	113.497	89.767	99.6271	145.371	159.982	147.939	110.873	138.283	125.921	105.516	129.454	156.508	125.445	127.614	128.86	139.663	189.135	157.771	183.764
Cd81	5354.68	5637.93	5821.61	5601.04	4993.09	4530.5	4400.99	4330.26	5010.67	4476.2	5537.82	4697.52	5292.48	5410.13	5240.2	5568.41	4759.42	4892.34	4395.35	5076.39	4505.21	4417.85	4407.42	4616.64
Ifitm3	8224.98	9867.38	9296.02	9919.47	16590.7	19339.2	20335.4	19954.6	10569.8	11496.8	10599.8	13803.7	10292.1	9369.09	9825.7	9539.91	16198.5	14526.7	14199.1	13619.5	9731.43	9059.64	10943.5	9924.38
Ikbke	50.9204	76.1558	66.4062	84.8336	98.509	139.528	115.415	127.804	70.1081	128.205	80.8329	110.873	60.3418	59.3229	61.0213	66.1444	94.9597	107.363	99.3811	82.1918	81.7636	78.1004	87.7922	87.9361
Rap1a	2529.27	2739.2	2620.49	2672.26	2752.37	2445.91	2444.55	2497.72	2457.91	2300.01	2661.39	2474.22	2564.53	2617.48	2620.1	2661.84	2701.08	2792.56	2524.62	2690.04	2599.22	2326.07	2403.47	2503.92
Atp6v0a1	494.464	563.553	526.993	506.982	557.238	531.04	554.632	523.294	566.02	569.798	541.428	484.341	492.792	562.448	493.255	481.909	689.337	735.716	679.292	596.239	610.684	541.057	570.013	502.814
Jak3	170.181	216.443	201.773	220.163	244.067	225.952	247.661	269.698	213.417	226.823	163.191	224.664	167.197	160.619	160.181	159.691	265.536	282.533	290.803	234.038	209.299	190.076	211.21	202.929
Serpina1a	7.37006	10.4213	11.0677	12.1191	14.7028	14.5776	8.8164	13.0823	10.31	12.0534	9.15089	11.6709	8.79985	10.0737	11.4415	4.7246	8.79257	5.65066	9.59931	8.35849	4.30335	9.40968	11.4512	9.01909
Hist3h2ba	83.0807	102.61	80.8794	80.7939	229.364	249.901	208.388	235.482	161.867	203.812	134.213	274.265	104.341	87.3053	71.1915	86.9326	185.523	148.047	169.964	156.722	161.962	128.913	173.04	133.032
Sppl2b	114.571	132.271	158.353	131.29	154.38	129.116	138.658	156.988	154.65	147.928	161.666	166.31	121.941	130.958	122.043	119.06	138.923	115.274	121.403	119.108	135.36	122.326	147.593	128.522
Il4	4.02003	6.41312	3.40545	20.1985	10.292	9.37129	5.61043	9.05701	6.18601	10.9577	7.62575	14.5886	5.02849	5.03685	2.54255	8.50427	5.27554	5.65066	2.25866	6.96541	4.69456	5.64581	10.1788	4.50954
Pard3	265.992	329.474	343.95	282.779	270.532	266.561	246.058	224.413	294.867	241.068	292.829	233.417	300.452	306.688	270.782	311.823	269.053	268.972	262.569	289.064	281.282	295.464	311.726	271.7
Mapk11	52.9304	57.7181	68.1089	56.5557	74.9845	71.8466	49.6924	50.3167	67.0151	46.0222	53.3802	64.1897	55.3134	47.5702	55.9362	55.7502	56.2724	57.6368	60.9838	49.4544	54.7699	45.1665	54.7111	49.605
Cd96	23.4502	32.8672	24.6895	22.2183	20.584	15.6188	20.0373	16.1013	34.0231	21.9153	19.8269	23.3417	28.9138	16.2298	16.5266	17.0085	27.257	20.3424	24.8453	30.6478	23.4728	27.2881	21.63	23.6751
Icosl	201.672	230.872	260.517	286.818	307.289	270.726	260.484	255.609	272.185	312.293	242.499	312.195	230.053	185.244	211.032	199.378	265.536	268.972	262.005	255.63	260.548	253.12	305.364	235.624
Socs3	71.0206	66.5361	75.7712	86.8534	83.8062	124.951	120.224	126.798	69.0771	104.098	83.8832	140.05	57.8276	57.6439	75.0053	52.9155	104.632	115.274	82.4411	83.5849	96.6297	84.6871	81.4304	71.0253
Usp21	132.661	125.857	149.84	161.588	139.677	137.446	139.459	150.95	109.286	134.779	131.163	122.544	118.169	111.37	125.856	155.912	131.009	129.965	121.403	112.84	139.272	110.093	147.593	142.051
Cd3d	117.251	196.402	155.799	175.727	161.731	157.229	172.32	166.045	149.495	161.078	186.068	154.639	154.626	110.251	123.314	121.895	166.18	152.568	147.378	146.97	120.885	176.902	159.044	160.089
Cfd	308.202	380.779	346.504	286.818	333.755	211.375	360.671	240.514	163.929	393.38	170.817	466.834	276.567	198.116	272.053	229.615	179.368	79.1093	110.674	214.535	107.975	199.485	178.129	128.522
Cxcl9	10.0501	22.4459	26.3922	20.1985	91.1576	179.096	318.192	307.938	31.9611	99.7147	56.4305	145.886	84.2272	17.3491	20.3404	21.7331	207.505	90.4106	128.179	113.536	34.818	48.9303	47.077	71.0253
Ceacam3	16.0801	10.4213	16.1759	30.2977	24.9948	12.4951	24.0447	9.05701	18.558	17.5322	45.7545	37.9303	21.3711	12.8719	25.4255	17.9535	10.5511	9.04106	8.46998	16.717	4.69456	26.3471	17.8129	10.1465
Casp3	164.151	141.89	146.434	127.25	177.904	212.416	213.197	216.362	200.014	170.939	178.442	250.923	162.169	132.077	151.282	137.958	177.61	163.869	169.964	165.777	152.573	134.558	170.495	154.452
Clu	2120.57	2181.26	2352.31	2286.47	2425.97	3677.71	3885.63	5171.55	1998.08	2099.49	2313.65	2873.95	2160.99	2046.08	2200.58	1938.97	2825.05	3344.06	3491.89	2506.85	2567.53	2206.57	2453.09	2047.33
Gucy1b1	1433.14	1276.21	1460.09	1535.08	1135.06	1003.77	920.111	839.283	1259.88	1187.81	1532.77	1105.81	1257.12	1307.9	1247.12	1249.18	975.975	876.983	824.976	1128.4	1009.72	1192.21	1039.51	1286.35
Casp4	233.162	246.103	219.651	252.481	491.075	528.957	549.823	563.547	334.045	351.741	294.354	496.011	245.139	223.3	221.202	215.442	496.78	455.443	442.697	363.594	361.09	298.287	370.254	296.502
Card11	241.202	282.979	228.165	284.798	244.067	212.416	226.02	240.514	216.51	239.973	266.901	221.746	238.853	210.988	198.319	221.111	246.192	195.513	191.421	257.72	149.443	207.954	259.56	214.203
Cd83	107.871	102.61	119.191	133.31	198.488	221.787	218.807	239.508	178.363	236.685	138.789	177.981	155.883	93.4615	133.484	96.3818	250.588	239.588	248.453	197.121	161.962	160.906	202.304	169.108
Nfkbiz	365.823	382.382	344.802	377.711	541.065	542.494	525.778	449.831	515.501	487.616	353.835	469.752	329.366	292.697	316.548	300.484	457.214	526.642	467.543	358.718	406.079	414.967	402.063	361.891
Map3k14	63.6505	73.7509	74.0685	74.7343	76.4548	61.434	91.3699	70.4434	65.9841	77.7994	76.2575	96.2846	66.6274	58.2036	83.9043	50.0807	59.7895	59.897	56.4665	70.3506	69.2447	67.7497	77.6134	67.6431
Cyld	345.723	375.167	377.153	428.208	452.848	435.244	403.951	398.508	408.277	410.912	445.344	490.176	362.051	335.23	395.367	367.574	365.771	377.464	319.6	316.229	196.78	347.217	426.237	391.203
Mtor	376.543	371.159	383.964	410.029	352.868	348.82	339.832	332.09	343.324	397.763	402.639	303.442	306.738	372.167	400.452	342.061	355.22	351.471	330.329	367.077	335.661	367.919	356.258	376.547
Cd46	20.1002	20.8426	7.66226	26.258	35.2868	26.0314	24.8462	16.1013	17.527	30.6814	22.8772	67.1074	21.3711	15.1105	26.6968	23.623	19.3436	16.952	19.1986	18.1101	17.2134	23.5242	25.447	22.5477
Cd40lg	32.8303	38.4787	36.6086	38.3771	35.2868	31.2376	31.2581	40.2534	31.9611	41.6391	41.179	61.272	35.1994	19.5877	29.2394	26.4577	25.4984	31.6437	29.9273	45.9717	25.0376	27.2881	44.5323	41.7133
Map4k2	450.244	472.166	520.182	539.299	445.496	333.202	308.574	313.976	419.618	381.326	481.947	390.974	418.622	414.7	444.947	411.04	352.582	290.444	315.648	375.435	311.797	398.03	346.079	418.26
Rhoa	5108.79	5417.48	5557.69	5740.41	4950.45	4623.17	4220.65	4171.26	4907.57	4879.44	5367	5059.32	4725.52	4736.87	5109.26	5032.64	4427.94	4234.61	3875.3	4719.76	3512.31	4570.28	4342.53	4707.96
Daxx	81.7406	86.5771	75.7712	96.9527	124.974	117.662	119.422	98.6208	96.9142	104.098	96.0844	116.709	82.97	74.9931	100.431	78.4283	105.511	91.5407	89.7818	93.3364	72.7657	75.2774	77.6134	76.6622
Adora2a	50.2504	49.7017	43.4195	60.5954	63.2222	54.1452	54.5014	45.285	59.7981	48.2137	53.3802	84.6137	38.9708	34.6983	41.9521	31.1823	46.6006	58.7669	36.7032	38.3097	24.2552	56.4581	45.8046	54.1145
C9	8.71007	8.0164	8.51362	12.1191	11.7623	18.7426	15.2283	9.05701	10.31	10.9577	22.8772	40.848	7.54273	8.39474	8.89894	14.1738	13.1889	12.4315	7.34065	9.05503	3.52092	10.3506	12.7235	10.1465
Icos	73.7006	81.7673	80.8794	98.9725	105.86	82.2591	135.452	120.76	83.5112	122.726	118.962	99.2023	85.4843	67.158	55.9362	63.3096	167.059	157.088	168.27	119.805	100.542	119.503	129.78	122.885
Ube2l3	766.486	818.474	767.077	824.098	843.943	769.487	739.776	727.58	701.081	722.11	793.078	764.441	698.96	720.829	725.899	672.783	721.87	775.271	777.544	781.519	746.435	697.257	703.61	722.654
Irf7	93.1307	149.907	134.515	159.568	730.731	1010.02	1550.08	1269.99	250.533	310.102	225.722	449.328	178.511	123.123	156.367	146.462	928.495	588.799	681.551	390.759	188.565	174.079	248.108	213.076
Fasl	26.1302	41.6853	28.9463	38.3771	26.4651	33.3202	34.4641	24.152	25.775	25.2026	41.179	64.1897	32.6852	16.2298	27.9681	19.8433	22.8607	19.2123	19.1986	24.3789	13.3012	25.4061	27.9917	27.0573
Hsp90ab1	4713.49	6910.94	8053.03	7275.49	7520.5	7523.07	5991.94	5730.07	4465.27	4917.8	5694.91	6045.5	5107.69	5471.69	5629.21	5824.48	6357.03	5154.53	5573.25	5837.71	5305.24	4081.92	4641.54	5258.13
Bad	274.702	301.417	311.598	294.898	339.636	316.541	316.589	347.185	337.138	281.612	295.879	335.537	260.224	251.283	246.628	263.632	299.827	281.403	273.298	274.437	299.669	262.53	264.649	288.611
Il18rap	83.0807	119.444	98.758	109.072	122.034	145.776	129.841	106.671	102.069	101.906	102.185	131.297	85.4843	71.0755	102.973	76.5385	87.0464	84.7599	89.7818	84.2814	62.9853	71.5136	80.1581	76.6622
Alox5	108.541	80.164	108.123	123.211	129.385	115.579	101.789	110.697	155.681	105.193	122.012	189.651	71.6559	92.9018	86.4468	96.3818	114.303	97.1914	115.756	107.267	108.366	98.8017	105.605	105.974
Cd27	72.3606	74.5525	65.5549	82.8137	66.1628	63.5165	72.1342	59.3737	72.1701	78.8951	105.235	75.8606	61.599	64.9194	71.1915	60.4748	73.8576	63.2874	59.8545	68.9575	62.2029	81.8642	59.8005	78.917
Il17rc	86.4307	83.3705	95.3525	100.992	80.8656	92.6717	88.164	81.5131	97.9452	83.2782	103.71	110.873	82.97	76.1124	87.7181	77.4834	72.9783	99.4517	72.8418	72.4402	80.1987	72.4545	85.2475	63.1336
Plekhb2	500.494	514.653	496.344	464.565	501.367	428.997	436.011	456.876	476.323	468.988	520.076	431.822	439.993	477.941	456.388	460.176	519.641	566.196	532.479	495.24	495.276	430.963	474.587	480.266
Ap2a2	598.985	602.031	623.197	634.232	561.649	516.462	463.262	489.078	551.586	544.596	597.858	510.6	555.648	580.916	563.176	548.053	537.226	585.409	489.565	562.805	593.079	540.116	507.668	505.069
Trim14	249.242	286.987	286.909	240.362	308.76	296.758	340.634	344.166	244.347	252.026	262.326	265.512	257.71	278.706	261.883	302.374	341.152	318.697	325.812	308.568	271.502	237.124	288.824	302.139
Mef2a	713.556	718.269	793.469	721.085	742.494	634.124	565.051	569.585	695.926	643.214	709.194	647.733	670.046	723.627	715.729	709.634	661.201	669.038	596.286	730.671	680.32	664.323	618.362	755.348
Cxcl12	1360.11	1396.46	1540.11	1514.89	2359.81	2245.99	2302.68	2077.07	1797.04	1874.85	1561.75	2459.63	1216.89	1314.06	1345.01	1464.62	2365.2	2374.41	2426.37	1983.75	2084.78	1852.77	2197.35	1824.11
Cmklr1	1493.44	1316.29	1705.28	1506.81	1371.78	1153.71	1031.52	830.226	1301.12	1298.48	1450.42	1260.45	1249.58	1498.18	1345.01	1345.57	1065.66	1015.99	978	1188.99	849.324	1044.47	993.706	1001.12
Ppp2r5d	251.252	320.656	297.125	282.779	348.457	282.18	264.492	267.685	272.185	287.091	323.332	303.442	291.652	272.549	279.681	273.082	273.449	242.978	237.724	277.92	261.33	297.346	277.372	282.974
Polr3d	87.1007	83.3705	85.1362	96.9527	113.212	119.744	87.3625	97.6144	85.5732	99.7147	108.286	151.721	99.3126	99.058	133.484	103.941	105.511	122.054	99.9457	107.964	111.887	79.9823	108.15	105.974
Ptpn18	140.701	152.312	139.623	129.27	160.261	156.188	160.298	177.115	151.557	153.407	186.068	151.721	170.969	144.39	152.553	137.958	211.901	184.212	178.999	180.404	159.615	167.492	207.393	173.617
Il2rg	576.875	727.889	675.981	729.165	971.858	842.375	876.831	849.346	682.523	763.749	783.927	802.371	741.702	583.155	697.931	639.71	946.96	924.448	948.073	925.006	763.648	656.796	786.313	788.043
Ikbkb	585.585	670.171	619.791	620.093	676.331	587.268	549.021	552.478	609.322	580.756	645.138	627.309	613.475	621.211	617.84	602.859	613.721	568.457	588.946	605.294	575.475	594.692	585.281	685.451
Tyrobp	743.036	873.787	743.239	963.467	1186.52	1365.08	1260.74	1466.23	1034.1	1094.67	937.967	1184.59	1059.75	864.659	1056.43	857.987	1553.65	1518.9	1601.39	1427.21	1246.8	1056.71	1430.12	1153.32
Tbk1	444.884	446.513	445.262	502.942	461.669	480.018	463.262	491.091	486.633	448.168	478.897	528.106	480.22	491.372	446.218	503.642	514.365	483.697	456.249	498.723	453.416	475.189	526.753	476.884
Casp1	138.691	165.138	134.515	173.707	222.013	208.251	213.998	229.444	148.464	158.886	189.118	169.227	193.597	147.188	167.809	150.242	278.724	212.465	242.241	251.451	196.78	187.253	199.759	189.401
Txnip	2937.3	3067.07	3013.82	3647.84	2830.3	1950.27	2066.24	2215.95	2329.03	2382.19	2646.13	2086.17	3215.72	3195.6	3203.62	3745.66	2833.84	2627.56	2452.34	2678.2	2855.07	2706.22	2327.13	2590.73
Rbpj	738.346	682.997	756.861	729.165	839.532	820.509	852.786	773.871	844.391	803.196	721.396	819.878	700.217	691.167	708.101	645.38	827.381	847.599	784.885	750.174	833.284	752.774	781.223	765.495
Ifit1	113.231	183.576	174.529	183.806	520.481	678.898	917.707	785.947	159.805	232.302	218.096	417.233	191.082	172.372	189.42	158.746	662.08	471.265	462.461	383.794	181.523	184.43	251.925	201.802
Creb3	242.542	255.723	286.909	250.461	252.889	242.612	224.417	225.419	264.968	234.494	230.298	297.607	257.71	266.393	273.324	291.035	239.158	264.451	237.724	271.651	263.287	270.999	258.287	266.063
Itgal	575.535	665.361	592.548	672.609	671.92	727.837	705.312	714.497	574.268	556.649	669.54	679.827	830.957	682.773	794.548	695.461	815.95	676.949	703.008	945.206	672.496	657.737	689.614	777.896
Tmem176a	2651.21	2780.89	2796.72	2862.12	4434.38	4505.51	4195.8	4710.65	4148.75	4030.23	3359.9	4181.08	2873.78	2808.88	2801.89	2865	4435.85	5017.79	4816.03	3539.82	4211.02	3547.45	4451.95	3281.82
Trim68	214.402	193.997	208.584	181.786	189.667	178.055	166.71	138.874	193.828	213.674	207.42	212.993	203.654	197.556	214.846	206.937	162.662	194.383	179.564	193.638	177.22	201.367	194.67	206.312
Impdh2	360.463	408.035	381.41	379.731	452.848	424.832	380.708	344.166	387.657	393.38	436.193	420.151	359.537	367.69	363.585	361.904	391.269	360.512	348.398	404.69	370.479	393.325	432.599	370.91
Gzmb	27.4702	29.6607	33.2031	38.3771	30.876	32.2789	33.6626	30.19	24.744	39.4476	45.7545	67.1074	33.9423	23.5053	33.0532	18.8984	28.1362	30.5136	28.7979	40.3994	17.9958	20.7013	24.1747	24.8025
Tnfaip6	18.0901	20.8426	26.3922	30.2977	30.876	32.2789	32.8611	53.3357	20.62	25.2026	39.6539	61.272	20.1139	19.0281	33.0532	18.8984	34.291	33.904	27.1039	31.3443	19.1694	20.7013	33.0811	22.5477
Cd55	339.693	383.985	329.477	313.076	460.199	468.565	415.974	432.724	424.773	385.709	329.432	460.999	334.394	335.79	369.941	348.675	417.647	386.505	393.572	362.201	408.818	432.845	376.616	478.012
Tal1	172.191	190.79	209.435	161.588	148.499	129.116	135.452	111.703	175.27	155.599	251.65	166.31	192.34	171.253	195.777	170.085	138.043	139.006	124.226	166.473	174.09	202.308	201.031	179.254
Cxcl13	48.9104	48.9	66.4062	90.8931	176.434	256.149	254.874	217.368	121.658	253.122	149.465	212.993	123.198	59.3229	120.771	101.106	329.721	139.006	172.788	221.5	145.531	163.728	96.6986	217.585
Cd163	89.7807	86.5771	96.2039	94.9328	97.0388	66.6403	97.7819	89.5638	111.348	93.1401	131.163	145.886	86.7414	50.3685	52.1223	70.8689	65.065	49.7258	42.3499	53.6336	52.8138	59.281	44.5323	63.1336
Kras	291.452	329.474	329.477	371.652	333.755	270.726	278.117	253.596	261.875	254.218	340.108	265.512	299.195	321.239	298.75	304.264	264.656	268.972	230.948	268.168	278.544	240.888	241.747	278.464
Ptk2b	302.172	326.267	267.328	361.553	304.349	320.706	333.42	360.268	297.96	326.538	353.835	347.208	276.567	266.953	277.138	273.082	357.857	337.91	347.269	339.912	271.111	294.523	316.815	351.744
Il22	11.3901	9.61968	11.0677	20.1985	14.7028	17.7013	19.2358	21.133	16.496	10.9577	22.8772	43.7657	8.79985	7.8351	24.1543	7.55935	12.3096	6.78079	12.9873	10.4481	5.8682	15.0555	15.2682	12.4012
Mcl1	2635.8	2795.32	3045.32	3102.49	2759.72	2705.18	2758.73	2915.35	2673.39	2855.57	3060.97	2859.36	2580.87	2830.71	2926.48	3225.01	2756.47	2647.9	2488.48	2806.36	2824.56	2485.1	2716.47	3041.69
Cd8b1	36.8503	48.9	26.3922	38.3771	45.5788	39.5677	28.8537	32.2027	34.0231	35.0645	42.7042	40.848	30.1709	23.5053	47.0372	27.4027	29.8947	30.5136	24.8453	31.3443	19.5607	36.6978	35.6258	34.949
Zfp385a	107.871	97.8001	98.758	96.9527	139.677	138.487	152.283	155.982	128.875	147.928	137.263	172.145	91.7699	86.7457	75.0053	98.2716	130.13	116.404	121.403	122.591	109.54	96.9197	134.869	116.121
Mapk3	2783.87	2707.94	2949.97	2924.74	2809.71	2588.56	2372.41	2377.97	2810.51	2811.73	3103.68	2801.01	2694.01	2729.41	2912.49	2741.21	2739.76	2765.43	2316.82	2755.51	2485.38	2791.85	2780.09	2742.93
Hist2h3c2	34.8403	38.4787	36.6086	50.4962	55.8708	34.3614	49.6924	50.3167	49.4881	41.6391	65.5814	75.8606	46.5135	28.5421	41.9521	32.1273	43.9628	31.6437	38.3972	34.1305	30.1234	37.6387	41.9876	33.8216
Polr3h	137.351	140.287	114.082	119.171	127.915	123.909	139.459	128.811	153.619	128.205	150.99	175.063	104.341	134.316	132.213	130.399	144.198	136.746	140.037	139.308	125.579	141.145	125.963	129.649
Cxcr1	45.5604	32.0656	38.3113	58.5756	80.8656	52.0627	52.0969	73.4624	50.5191	53.6925	61.006	72.9429	33.9423	31.9	40.6809	31.1823	72.0991	111.883	97.6871	58.5094	80.1987	51.7532	52.1664	46.2228
Rorc	150.751	170.749	160.907	175.727	233.775	238.447	217.204	188.185	182.487	172.035	205.895	204.24	158.397	124.802	162.723	128.509	170.576	152.568	131.567	155.329	190.521	226.773	194.67	216.458
Adam17	775.196	801.64	847.105	824.098	1032.14	972.532	1005.87	1101.94	929.964	924.826	770.2	892.821	701.474	763.922	598.771	702.075	913.548	988.866	910.24	817.042	790.251	684.084	748.142	695.597
Tnfsf4	12.7301	10.4213	17.8786	14.1389	16.1731	16.6601	18.4343	22.1394	18.558	14.245	22.8772	43.7657	15.0855	10.0737	25.4255	8.50427	14.0681	18.0821	17.5046	16.0204	9.78033	17.8784	22.9023	9.01909
Gzmg	21.4402	18.4377	15.3245	30.2977	19.1137	23.9489	24.8462	23.1457	23.713	17.5322	32.0281	37.9303	25.1424	6.7158	15.2553	15.1187	21.9814	9.04106	10.164	11.1447	7.43305	25.4061	21.63	16.9108
S1pr5	31.4902	35.2721	29.7977	44.4366	29.4057	38.5264	33.6626	33.209	29.8991	29.5857	42.7042	43.7657	47.7706	27.4228	36.867	28.3476	29.8947	19.2123	25.9746	40.3994	20.7343	28.229	24.1747	37.2037
Ltb	259.962	340.697	235.827	276.719	358.749	314.459	346.244	311.964	315.487	365.986	341.633	309.278	272.795	210.988	256.798	218.276	415.009	304.006	374.373	319.712	305.146	386.738	380.433	376.547
H2-D1	6857.5	7666.08	7485.17	7582.51	11857.8	13262.5	14427.6	13925.7	8809.91	9341.4	7976.53	10877.2	8919.28	7061.1	8307.79	8401.28	14955.3	14235.1	14195.7	12010.5	9288.97	8244.76	9635.51	9256.96
Myd88	335.003	381.581	371.194	369.632	489.605	575.814	530.587	524.3	435.083	442.689	422.466	469.752	357.023	341.386	371.213	330.722	496.78	548.114	479.965	420.711	341.92	339.689	366.437	369.783
Kit	339.023	366.349	392.478	381.751	301.408	247.819	238.043	266.679	305.177	292.569	373.662	326.784	369.594	316.762	315.277	341.116	292.792	309.656	272.169	322.498	307.102	354.745	332.084	321.305
Tgfb1	806.686	810.458	875.2	832.177	1085.07	1056.87	1067.59	1146.21	936.15	1035.5	829.681	1050.38	856.1	831.639	874.638	779.558	1146.55	1035.2	1072.86	1021.83	1062.93	930.617	1007.7	904.163
Itk	83.7507	106.618	109.826	80.7939	63.2222	99.9605	82.5535	80.5067	103.1	105.193	117.436	107.955	96.7984	60.4422	62.2926	71.8139	69.4613	91.5407	69.4538	87.0676	78.2426	87.51	106.877	111.611
Nfe2l2	1263.63	1462.19	1511.17	1490.65	1693.77	1686.83	1652.67	1665.48	1437.22	1412.44	1558.7	1403.42	1082.38	1254.73	1334.84	1292.65	1471.88	1501.95	1332.61	1355.47	1399.37	1375.7	1394.5	1512.95
H2-Pa	10.0501	10.4213	9.36498	22.2183	20.584	16.6601	15.2283	13.0823	12.372	16.4365	28.9778	37.9303	18.8568	10.6333	22.883	15.1187	9.67182	9.04106	9.03464	8.35849	5.47699	8.46871	17.8129	9.01909
Kbtbd8	50.2504	61.7263	66.4062	82.8137	48.5194	42.6914	64.1193	60.3801	60.8291	64.6502	68.6317	75.8606	56.5705	69.3966	75.0053	69.924	42.2043	58.7669	51.3845	59.9025	46.5544	64.9268	59.8005	65.3884
Smad5	938.007	986.017	932.241	878.633	865.997	789.271	835.153	825.194	821.709	788.951	933.391	834.466	804.558	884.806	819.973	813.576	790.452	804.654	787.143	846.297	825.46	798.882	774.862	905.291
Ly96	140.031	150.708	155.799	137.35	179.375	205.127	195.564	191.204	159.805	143.545	192.169	253.841	130.741	137.114	163.995	132.289	196.074	233.937	217.396	164.384	157.659	133.617	188.308	125.14
Il23a	12.7301	8.0164	11.0677	30.2977	16.1731	18.7426	10.4194	24.152	20.62	19.7238	18.3018	52.5189	20.1139	8.39474	21.6117	14.1738	11.4303	6.78079	10.164	11.1447	7.04184	5.64581	19.0853	12.4012
Stat3	1457.26	1430.13	1523.09	1571.44	1786.4	1669.13	1721.6	1628.25	1523.82	1629.4	1497.7	1660.18	1346.38	1436.06	1334.84	1503.37	1659.16	1680.51	1620.02	1657.07	1674.78	1422.74	1542.09	1509.57
H2-DMb1	93.8007	123.453	111.528	121.191	169.083	154.106	182.74	177.115	153.619	174.227	120.487	198.405	143.312	98.4983	86.4468	105.831	188.161	204.554	194.245	205.479	156.485	119.503	201.031	180.382
Gsdmd	109.881	109.023	106.42	84.8336	130.855	123.909	112.209	140.887	114.441	124.917	108.286	154.639	91.7699	95.7001	113.144	106.776	121.337	131.095	116.321	124.681	97.0209	89.392	123.418	100.337
Bst2	276.042	346.308	332.031	319.136	689.563	795.519	1034.72	853.372	335.076	392.284	395.014	466.834	323.08	282.063	341.973	336.391	741.213	569.587	637.507	486.882	301.234	304.874	352.441	344.98
Gmpr	53.6004	36.8754	45.1222	68.6748	45.5788	44.774	41.6775	32.2027	54.6431	39.4476	41.179	87.5314	26.3996	35.2579	36.867	35.9069	43.9628	41.8149	36.7032	42.489	36.3828	47.9894	59.8005	47.3502
Cpa3	21.4402	33.6689	25.5409	28.2779	26.4651	23.9489	24.0447	21.133	15.465	29.5857	25.9275	37.9303	37.7137	22.9456	26.6968	34.962	21.1022	15.8219	10.7286	18.8066	12.5188	29.17	19.0853	12.4012
Bcl2l1	911.207	842.523	942.457	973.566	652.806	665.362	710.121	940.923	724.794	744.025	840.357	796.536	808.329	1179.74	889.894	1454.23	771.987	719.894	668.564	702.113	823.504	621.039	657.805	886.125
Padi2	70.3506	96.9984	75.7712	72.7145	92.6279	89.5479	80.1491	69.4371	55.6741	77.7994	85.4083	87.5314	96.7984	73.3141	91.5319	72.7588	88.8049	79.1093	78.4885	100.302	65.7238	74.3365	68.7069	81.1718
Pdcd1	8.71007	12.0246	14.4732	20.1985	29.4057	23.9489	30.4566	41.2597	22.682	20.8195	27.4527	58.3543	17.5997	10.0737	13.984	8.50427	45.7214	37.2944	45.1732	25.0755	30.9058	18.8194	47.077	23.6751
Ahr	698.816	916.274	768.78	838.237	673.39	593.515	641.193	529.332	823.771	689.237	869.335	618.555	692.674	702.36	685.218	658.609	702.526	739.107	635.248	708.382	533.615	890.156	707.427	807.208
Il7	26.1302	35.2721	32.3517	38.3771	35.2868	33.3202	32.8611	35.2217	39.1781	29.5857	50.3299	58.3543	38.9708	35.2579	25.4255	30.2374	45.7214	61.0271	38.3972	33.434	26.6025	48.9303	35.6258	36.0763
Hdc	272.022	274.161	283.503	317.116	272.003	306.129	355.06	368.318	202.076	235.59	234.873	320.949	248.91	278.706	219.931	268.357	317.412	307.396	299.837	264.685	252.724	183.489	234.113	224.35
Mapk12	56.9504	59.3213	60.4467	52.516	42.6382	39.5677	37.6701	41.2597	47.4261	49.3095	59.4808	72.9429	55.3134	54.286	58.4787	53.8604	53.6347	42.945	45.7379	66.1714	53.5962	62.1039	69.9793	52.9871
Pax5	50.9204	69.7427	30.649	40.3969	36.7571	40.6089	34.4641	28.1774	48.4571	48.2137	51.8551	61.272	47.7706	33.579	41.9521	45.3561	60.6687	28.2533	57.0312	43.1855	40.6862	77.1594	64.8899	85.6813
Atp6v1h	1013.05	1043.73	1023.34	1058.4	998.323	1101.65	1041.14	1103.95	1063.99	1031.12	985.246	992.023	1006.95	1134.97	1072.96	1100.83	1175.57	1264.62	1192.57	1130.49	1216.28	1112.22	1005.16	1029.3
Nr4a2	79.7306	98.6017	90.2443	121.191	101.45	94.7542	100.186	85.5384	77.3251	87.6612	89.9838	128.379	94.2841	80.0299	96.617	100.161	90.5634	70.0682	68.8892	74.5298	65.3326	84.6871	78.8857	103.719
Sqstm1	2428.77	2378.47	2362.53	2306.67	2398.03	2188.72	2050.21	2211.92	2344.5	2313.16	2344.15	2127.01	2619.84	2618.04	2608.66	2531.44	2802.19	2862.63	2635.29	2719.99	2662.6	2784.32	2633.77	2677.54
Il1rn	114.571	109.023	97.0552	137.35	620.46	857.994	877.632	1195.53	434.052	468.988	268.426	697.334	131.998	106.893	128.399	111.5	825.622	789.963	959.366	437.428	524.617	323.693	549.655	253.662
Tnfrsf1a	1404.33	1358.78	1383.46	1516.91	1326.2	1232.85	1162.16	1195.53	1317.62	1355.46	1464.14	1304.22	1385.35	1443.9	1371.71	1324.78	1382.19	1417.19	1294.21	1429.3	1407.59	1333.35	1358.87	1255.91
Ins2	7.37006	8.0164	7.66226	26.258	20.584	13.5363	11.2209	9.05701	14.434	12.0534	18.3018	35.0126	15.0855	6.7158	10.1702	10.3941	16.7059	3.3904	11.858	7.66195	7.04184	14.1145	13.9959	14.656
Xiap	2298.12	2390.49	2481.72	2341	2361.28	2157.48	1946.82	1959.33	2071.28	1977.86	2473.79	2147.44	2399.85	2577.19	2529.84	2509.71	2251.78	2315.64	2054.25	2367.54	2415.74	2219.74	2089.2	2466.72
Atg101	156.111	173.956	222.205	195.925	188.196	169.725	175.526	180.134	168.053	181.897	170.817	224.664	186.054	176.29	189.42	167.251	191.678	160.479	162.059	166.473	165.483	172.197	181.946	182.636
Ticam1	74.3706	73.7509	85.1362	90.8931	85.2765	79.1354	84.958	53.3357	70.1081	94.2358	86.9335	99.2023	101.827	58.7632	83.9043	83.1529	84.4086	79.1093	61.5485	68.9575	60.6381	71.5136	78.8857	89.0635
C1ra	647.225	690.212	737.279	771.582	1337.96	1375.5	1489.17	1376.67	1106.27	1100.15	786.977	1099.98	739.188	663.744	675.048	674.672	1385.71	1437.53	1464.18	1081.03	1090.7	940.027	1304.16	949.259
Xbp1	1971.83	2360.03	2379.56	2332.92	2355.4	1911.74	1933.2	1797.31	1771.26	1632.69	1767.65	1779.81	2022.71	2039.92	2063.28	2116.62	2176.16	2073.79	1938.5	2055.49	2110.2	1865.94	1930.16	1896.26
Angpt1	402.003	315.044	343.099	395.89	298.468	223.87	188.35	206.299	353.634	277.229	379.762	268.43	355.765	433.728	341.973	399.701	256.743	237.328	195.374	294.637	266.807	350.981	250.653	321.305
Hist1h2ao	23.4502	29.6607	18.73	44.4366	49.9897	46.8565	41.6775	61.3864	29.8991	38.3518	42.7042	52.5189	31.428	20.707	31.7819	28.3476	47.4799	38.4245	45.1732	36.9167	28.9498	40.4616	52.1664	33.8216
Il12a	69.0105	79.3623	54.4872	68.6748	30.876	31.2376	32.0596	33.209	63.9221	48.2137	76.2575	58.3543	65.3703	53.1667	59.75	53.8604	43.9628	47.4656	30.4919	35.5236	31.2971	57.3991	52.1664	50.7324
Il10ra	157.451	194.798	167.718	189.866	251.419	265.52	266.095	259.634	222.696	259.696	184.543	204.24	218.739	179.648	250.441	168.196	270.811	273.492	275.557	277.223	203.04	200.426	249.381	303.267
Cxcr6	83.7507	89.7837	82.5821	64.6351	195.548	116.621	137.856	145.918	116.503	115.055	82.358	110.873	106.855	72.1948	90.2606	70.8689	138.923	149.177	152.46	94.033	122.059	111.975	125.963	117.248
S100a8	797.306	947.538	543.169	826.117	1842.27	3135.22	1498.79	1901.97	1295.97	1184.52	1275.02	2249.56	990.612	1037.03	2615.02	716.249	2253.54	2340.5	2499.21	1919.67	1638.79	1137.63	1314.34	1139.79
Mefv	23.4502	17.6361	20.4327	44.4366	44.1085	56.2278	36.8686	51.3231	17.527	25.2026	32.0281	58.3543	35.1994	23.5053	36.867	22.6781	34.291	45.2053	42.9146	36.2201	26.2113	24.4652	49.6217	25.9299
Man2b1	550.074	595.618	623.197	684.728	716.028	769.487	709.319	724.561	726.856	681.566	678.691	673.992	622.275	574.201	649.622	632.151	756.161	700.682	728.983	743.209	762.866	677.497	731.602	733.928
F13a1	174.201	154.716	147.286	214.104	232.305	282.18	281.323	258.628	220.634	198.334	175.392	341.373	219.996	200.355	214.846	203.158	218.056	235.068	206.667	252.844	178.393	185.371	213.755	171.363
Kir3dl2	9.38007	12.0246	7.66226	26.258	22.0543	13.5363	14.4268	17.1077	11.341	18.628	22.8772	40.848	13.8283	7.27545	19.0691	11.339	9.67182	12.4315	7.34065	8.35849	4.69456	16.9374	16.5406	20.2929
Itga5	133.331	150.708	153.245	149.469	176.434	196.797	178.732	190.197	183.518	178.61	221.147	221.746	152.112	151.105	136.027	154.967	154.749	155.958	146.248	171.349	166.266	167.492	193.397	172.49
Diablo	332.323	355.928	334.585	353.473	352.868	323.83	342.237	351.211	341.262	333.113	379.762	338.455	367.08	339.148	420.793	386.472	352.582	388.766	342.752	371.256	355.222	340.63	362.62	375.419
Ctnnd1	2062.95	2095.49	2235.68	2147.1	1809.92	1701.41	1535.66	1625.23	1959.93	1845.27	2158.09	1826.49	1876.88	1969.41	2173.88	2161.98	1728.62	1789	1512.17	1859.07	1584.41	1811.36	1706.22	1786.91
Cbl	765.146	784.805	802.834	767.542	786.602	795.519	762.218	693.364	748.507	725.397	741.222	793.618	654.96	717.471	758.952	704.91	756.161	710.853	693.409	745.298	748.782	703.844	759.593	751.966
Nfkb1	763.806	804.045	800.28	811.979	905.695	884.025	818.322	858.403	792.841	889.762	854.083	904.491	751.759	721.948	741.154	752.156	910.031	900.716	852.644	817.042	849.324	763.125	824.483	828.628
Cd70	17.4201	24.0492	22.1354	18.1786	23.5245	23.9489	33.6626	19.1204	20.62	23.0111	32.0281	35.0126	28.9138	11.193	33.0532	23.623	10.5511	18.0821	11.858	16.0204	10.5628	18.8194	16.5406	12.4012
Tek	4363.07	4724.86	4529.24	5203.13	3384.59	2813.47	2579.2	2504.77	3483.76	3178.82	4023.34	2949.81	4010.22	4354.63	4439.3	4357.97	3082.67	3027.62	2627.39	4002.32	3213.03	3585.09	2932.77	3719.25
Furin	1276.36	1189.63	1363.88	1236.15	1382.07	1344.26	1411.43	1345.47	1361.95	1328.07	1264.35	1280.88	1156.55	1212.76	1131.44	1248.24	1299.54	1390.06	1337.13	1189.69	1254.23	1224.2	1206.19	1104.84
Hsd11b1	5586.5	5179.39	5458.08	5419.25	3984.47	3192.49	2876.55	2593.32	4496.2	3949.14	5216.01	3492.5	4843.69	5752.64	4853.73	5228.24	3444.93	3083	2870.19	4003.72	3475.93	4643.68	3476.06	4305.49
App	11272.8	11460.2	11853.5	11444.5	10325.8	9316.11	9309.31	8865.81	10452.3	10069	10921.6	9573.02	10468.1	11337.4	10832.5	11376.8	10603	10695.6	9761.93	10684.9	10462.2	10552	10032.5	10294.2
Crp	25.4602	20.8426	26.3922	50.4962	32.3463	22.9076	25.6477	18.114	26.8061	29.5857	28.9778	78.7783	12.5712	15.1105	20.3404	12.284	13.1889	19.2123	11.2933	11.8412	5.8682	15.0555	16.5406	16.9108
Tnfrsf10b	38.8603	59.3213	58.744	74.7343	88.2171	74.9703	61.7148	75.4751	45.3641	61.3629	59.4808	99.2023	43.9993	50.3685	68.6489	61.4198	67.7028	59.897	59.2898	62.6887	52.0314	51.7532	81.4304	59.7514
Myc	117.251	126.659	133.664	137.35	272.003	196.797	158.695	214.349	163.929	189.567	166.241	218.829	145.826	124.242	128.399	144.573	187.282	194.383	167.141	166.473	209.299	168.433	192.125	147.688
Nprl2	168.841	181.972	155.799	157.548	185.256	142.652	133.849	139.88	150.526	128.205	155.565	154.639	183.54	158.381	170.351	174.81	149.474	158.219	144.554	149.756	122.841	160.906	156.499	145.433
Hist1h2bk	2939.98	3521.6	3323.72	3310.53	9390.71	9769.05	8409.24	10236.4	6965.45	7327.38	5246.51	9692.65	3722.34	3159.22	3590.09	3448.96	7558.97	6288.06	7609.43	5870.44	5979.3	5277.89	7681.18	5388.9
Tcirg1	311.552	306.226	339.693	315.096	602.817	561.236	572.264	540.402	397.967	453.647	375.187	425.986	341.937	314.523	287.309	325.052	594.378	515.34	491.823	434.641	444.809	392.384	494.944	383.311
Jag1	273.362	303.02	341.396	292.878	355.809	301.964	270.904	313.976	330.952	390.093	346.209	350.126	333.137	347.542	338.16	343.006	382.477	378.594	320.165	353.843	427.205	355.686	388.067	382.184
Dab2ip	1084.07	1067.78	1151.04	1197.77	985.09	897.562	807.101	713.491	962.956	921.539	1078.28	951.175	1050.95	1120.98	1028.46	1104.61	874.86	837.428	783.191	945.902	944.389	1043.53	890.645	1054.11
Lbp	558.114	579.586	634.265	634.232	821.889	899.644	1030.72	985.201	734.073	770.323	573.456	881.15	526.734	594.348	615.298	593.409	924.978	1073.63	988.164	830.276	879.839	679.379	823.211	635.846
Plcb2	160.131	152.312	147.286	173.707	157.32	141.611	146.673	153.969	184.549	191.759	160.141	195.487	145.826	120.884	124.585	125.674	191.678	179.691	182.952	172.742	136.533	138.322	190.853	191.656
Bcl6	201.672	178.766	193.259	216.124	179.375	137.446	166.71	183.153	194.859	173.131	187.593	172.145	182.283	198.116	180.521	197.488	169.697	154.828	165.447	188.763	203.431	188.194	175.584	207.439
Il1r1	480.394	559.545	555.939	583.736	498.426	509.174	540.205	581.661	508.284	488.711	468.221	554.366	446.278	505.923	490.713	471.515	516.124	672.429	583.864	504.992	528.138	415.908	512.757	421.642
Tradd	108.541	126.659	103.866	143.409	139.677	128.074	113.01	111.703	121.658	134.779	147.939	131.297	129.484	109.132	125.856	113.39	117.82	131.095	94.2991	132.343	107.975	137.381	124.69	125.14
Cdk9	548.064	500.223	575.521	575.656	552.827	534.164	516.961	471.971	517.563	556.649	521.601	554.366	559.419	500.327	541.564	567.897	557.449	524.381	499.729	566.288	527.747	557.053	545.838	519.725
P2rx4	350.413	339.094	327.774	351.453	396.977	408.172	448.033	404.546	421.68	430.636	330.957	408.48	404.793	362.093	348.33	411.985	465.127	475.786	467.543	433.945	382.607	372.623	449.14	396.84
Wnt10b	84.4207	103.412	89.393	88.8733	69.1034	73.9291	58.5088	63.3991	88.6662	84.374	99.1347	102.12	104.341	118.086	96.617	105.831	87.9257	49.7258	50.8199	96.8191	87.6318	119.503	61.0728	121.758
Mapk14	767.826	803.243	821.564	896.812	791.013	738.25	674.855	689.339	807.275	795.526	835.782	831.549	751.759	725.866	870.824	802.236	738.576	669.038	625.649	756.443	726.483	697.257	684.525	740.692
Ap2a1	412.053	412.043	451.222	401.95	377.863	356.109	381.51	340.141	389.719	368.177	390.438	347.208	384.679	366.011	373.755	386.472	371.046	375.204	338.799	388.67	359.525	367.919	410.969	328.069
Cd209e	14.7401	18.4377	15.3245	22.2183	30.876	23.9489	20.8388	25.1584	18.558	25.2026	50.3299	52.5189	17.5997	12.3123	17.7979	18.8984	14.9474	16.952	20.3279	13.9308	6.65062	13.1736	11.4512	13.5286
Flt4	495.134	528.281	477.614	509.001	401.388	375.893	349.45	351.211	451.579	431.732	562.78	358.879	457.592	475.143	518.681	490.413	362.254	332.259	296.449	427.676	416.251	422.495	391.884	457.719
Irak1	487.094	526.677	573.818	567.577	502.837	460.235	464.865	477.002	501.067	516.106	593.283	460.999	502.849	538.943	573.346	562.227	462.489	466.745	459.073	557.929	513.272	464.838	525.481	465.61
Ccl5	536.674	783.202	744.09	783.701	746.904	787.189	787.064	736.637	549.524	627.874	674.116	560.201	799.529	670.46	654.707	624.592	659.443	561.676	599.11	817.739	511.707	501.536	585.281	506.196
Csf2ra	99.1608	111.428	101.312	94.9328	189.667	161.394	149.077	143.906	144.34	156.694	135.738	137.133	111.884	109.132	134.755	116.225	211.022	179.691	178.434	170.652	166.657	146.791	183.218	142.051
Sar1b	608.365	593.213	600.21	587.775	551.357	547.7	596.309	596.756	553.648	577.468	523.126	630.226	623.532	588.751	574.617	625.537	656.805	662.258	611.532	589.273	588.776	535.411	528.026	604.279
Rora	619.085	681.394	716.847	662.51	580.762	524.792	451.239	458.888	590.764	553.362	635.987	545.613	595.876	648.634	589.872	663.333	539.864	567.326	499.729	564.894	613.422	672.792	629.814	701.234
Ap1m1	381.233	440.1	410.356	401.95	405.798	381.099	415.974	405.553	402.091	405.433	411.79	463.917	422.393	412.462	434.777	473.405	421.164	445.272	402.606	449.269	430.335	410.262	436.416	452.082
Unc93b1	355.773	371.159	406.951	339.334	595.465	499.802	541.006	543.421	501.067	507.339	431.617	493.094	448.792	429.251	446.218	401.591	691.975	603.491	589.51	550.964	494.102	453.547	511.485	502.814
Csf3r	112.561	116.238	70.663	119.171	155.85	237.406	152.283	165.039	148.464	159.982	135.738	186.734	84.2272	133.197	183.064	93.547	203.988	175.171	201.585	172.742	157.268	154.319	173.04	157.834
Siglecf	91.1207	92.9902	89.393	100.992	51.4599	66.6403	48.8909	64.4054	82.4802	74.5121	100.66	81.696	87.9985	81.7088	81.3617	100.161	64.1857	48.5957	42.9146	80.7987	53.9874	61.1629	57.2558	67.6431
Cd7	77.0506	96.1968	82.5821	121.191	85.2765	73.9291	84.1565	84.5321	62.8911	93.1401	83.8832	75.8606	87.9985	77.7913	91.5319	87.8775	63.3065	72.3285	66.0658	75.2264	59.0732	60.222	78.8857	71.0253
Rnaseh2a	26.8002	28.0574	30.649	28.2779	30.876	36.4439	28.0522	27.171	29.8991	27.3941	30.503	26.2594	25.1424	14.5509	19.0691	28.3476	24.6192	21.4725	19.7633	26.4685	18.7782	23.5242	31.8088	30.4394
Stat4	21.4402	24.8508	25.5409	36.3572	39.6977	27.0726	28.8537	22.1394	32.9921	33.9687	22.8772	40.848	31.428	25.1842	26.6968	17.0085	29.0155	23.7328	23.1513	25.772	22.6904	26.3471	43.2599	22.5477
Tlr4	271.352	281.376	301.382	288.838	369.041	334.243	357.465	343.16	295.898	288.186	306.555	364.714	243.882	293.816	289.851	238.12	324.446	383.115	342.187	316.229	334.487	306.756	300.275	294.248
C1qa	280.732	284.582	335.437	307.017	1039.49	909.015	1068.39	1009.35	759.848	705.673	391.963	837.384	357.023	292.697	322.904	301.429	1070.93	1124.48	1233.23	760.622	716.703	541.998	768.5	517.47
Elane	8.71007	8.0164	7.66226	22.2183	7.35142	9.37129	8.8164	15.095	15.465	10.9577	15.2515	14.5886	10.057	5.5965	13.984	7.55935	4.39628	11.3013	2.82333	7.66195	4.30335	10.3506	10.1788	11.2739
Grk2	662.635	700.633	717.698	719.066	780.721	753.868	710.121	677.263	736.135	781.281	719.87	685.663	643.646	657.588	715.729	678.452	793.969	726.675	716.56	746.692	687.362	732.073	782.496	795.934
Oasl1	18.0901	19.2394	30.649	26.258	79.3953	109.332	197.968	148.937	40.2091	31.7772	54.9054	67.1074	26.3996	25.1842	27.9681	22.6781	134.526	106.232	106.722	66.8679	21.5167	18.8194	48.3493	39.4585
Aqp4	73.0306	57.7181	64.7035	60.5954	135.266	140.569	121.827	130.823	77.3251	106.289	97.6095	110.873	89.2556	74.9931	86.4468	85.9877	79.1331	70.0682	63.2425	64.7783	66.115	63.0449	66.1622	66.5158
Itgax	92.4607	80.164	92.7984	94.9328	133.796	129.116	118.621	152.963	126.813	118.343	123.537	151.721	114.398	80.5896	91.5319	90.7123	150.353	139.006	185.775	138.612	117.364	104.447	148.865	110.484
Slamf6	44.8904	36.0738	51.0817	28.2779	52.9302	51.0215	60.9133	38.2407	52.5811	67.9375	59.4808	67.1074	52.7991	27.9825	43.2234	23.623	72.9783	63.2874	72.2771	50.8475	43.4247	62.1039	59.8005	51.8597
Irf1	856.267	954.753	951.822	975.586	1174.76	1195.36	1234.3	1050.61	969.142	918.252	1003.55	1006.61	1034.61	923.982	994.138	857.042	1072.69	1089.45	1007.93	1186.21	891.184	1022.83	997.523	1052.98
Cd44	36.8503	38.4787	34.0545	38.3771	74.9845	53.104	54.5014	62.3927	50.5191	48.2137	53.3802	55.4366	30.1709	29.6614	36.867	26.4577	53.6347	72.3285	64.3718	52.9371	52.0314	54.5761	57.2558	49.605
Nkg7	132.661	193.195	177.935	173.707	142.618	157.229	184.343	127.804	87.6352	122.726	144.889	154.639	227.539	145.509	177.979	170.085	134.526	109.623	112.933	169.956	96.6297	96.9197	131.052	144.305
Akt3	874.357	850.54	933.093	912.971	733.672	644.537	645.2	610.845	778.407	773.611	831.206	636.062	835.986	896.559	803.447	863.656	737.696	645.306	551.113	795.449	712.399	808.292	693.431	866.96
Il21r	19.4302	35.2721	22.1354	26.258	35.2868	24.9901	29.6552	30.19	27.8371	32.873	36.6036	43.7657	25.1424	21.2667	26.6968	17.9535	41.3251	39.5546	50.8199	39.7028	24.6464	34.8158	31.8088	47.3502
Cdkn1a	459.624	350.317	459.735	498.902	380.804	381.099	454.445	507.193	317.549	322.155	283.678	312.195	370.851	511.52	305.106	701.13	330.601	369.553	342.187	289.064	294.192	168.433	227.751	224.35
Nptn	1668.98	1730.74	1755.51	1609.82	1684.95	1660.8	1602.98	1597.05	1749.61	1630.5	1886.61	1636.84	1645.57	1822.22	1781.06	1653.61	1791.93	1833.07	1612.68	1910.61	1829.31	1874.41	1996.32	2083.41
Bmp8a	10.0501	6.41312	13.6218	12.1191	14.7028	13.5363	4.80894	8.05067	18.558	5.47883	12.2012	32.0949	1.25712	1.67895	16.5266	3.77968	7.03405	10.1712	2.82333	8.35849	2.73849	5.64581	11.4512	6.76431
Nfatc2	59.6305	64.1312	71.5144	84.8336	79.3953	62.4753	75.3401	71.4497	63.9221	84.374	57.9557	110.873	62.8561	65.479	69.9202	53.8604	78.2539	81.3695	89.2171	88.4607	71.592	77.1594	87.7922	77.7896
Elavl1	150.751	198.807	199.219	201.985	166.142	158.271	147.474	167.052	149.495	165.461	172.342	160.474	183.54	187.483	171.622	182.369	138.923	155.958	122.532	160.204	165.092	137.381	179.401	190.528
Sigirr	138.021	153.915	177.083	149.469	166.142	144.734	135.452	105.665	119.596	138.066	129.638	140.05	137.026	130.958	132.213	113.39	114.303	153.698	112.933	144.184	124.406	141.145	118.329	100.337
Tnfrsf8	8.71007	11.223	8.51362	14.1389	10.292	12.4951	11.2209	12.076	7.21701	13.1492	10.676	11.6709	13.8283	7.8351	12.7128	5.66952	14.9474	6.78079	10.164	12.5377	12.91	9.40968	16.5406	14.656
Pten	1476.02	1605.68	1722.3	1625.98	1592.32	1402.57	1479.55	1501.45	1568.15	1546.13	1779.85	1610.58	1410.49	1511.05	1435.27	1579.91	1493.86	1470.3	1309.46	1467.61	1650.92	1581.77	1398.31	1616.67
Traf1	255.942	300.615	301.382	325.195	289.646	228.035	227.623	224.413	242.285	241.068	225.722	242.17	223.768	228.897	197.048	220.166	276.087	288.184	243.371	193.638	237.466	285.113	260.832	255.917
Sp3	1187.25	1270.6	1282.15	1191.71	1162.99	1098.52	1052.36	1000.3	1107.3	1101.24	1203.34	1088.31	1193.01	1188.14	1183.56	1200.99	1135.12	1097.36	1088.67	1146.51	1182.25	1109.4	1104.4	1232.23
Pik3r2	318.923	335.085	345.653	298.937	354.339	330.078	331.016	338.128	311.363	306.814	326.382	358.879	325.595	315.083	322.904	290.09	289.275	306.266	280.639	289.064	332.14	320.87	288.824	315.668
Il17f	6.70005	4.0082	8.51362	8.07939	8.82171	8.33004	8.01491	7.04434	9.27902	5.47883	10.676	11.6709	11.3141	6.7158	6.35638	4.7246	3.51703	2.26026	5.08199	2.08962	5.47699	4.70484	6.36175	2.25477
Ccl4	15.4101	10.4213	14.4732	6.05954	79.3953	77.0529	64.9207	72.4561	32.9921	41.6391	25.9275	52.5189	13.8283	12.8719	5.08511	5.66952	72.9783	50.856	71.7125	35.5236	44.9895	25.4061	44.5323	25.9299
Irf4	57.6205	53.7099	50.2303	38.3771	63.2222	66.6403	63.3178	55.3484	62.8911	82.1824	64.0563	67.1074	51.542	47.0106	47.0372	42.5214	96.7182	58.7669	68.8892	75.9229	68.4623	63.9858	44.5323	76.6622
Cd164	2794.59	2780.89	2874.2	2819.71	2752.37	2651.03	2604.84	2801.63	2765.15	2658.33	2841.35	2637.61	2599.73	2731.09	2636.63	2511.6	2497.97	2642.25	2474.36	2787.56	2601.96	2390.06	2338.58	2480.25
Dll1	150.751	134.675	160.907	185.826	160.261	141.611	133.047	120.76	162.898	156.694	164.716	177.981	153.369	175.73	190.691	179.535	130.13	175.171	125.92	165.08	214.385	135.499	181.946	129.649
Icam1	1770.82	1869.42	1852.56	1793.62	2445.08	2566.69	2370.01	2409.16	2217.69	2115.92	1944.57	2202.87	1772.54	1950.38	1811.57	1834.09	2426.75	2616.26	2541.56	2304.85	2183.75	1861.23	2062.48	1768.87
Klrk1	172.191	233.277	203.475	201.985	201.429	214.498	236.44	225.419	167.022	179.706	181.493	169.227	253.939	227.777	181.793	191.819	142.44	141.267	161.494	211.052	133.012	128.913	152.682	152.197
Il33	394.633	383.985	431.64	367.612	702.796	813.22	1090.83	979.163	534.059	552.266	477.372	714.84	349.48	410.783	375.027	377.023	928.495	958.352	945.249	738.333	935.391	506.241	683.252	474.629
Notch3	194.972	181.972	302.233	258.54	244.067	168.683	161.901	135.855	193.828	165.461	266.901	180.898	206.168	205.391	183.064	209.772	183.765	157.088	143.425	203.39	200.301	218.305	151.41	219.84
Rarres1	34.1703	26.4541	27.2436	30.2977	20.584	28.1139	26.4492	43.2724	26.8061	31.7772	32.0281	43.7657	26.3996	26.8632	31.7819	31.1823	20.2229	22.6026	27.1039	34.1305	32.4707	29.17	25.447	31.5668
Dnmt3a	41.5403	51.3049	45.1222	56.5557	48.5194	49.9802	40.0745	43.2724	52.5811	50.4052	38.1287	43.7657	57.8276	47.5702	43.2234	47.246	50.1176	58.7669	49.6905	43.1855	48.1192	44.2255	47.077	51.8597
Tnfrsf4	26.8002	32.8672	29.7977	34.3374	63.2222	66.6403	51.2954	53.3357	32.9921	37.256	35.0784	55.4366	35.1994	30.2211	21.6117	26.4577	54.5139	59.897	70.0185	51.544	48.1192	49.8713	62.3452	39.4585
Mmp3	91.1207	105.015	125.15	84.8336	152.91	122.868	161.901	108.684	122.689	116.151	61.006	148.803	89.2556	100.737	88.9894	106.776	163.542	198.903	237.159	153.239	88.8054	84.6871	106.877	62.0062
Creb3l2	322.943	335.085	377.153	331.255	316.111	278.015	263.69	244.539	256.719	232.302	276.052	215.911	274.053	320.12	361.043	322.217	259.381	216.985	232.642	268.168	251.941	231.478	254.47	210.821
Plcb1	967.488	700.633	874.349	791.78	666.039	623.712	635.582	581.661	810.368	751.695	931.866	927.833	774.387	913.348	822.516	945.864	714.836	780.921	672.516	908.289	911.136	748.07	827.028	922.201
Cd52	702.836	855.35	705.779	686.748	1183.58	1321.35	1318.45	1327.36	1006.26	1050.84	887.637	939.504	925.242	717.471	830.144	663.333	1492.1	1205.85	1377.78	1239.15	936.564	940.968	1358.87	1080.04
Braf	473.694	493.81	590.845	476.684	523.421	442.533	436.011	442.787	471.168	460.222	477.372	498.929	453.821	477.941	471.644	424.269	465.127	481.436	465.284	459.717	475.324	492.126	465.68	457.719
C8a	8.71007	5.61148	6.81089	12.1191	8.82171	11.4538	12.8239	6.03801	5.15501	9.86189	7.62575	14.5886	7.54273	2.2386	10.1702	1.88984	7.91331	6.78079	4.51732	7.66195	3.91213	2.8229	7.6341	2.25477
Ube2l6	317.583	278.169	298.828	403.969	324.933	418.584	491.314	433.73	317.549	254.218	311.13	309.278	524.22	311.725	279.681	306.154	498.539	387.635	391.878	433.248	399.429	293.582	382.978	569.33
Cd4	52.9304	69.7427	64.7035	58.5756	97.0388	77.0529	71.3327	99.6271	61.8601	89.8528	86.9335	87.5314	46.5135	54.8457	61.0213	51.0256	96.7182	99.4517	88.6524	76.6195	73.1569	69.6316	82.7028	63.1336
Acin1	917.907	977.199	1086.34	935.189	1101.24	911.098	935.34	855.384	895.941	950.029	944.067	916.162	834.729	948.047	907.691	918.462	929.374	832.908	821.588	891.572	966.297	930.617	908.458	970.679
Eno1	261.972	263.739	258.814	268.64	355.809	360.274	349.45	396.496	322.704	326.538	289.778	338.455	297.938	251.283	260.612	251.349	378.08	329.999	363.644	315.533	335.661	264.412	312.998	284.101
Prkdc	190.281	217.244	204.327	214.104	205.84	212.416	189.152	164.032	178.363	182.993	218.096	163.392	170.969	200.914	157.638	186.149	182.006	207.944	172.223	221.5	191.303	201.367	188.308	218.713
Trem1	28.1402	20.041	23.8381	32.3176	20.584	49.9802	39.273	32.2027	37.1161	26.2984	21.3521	61.272	8.79985	13.9912	20.3404	12.284	24.6192	28.2533	22.0219	24.3789	19.1694	23.5242	19.0853	18.0382
Prkcq	99.8308	129.866	93.6498	125.231	89.6873	103.084	89.767	115.728	96.9142	105.193	97.6095	78.7783	89.2556	89.5439	101.702	88.8224	80.8916	83.6298	90.9111	102.391	86.4581	100.684	97.971	121.758
Spib	30.8202	52.1066	22.1354	26.258	58.8114	47.8977	39.273	33.209	39.1781	52.5967	42.7042	43.7657	43.9993	25.1842	30.5106	26.4577	53.6347	28.2533	32.7506	43.8821	17.6046	42.3436	41.9876	29.312
Ifng	11.3901	9.61968	7.66226	14.1389	13.2326	13.5363	11.2209	16.1013	8.24802	12.0534	6.1006	20.424	6.28561	5.5965	12.7128	7.55935	6.1548	5.65066	9.03464	4.17924	2.73849	4.70484	10.1788	11.2739
Fcgr2b	268.002	311.838	311.598	278.739	845.413	970.449	973.01	1153.26	540.245	641.023	414.841	805.289	274.053	268.072	256.798	226.781	831.777	887.154	1005.67	563.501	826.242	467.661	737.963	444.19
Nf1	214.402	207.625	233.273	228.243	207.31	177.013	163.504	186.172	181.456	177.514	175.392	180.898	255.196	212.667	233.915	218.276	175.851	179.691	194.809	207.569	228.077	180.666	203.576	208.566
Map2k1	536.004	569.966	614.683	519.101	629.282	575.814	565.051	623.927	555.71	523.776	585.657	548.53	585.819	574.76	574.617	535.769	622.514	576.368	628.472	633.852	628.68	544.821	604.367	617.807
Trat1	54.9404	83.3705	52.7844	52.516	39.6977	40.6089	42.479	38.2407	51.5501	52.5967	83.8832	37.9303	54.0562	52.0474	48.3085	54.8053	42.2043	48.5957	32.1859	44.5786	61.8117	70.5726	61.0728	75.5348
Irf3	326.293	335.085	355.018	307.017	399.917	313.418	290.14	286.805	297.96	285.995	369.086	323.866	301.709	337.469	341.973	349.62	342.031	329.999	329.2	336.429	347.006	365.096	319.36	330.324
Ms4a2	6.70005	20.041	19.5813	34.3374	16.1731	17.7013	12.8239	14.0887	14.434	16.4365	27.4527	23.3417	23.8853	19.0281	21.6117	25.5128	15.8266	15.8219	8.46998	16.717	16.431	15.0555	19.0853	15.7834
Akt2	168.171	161.13	177.935	199.965	183.786	179.096	169.115	170.071	185.58	166.556	173.867	183.816	179.768	204.832	193.234	195.598	182.885	184.212	180.693	200.604	217.906	190.076	187.036	161.216
S100a9	285.422	317.449	153.245	252.481	545.475	950.666	499.329	578.642	419.618	350.645	381.287	650.65	270.281	362.093	924.218	236.23	691.096	692.771	705.267	612.956	521.096	351.922	430.055	390.075
Ap1b1	205.022	226.864	250.3	240.362	219.072	174.931	213.998	201.267	182.487	208.195	216.571	221.746	216.225	224.42	202.133	230.56	232.124	201.164	225.866	213.838	211.646	196.662	190.853	174.745
Nras	536.004	561.949	574.669	454.466	593.995	522.71	512.954	452.85	563.958	533.638	546.003	577.707	561.933	546.778	564.447	582.07	517.003	569.587	507.069	581.611	601.295	543.88	491.127	569.33
S100b	10.7201	6.41312	7.66226	14.1389	10.292	10.4125	13.6253	9.05701	6.18601	5.47883	12.2012	29.1771	11.3141	10.0737	11.4415	6.61444	7.03405	3.3904	9.03464	8.35849	6.65062	2.8229	3.81705	4.50954
Trem2	9.38007	12.0246	11.9191	14.1389	44.1085	41.6502	41.6775	42.266	45.3641	43.8306	18.3018	55.4366	18.8568	18.4684	15.2553	20.7882	51.8761	66.6778	59.2898	39.7028	37.1653	30.111	44.5323	25.9299
Nlrp3	44.8904	43.2885	37.4599	56.5557	74.9845	103.084	54.5014	65.4117	65.9841	63.5544	53.3802	72.9429	31.428	33.579	47.0372	36.8519	65.065	92.6709	83.0058	56.4198	64.5502	49.8713	54.7111	48.4776
Ep300	566.154	617.263	625.751	618.073	655.747	525.834	529.785	586.693	539.214	598.288	661.915	548.53	609.704	630.166	578.431	655.774	642.737	609.141	597.98	660.321	693.621	713.254	625.997	741.82
Neo1	295.472	304.623	326.072	335.295	235.245	257.19	226.02	216.362	236.099	247.643	276.052	268.43	316.795	326.276	298.75	311.823	243.554	240.718	217.961	255.63	222.992	262.53	227.751	232.241
Pomc	5.36004	1.60328	5.95953	12.1191	10.292	9.37129	12.8239	8.05067	3.09301	5.47883	1.52515	11.6709	12.5712	4.4772	5.08511	3.77968	4.39628	5.65066	2.82333	4.17924	3.52092	4.70484	6.36175	5.63693
Rela	496.474	549.925	557.642	583.736	557.238	497.72	511.351	426.686	488.695	510.627	553.629	490.176	536.791	536.144	589.872	538.604	579.43	544.724	523.445	542.605	548.481	572.109	519.119	617.807
Sbno2	182.241	205.22	200.921	218.143	302.879	285.304	327.008	285.799	222.696	254.218	218.096	306.36	243.882	224.42	216.117	223.001	362.254	318.697	317.906	272.347	261.33	237.124	286.279	218.713
C6	489.774	432.084	521.033	466.585	741.023	597.68	671.649	653.111	699.019	580.756	523.126	618.555	427.421	570.283	413.165	459.231	932.891	1084.93	1001.15	644.3	832.111	591.869	816.849	489.285
Sp100	810.036	918.679	843.7	801.879	1090.95	1210.98	1317.65	1114.01	787.686	966.465	942.542	921.998	1022.04	892.641	959.814	878.775	1389.23	1161.78	1154.74	1225.21	836.023	945.673	942.812	1068.76
Lif	20.1002	24.8508	26.3922	26.258	57.3411	51.0215	60.9133	43.2724	32.9921	36.1603	28.9778	20.424	21.3711	15.1105	38.1383	17.9535	42.2043	68.9381	57.0312	38.3097	42.6422	28.229	30.5364	11.2739
Prf1	73.7006	107.42	100.461	111.092	94.0982	107.249	92.1714	61.3864	60.8291	54.7883	67.1066	70.0251	113.141	85.0667	105.516	94.4919	58.0309	74.5887	65.5012	89.1572	67.2887	54.5761	72.524	51.8597
Ebi3	45.5604	64.1312	47.6763	54.5359	89.6873	73.9291	71.3327	91.5764	63.9221	66.8417	57.9557	61.272	72.9131	45.3316	63.5638	35.9069	84.4086	71.1983	89.2171	72.4402	75.5042	49.8713	77.6134	76.6622
Ltf	6.03005	7.21476	6.81089	14.1389	11.7623	12.4951	8.8164	10.0633	6.18601	12.0534	7.62575	11.6709	10.057	4.4772	5.08511	1.88984	5.27554	5.65066	6.77598	5.57233	7.82426	4.70484	5.0894	6.76431
Rras2	960.788	994.835	1052.28	1121.02	749.845	718.466	622.758	619.902	752.631	636.64	843.407	647.733	930.27	1101.95	959.814	1109.34	756.161	682.6	644.283	825.401	752.303	591.869	612.001	709.126
Fcrl1	26.8002	29.6607	23.8381	22.2183	24.9948	30.1964	23.2432	18.114	16.496	39.4476	33.5533	5.83543	27.6567	20.1474	24.1543	19.8433	54.5139	28.2533	38.3972	38.3097	26.2113	31.9929	27.9917	39.4585
Mmp9	30.8202	29.6607	29.7977	20.1985	60.2817	51.0215	42.479	35.2217	45.3641	37.256	44.2293	46.6834	35.1994	34.1386	49.5798	29.2925	98.4768	77.9791	115.192	63.3852	73.9393	63.0449	86.5198	65.3884
Vwf	2517.88	2784.9	2831.63	2868.18	2790.6	2186.63	1989.3	1818.45	2524.92	2146.6	2688.84	2302.08	2779.5	2813.92	2857.83	2886.73	2751.19	3017.45	2457.42	2801.49	2989.26	2477.57	2297.87	2498.29
Fcgr4	109.211	127.461	97.0552	139.369	169.083	186.385	210.792	212.337	135.061	113.96	122.012	166.31	189.825	133.197	185.606	158.746	262.019	300.615	274.992	247.968	158.833	127.972	120.873	142.051
Ddx24	301.502	311.036	330.328	296.918	329.344	338.408	326.207	360.268	327.859	324.347	317.231	347.208	336.909	360.414	339.431	355.29	400.062	352.601	355.739	363.594	321.968	344.394	307.909	373.165
Egf	21.4402	15.2312	13.6218	18.1786	22.0543	14.5776	18.4343	10.0633	11.341	16.4365	16.7766	8.75314	11.3141	15.1105	12.7128	12.284	12.3096	13.5616	16.3753	9.75157	10.954	8.46871	16.5406	15.7834
H2-Ob	111.221	135.477	108.123	90.8931	108.801	102.043	90.5684	65.4117	106.193	121.63	160.141	55.4366	155.883	96.8194	99.1596	80.3181	143.319	115.274	133.826	155.329	116.19	141.145	173.04	186.019
Irf2	829.467	887.415	862.429	910.951	902.755	801.766	807.903	767.833	781.5	718.822	799.178	744.017	761.816	801.978	761.495	848.538	800.124	708.593	679.857	762.015	814.897	794.177	800.309	813.972
Akt1	700.156	654.94	717.698	715.026	717.499	672.651	685.275	590.718	650.562	696.907	657.339	603.967	621.018	635.762	592.415	608.528	636.582	644.175	605.321	677.734	654.109	619.157	652.716	652.756
Blk	32.1603	44.0902	34.0545	40.3969	49.9897	34.3614	28.8537	23.1457	34.0231	44.9264	47.2796	46.6834	47.7706	31.3404	34.3245	28.3476	47.4799	30.5136	37.8326	38.3097	41.0774	45.1665	36.8982	49.605
Prmt5	182.241	180.369	185.597	199.965	213.191	187.426	181.938	174.096	168.053	185.184	233.348	230.499	187.311	181.886	163.995	174.81	164.421	160.479	170.529	184.583	169.004	165.61	153.954	173.617
Lilrb4a	442.873	414.448	368.64	452.446	1532.04	2053.35	2179.25	2448.41	1319.68	1337.93	669.54	1680.6	538.048	466.748	494.527	494.193	2365.2	2703.28	2688.37	1443.93	1906.38	1009.66	1525.55	913.182
Herc6	44.2203	55.3131	40.014	38.3771	76.4548	106.208	112.209	84.5321	34.0231	43.8306	48.8048	61.272	46.5135	39.1755	20.3404	32.1273	112.545	90.4106	86.3938	58.5094	43.4247	28.229	41.9876	46.2228
Pf4	94.4707	80.9656	107.272	135.33	186.726	140.569	120.224	144.912	168.053	168.748	114.386	189.651	124.455	105.774	110.601	106.776	149.474	177.431	200.456	170.652	149.052	156.201	215.027	178.127
Ifngr1	2082.38	2121.14	2159.05	2195.57	2062.81	1884.67	1762.48	1798.32	2112.52	1957.04	1914.06	1803.15	1879.4	1983.4	1980.65	2129.85	1921.18	1776.57	1767.4	1905.04	1793.32	1768.08	1781.29	1852.29
Cd22	36.8503	41.6853	32.3517	34.3374	32.3463	29.1551	31.2581	26.1647	38.1471	36.1603	53.3802	55.4366	36.4565	29.6614	38.1383	29.2925	35.1703	30.5136	28.7979	32.7374	32.0795	46.1074	40.7152	43.968
Cfb	162.811	187.584	167.718	183.806	1035.08	1319.27	1594.16	1468.24	591.795	719.918	393.488	939.504	241.367	185.804	218.66	178.59	1341.75	978.695	1278.4	772.464	748	498.713	713.789	462.228
Cd5	54.2704	63.3295	66.4062	68.6748	86.7468	78.0941	80.9506	60.3801	54.6431	79.9909	89.9838	81.696	41.485	40.8544	49.5798	40.6315	87.0464	71.1983	84.1351	73.1368	78.2426	74.3365	105.605	95.8278
C7	1877.35	2070.64	2101.16	1872.4	2124.56	2133.53	1869.88	1837.57	2176.45	2060.04	2350.25	2199.96	1873.11	2200.54	1820.47	2013.62	1711.91	1583.32	1639.22	1682.84	1871.96	1870.64	1969.6	1815.09
Plcg2	295.472	363.944	291.166	319.136	388.155	452.946	367.083	385.426	347.448	344.07	340.108	373.467	418.622	308.927	333.074	301.429	450.179	376.334	409.947	418.621	357.96	358.509	353.713	397.967
Prkcd	1001.66	1078.21	1166.37	1046.28	1518.8	1522.31	1510.81	1487.36	1207.3	1263.42	1099.63	1304.22	1089.92	1047.1	1066.6	1049.81	1529.03	1344.86	1382.87	1346.41	1338.73	1137.63	1333.42	1156.7
Park2	101.841	109.023	84.2848	105.032	76.4548	84.3416	83.355	70.4434	95.8832	74.5121	79.3078	90.4491	93.027	95.1404	97.8883	105.831	89.6842	81.3695	77.3591	92.6399	96.2385	89.392	114.512	111.611
Dvl2	49.5804	53.7099	68.9603	66.655	51.4599	63.5165	55.3029	53.3357	53.6121	67.9375	73.2072	81.696	46.5135	57.0843	62.2926	67.0893	56.2724	56.5066	53.6432	66.1714	57.5083	52.6942	69.9793	80.0444
Ciita	66.3305	72.1476	73.2171	88.8733	124.974	115.579	129.04	92.5828	90.7282	97.5231	123.537	116.709	103.084	58.2036	61.0213	72.7588	117.82	119.794	129.308	112.84	99.7594	84.6871	128.507	100.337
Tns1	4470.28	4034.65	4782.95	4415.39	3436.05	2681.23	2410.88	2130.41	3710.58	3307.02	4421.41	2973.15	4399.93	5035.73	4265.13	4691.52	3233.91	2567.66	2539.86	3534.25	3437.59	4000.06	3268.67	4076.63
Padi4	17.4201	18.4377	19.5813	36.3572	36.7571	28.1139	19.2358	21.133	22.682	27.3941	30.503	35.0126	25.1424	20.707	24.1543	19.8433	26.3777	24.8629	21.4573	19.5031	21.5167	26.3471	22.9023	23.6751
Il13	17.4201	16.0328	19.5813	36.3572	19.1137	26.0314	13.6253	13.0823	16.496	17.5322	30.503	14.5886	20.1139	8.39474	12.7128	5.66952	14.9474	14.6917	9.59931	13.9308	9.78033	6.58678	12.7235	19.1656
Dynll2	776.536	771.979	807.942	763.502	685.152	659.114	641.193	619.902	671.182	712.248	840.357	703.169	890.042	857.943	799.633	874.995	772.867	740.237	671.952	782.215	782.035	766.889	718.878	802.699
Nudt1	67.6705	74.5525	55.3385	62.6153	82.3359	84.3416	85.7595	69.4371	59.7981	78.8951	67.1066	87.5314	49.0277	62.6808	63.5638	67.0893	70.3405	71.1983	62.1132	62.6887	56.3347	53.6352	58.5281	60.8788
Txn1	4394.56	4554.12	4615.23	4255.82	5184.22	5334.35	5289.84	5363.76	4953.96	4961.63	4827.1	5514.48	4804.72	5092.81	5006.29	5026.03	5834.75	6207.82	5832.43	5636.41	5594.35	4854.45	5469.84	5219.8
Gbp2	715.566	847.333	827.524	939.229	976.269	1228.68	1307.23	1204.58	687.678	730.876	875.436	983.27	1115.07	748.252	761.495	807.906	1153.58	1036.33	967.271	1227.3	834.067	733.955	804.126	846.667
Cd79a	8.04006	12.0246	11.9191	14.1389	16.1731	5.20627	8.8164	10.0633	15.465	9.86189	4.57545	5.83543	12.5712	1.67895	10.1702	3.77968	7.91331	3.3904	2.82333	7.66195	6.65062	9.40968	8.90645	10.1465
Havcr2	34.8403	30.4623	34.9058	40.3969	55.8708	62.4753	51.2954	48.304	46.3951	60.2671	44.2293	55.4366	41.485	39.7351	47.0372	29.2925	58.9102	64.4175	64.9365	48.0613	50.0753	49.8713	59.8005	56.3693
Hist1h2be	56.9504	68.941	108.974	103.012	73.5142	55.1865	58.5088	41.2597	42.2711	53.6925	77.7826	64.1897	72.9131	63.2404	94.0745	84.0978	76.4953	76.849	60.9838	72.4402	61.0293	95.0378	35.6258	81.1718
Lrrc41	131.321	137.882	133.664	90.8931	142.618	109.332	121.025	124.785	124.751	135.875	135.738	172.145	118.169	130.398	133.484	111.5	134.526	114.143	112.368	135.129	130.665	111.034	129.78	128.522
Trim21	132.661	138.684	121.745	155.528	160.261	137.446	187.549	146.925	127.844	154.503	137.263	160.474	123.198	134.316	110.601	142.683	165.3	123.184	134.955	164.384	127.927	149.614	106.877	139.796
Tmem173	82.4106	94.5935	92.7984	76.7542	145.558	144.734	181.137	201.267	122.689	151.216	96.0844	137.133	99.3126	80.0299	102.973	100.161	146.836	172.91	156.977	146.97	129.492	103.506	150.137	128.522
Traf6	245.892	231.674	225.611	208.044	222.013	211.375	230.028	224.413	220.634	215.866	237.923	239.253	198.625	234.493	214.846	250.404	224.21	197.773	199.891	206.176	203.822	223.009	218.844	237.878
Cd84	380.563	409.638	344.802	361.553	496.956	542.494	631.575	642.041	493.85	534.734	398.064	478.505	365.822	400.15	341.973	336.391	635.703	691.641	692.844	572.556	537.136	438.491	564.924	479.139
Il2	6.70005	10.4213	9.36498	18.1786	17.6434	15.6188	18.4343	10.0633	24.744	10.9577	19.8269	14.5886	10.057	3.91755	10.1702	4.7246	6.1548	7.91093	3.95266	6.26887	5.8682	6.58678	12.7235	10.1465
Fcrl5	11.3901	9.61968	5.95953	12.1191	11.7623	12.4951	12.8239	16.1013	9.27902	4.38306	13.7263	8.75314	3.77137	3.3579	12.7128	3.77968	12.3096	14.6917	10.7286	11.8412	7.04184	7.52774	8.90645	16.9108
Stk11	656.605	635.7	692.157	735.224	689.563	559.154	556.235	540.402	590.764	580.756	664.965	498.929	565.705	613.936	645.809	626.482	590.861	628.354	546.031	612.956	556.696	607.865	618.362	644.865
Rac1	3512.17	3510.38	3674.48	3516.55	3199.34	3015.47	2773.16	2679.87	3201.26	3014.45	3474.29	2943.97	3282.34	3412.74	3359.98	3456.51	3117.84	2894.27	2807.52	3272.35	3268.59	3028.98	2983.66	3182.61
Rock2	156.781	149.907	183.043	187.846	163.202	131.198	123.43	119.754	140.216	132.588	183.018	145.886	160.912	158.941	166.537	171.03	117.82	136.746	124.791	133.039	157.268	131.736	123.418	157.834
Cxcl10	12.0601	22.4459	19.5813	16.1588	201.429	334.243	530.587	427.692	48.4571	69.0332	44.2293	172.145	50.2849	11.7526	25.4255	11.339	300.706	171.78	178.999	128.86	43.0335	49.8713	80.1581	68.7705
Ncr1	97.1508	150.708	131.961	151.489	135.266	137.446	121.025	102.646	71.1391	94.2358	118.962	116.709	162.169	119.205	119.5	117.17	86.1672	64.4175	95.4284	114.233	91.1527	73.3955	114.512	103.719
Vamp2	1218.07	1159.97	1219.15	1157.37	910.106	793.436	794.277	815.131	1027.91	1025.64	1215.54	886.985	1125.12	1276.56	1236.95	1252.96	1023.45	940.27	933.956	1157.65	1129.82	1235.49	1122.21	1286.35
Pik3cd	67.6705	64.9328	64.7035	74.7343	66.1628	84.3416	74.5386	83.5258	89.6972	89.8528	82.358	93.3669	59.0847	53.7264	64.8351	53.8604	58.9102	79.1093	81.3118	74.5298	73.1569	75.2774	89.0645	71.0253
Mllt3	185.591	229.269	224.76	214.104	194.078	162.436	193.961	149.944	160.836	173.131	193.694	148.803	160.912	169.014	148.739	187.094	158.266	159.349	143.99	165.08	184.653	208.895	184.491	205.184
Camk2d	803.336	849.738	855.619	854.395	760.137	765.322	740.577	705.44	865.011	725.397	785.452	828.631	823.415	845.631	802.176	886.334	839.69	849.86	767.38	830.276	819.983	741.483	778.679	782.406
Ifi44l	7.37006	4.80984	6.81089	4.03969	7.35142	10.4125	8.01491	5.03167	8.24802	10.9577	6.1006	14.5886	2.51424	5.03685	6.35638	4.7246	1.75851	1.13013	4.51732	3.4827	3.91213	11.2916	5.0894	5.63693
Aicda	7.37006	7.21476	5.95953	2.01985	5.88114	8.33004	11.2209	10.0633	6.18601	8.76612	4.57545	17.5063	5.02849	2.79825	2.54255	2.83476	15.8266	7.91093	18.0693	8.35849	4.30335	8.46871	7.6341	10.1465
Mbp	32.1603	44.0902	49.379	28.2779	47.0491	46.8565	43.2805	44.2787	43.3021	38.3518	44.2293	43.7657	45.2564	34.6983	49.5798	42.5214	48.3591	44.0752	51.3845	41.7924	48.5104	37.6387	47.077	47.3502
Tlr5	44.2203	28.859	41.7167	58.5756	26.4651	38.5264	35.2656	31.1964	41.2401	52.5967	44.2293	40.848	46.5135	31.9	44.4947	44.4112	29.0155	22.6026	33.8799	32.7374	29.7322	38.5797	33.0811	48.4776
Oas1a	74.3706	97.8001	102.163	103.012	495.486	602.887	845.573	730.599	182.487	230.111	210.471	361.797	134.512	91.7825	132.213	102.051	725.387	619.313	683.81	362.201	211.255	146.791	258.287	195.038
Hist1h4k	544.044	712.658	653.846	688.768	1701.12	1880.51	1719.2	2037.83	1292.88	1476	1018.8	1963.62	779.415	589.311	757.681	666.168	1473.63	1196.81	1419	1115.86	1120.83	1054.83	1575.17	1009.01
Fcnb	4.02003	8.81804	6.81089	16.1588	10.292	13.5363	5.61043	8.05067	6.18601	9.86189	4.57545	29.1771	7.54273	4.4772	12.7128	5.66952	7.91331	16.952	5.64665	3.4827	4.30335	5.64581	10.1788	6.76431
Vav1	188.941	210.03	189.002	187.846	295.527	311.335	327.008	310.957	276.309	312.293	202.845	277.183	201.139	187.483	202.133	179.535	376.322	340.17	348.398	320.409	303.581	259.707	360.075	243.515
Jak2	702.166	723.881	698.968	763.502	858.646	914.222	944.156	936.897	704.174	783.472	692.418	822.795	774.387	766.16	697.931	704.91	863.43	957.222	856.597	872.765	884.924	782.885	902.097	854.558
Trim25	621.765	707.848	773.888	737.244	811.597	798.642	965.796	872.492	615.508	653.076	730.546	706.087	707.76	724.187	708.101	737.982	946.08	901.846	891.606	815.649	719.832	702.903	715.061	753.094
Stat2	245.892	334.284	355.018	339.334	591.054	726.796	846.374	691.352	380.44	394.476	407.215	434.739	416.107	330.753	353.415	328.832	661.201	540.203	604.192	536.336	365.393	316.165	417.331	395.712
Ccl7	13.4001	32.0656	22.9868	22.2183	257.3	287.386	471.277	426.686	86.6042	101.906	53.3802	236.335	40.2279	24.0649	20.3404	24.5679	356.099	426.06	413.335	159.508	176.437	82.8052	145.048	59.7514
Hras	495.134	484.19	526.993	474.664	477.842	413.378	436.011	398.508	434.052	415.295	489.573	463.917	525.477	458.353	526.309	525.375	456.334	414.759	421.805	454.144	458.893	439.432	445.323	463.356
C3	2283.38	2234.17	2425.53	2619.74	7042.66	5977.84	6603.48	5876.99	5770.52	5945.62	3160.11	5704.13	2730.47	2505.55	2503.14	2549.39	7786.7	8409.32	8808.21	5398.89	6315.75	5046.41	6712.92	4237.84
H2-Q2	23.4502	20.8426	23.8381	26.258	33.8165	42.6914	36.0671	33.209	23.713	37.256	32.0281	20.424	36.4565	21.8263	30.5106	25.5128	44.8421	36.1642	40.6559	25.772	21.9079	24.4652	35.6258	21.4203
Il1b	55.6104	67.3377	59.5953	88.8733	160.261	287.386	222.013	257.622	149.495	127.109	129.638	250.923	62.8561	67.7176	119.5	67.0893	237.399	227.157	242.806	156.025	137.707	110.093	198.487	120.63
Sptan1	2291.42	2315.94	2486.83	2302.63	2005.47	1762.84	1639.85	1620.2	2112.52	1827.74	2397.53	1718.53	2626.13	2750.12	2616.29	2848.93	2260.57	2074.92	1941.88	2444.16	2313.24	2422.99	2028.13	2540
Chuk	550.074	537.099	546.574	539.299	549.886	570.608	531.388	515.243	488.695	548.979	573.456	481.423	644.903	601.064	626.739	604.748	597.015	612.532	565.795	642.21	586.037	549.525	581.464	618.935
Tatdn1	176.211	186.782	177.083	191.885	167.612	162.436	166.71	179.128	155.681	178.61	166.241	160.474	194.854	214.905	177.979	197.488	208.384	219.246	211.749	203.39	221.427	156.201	204.848	189.401
Ly6c1	5123.53	6053.98	6251.55	6336.26	7014.73	6824.38	7663.85	6666.97	5351.93	5041.62	5499.69	5494.06	6598.63	5763.27	5739.81	5977.56	7449.06	7493.91	7408.41	7213.37	5205.87	4921.26	4640.26	5228.81
Il17c	8.71007	4.0082	8.51362	10.0992	2.94057	11.4538	12.8239	5.03167	7.21701	8.76612	10.676	20.424	10.057	7.27545	12.7128	8.50427	10.5511	4.52053	10.7286	9.75157	8.60669	7.52774	3.81705	4.50954
Pparg	60.3005	62.5279	68.9603	56.5557	54.4005	57.269	75.3401	51.3231	78.3562	95.3316	59.4808	70.0251	80.4558	74.4334	101.702	68.0342	92.322	80.2394	62.6778	80.1022	78.6339	79.9823	76.341	64.261
Smn1	247.902	248.508	222.205	220.163	257.3	245.736	232.432	251.584	221.665	264.08	230.298	265.512	252.681	275.907	270.782	264.577	262.019	275.752	252.97	277.223	267.199	290.759	300.275	278.464
Ptpn11	554.764	525.876	578.926	535.259	479.313	440.451	479.291	471.971	533.028	516.106	492.623	443.493	496.563	636.322	583.516	593.409	517.882	539.073	496.905	599.025	555.132	515.651	506.396	547.909
Hist1h3b	1553.74	2002.5	1945.36	1858.26	6605.99	7350.22	6303.72	7465.99	4919.94	5170.92	3164.68	7305.96	2036.54	1528.4	1728.94	1819.91	4769.97	3950.94	4956.07	3538.43	3668.41	3138.13	4851.47	3137.51
Tax1bp1	1571.83	1685.05	1598.01	1708.79	1557.03	1383.83	1417.04	1447.11	1480.52	1450.79	1622.76	1321.72	1480.89	1467.4	1604.35	1547.78	1550.13	1605.92	1474.34	1553.98	1550.77	1493.32	1418.67	1384.43
Hif1a	1278.37	1277.81	1399.64	1298.76	1698.18	1685.79	1790.53	1962.35	1506.29	1486.95	1427.54	1552.22	1130.15	1250.26	1248.39	1211.39	1561.56	1655.64	1585.02	1446.71	1555.86	1326.77	1483.56	1410.36
Ltbp1	590.945	615.659	662.359	605.954	498.426	506.05	520.167	480.021	479.416	490.903	542.953	516.435	500.334	519.915	493.255	570.731	491.505	479.176	441.003	505.689	508.968	498.713	503.851	463.356
Tgfb3	231.152	238.889	304.788	252.481	326.403	247.819	272.507	283.786	264.968	275.037	288.253	300.525	242.624	231.695	232.644	251.349	280.483	287.054	246.759	241.7	243.335	237.124	283.734	244.643
Nod1	383.913	420.861	460.587	476.684	423.442	355.068	336.626	287.812	354.665	362.698	427.042	344.29	349.48	341.386	404.266	378.913	404.458	344.69	316.777	408.869	365.002	338.749	329.539	404.731
Kif22	17.4201	25.6525	12.7704	26.258	69.1034	84.3416	83.355	76.4814	56.7051	50.4052	33.5533	64.1897	13.8283	14.5509	13.984	19.8433	47.4799	39.5546	50.2552	25.772	35.2092	29.17	45.8046	32.6942
Rock1	1195.29	1180.82	1245.54	1183.63	1268.86	1103.73	1076.4	1075.77	1110.39	1065.08	1210.97	1018.28	1013.24	1141.69	1097.11	1115	1042.8	978.695	932.262	1045.51	1116.91	1101.87	1017.88	1055.23
Xcl1	17.4201	31.264	22.9868	30.2977	49.9897	76.0116	98.5834	71.4497	24.744	19.7238	19.8269	37.9303	38.9708	15.1105	34.3245	11.339	45.7214	35.0341	31.0566	33.434	16.431	25.4061	30.5364	21.4203
Atg4b	317.583	347.912	390.775	389.83	341.106	337.367	308.574	307.938	362.913	322.155	404.165	294.689	280.338	386.718	372.484	347.73	311.257	327.738	311.131	323.195	329.793	336.867	318.088	322.432
Ctsa	12.0601	22.4459	16.1759	18.1786	24.9948	24.9901	17.6328	21.133	20.62	20.8195	16.7766	29.1771	12.5712	17.3491	17.7979	17.0085	16.7059	14.6917	21.4573	20.1997	18.387	18.8194	29.2641	18.0382
Trp53	119.261	121.048	131.961	131.29	133.796	132.239	142.665	130.823	131.968	154.503	146.414	142.968	103.084	116.967	138.569	107.721	131.889	123.184	119.144	137.915	123.232	114.798	146.32	127.395
Ifi27	1151.74	1285.03	1303.43	1169.49	1737.88	1662.88	1453.1	1625.23	1484.64	1388.34	1308.58	1590.15	1366.49	1473.56	1357.72	1399.43	1791.93	1775.44	1717.15	1482.24	1322.69	1324.88	1478.47	1453.2
Klrb1	4.02003	9.61968	10.2163	6.05954	8.82171	11.4538	11.2209	7.04434	12.372	9.86189	7.62575	11.6709	5.02849	8.95439	11.4415	5.66952	7.03405	7.91093	3.38799	6.96541	5.08577	7.52774	6.36175	9.01909
Crcp	74.3706	70.5443	71.5144	66.655	60.2817	66.6403	56.1043	59.3737	75.2631	62.4586	80.8329	81.696	75.4273	69.3966	73.734	67.0893	79.1331	81.3695	73.4065	75.9229	71.592	64.9268	67.4346	64.261
Stat5b	574.865	581.189	605.318	579.696	533.713	422.749	406.356	414.61	523.749	494.19	573.456	428.904	529.248	579.237	541.564	548.053	487.108	459.964	436.486	508.475	474.933	531.647	489.855	535.508
Pdcd1lg2	12.7301	26.4541	18.73	16.1588	41.168	36.4439	36.0671	28.1774	29.8991	36.1603	36.6036	26.2594	20.1139	18.4684	24.1543	13.2289	34.291	31.6437	29.9273	34.827	29.7322	10.3506	29.2641	30.4394
Tnfrsf1b	227.802	214.839	203.475	254.501	291.116	377.975	355.862	396.496	256.719	276.133	250.124	309.278	246.396	244.007	278.41	228.67	409.734	367.293	396.395	362.201	298.887	274.763	297.73	287.483
Cybb	811.376	724.682	800.28	765.522	1374.72	1614.99	1501.99	1656.43	1200.09	1221.78	942.542	1117.48	1014.5	891.522	1069.14	881.61	1608.16	1417.19	1424.09	1494.78	1296.09	1033.18	1171.83	1078.91
Plaur	511.884	469.761	509.966	599.895	560.178	595.598	576.272	703.428	575.299	660.747	573.456	697.334	504.106	587.072	635.638	625.537	603.17	674.689	565.23	643.604	753.477	486.481	689.614	617.807
Il15	44.8904	48.9	48.5276	54.5359	42.6382	46.8565	60.9133	33.209	47.4261	52.5967	56.4305	49.6011	45.2564	46.4509	48.3085	40.6315	43.0836	37.2944	44.6085	51.544	39.1213	42.3436	33.0811	43.968
Ptprc	873.687	1056.56	838.591	945.288	1145.35	1192.24	1137.32	1097.91	934.088	994.955	1032.53	924.915	969.241	787.427	956	766.33	1106.98	987.736	1026.56	1128.4	905.267	899.566	1025.51	1002.25
Bclaf1	560.124	587.602	576.372	527.18	552.827	569.566	496.924	549.459	605.198	540.212	649.714	548.53	521.705	541.741	568.261	563.172	542.501	518.731	498.035	557.233	550.046	571.168	561.107	616.68
Adar	226.462	286.987	275.841	260.56	370.512	423.791	447.232	431.717	249.502	287.091	289.778	297.607	250.167	252.962	250.441	276.861	393.907	319.827	351.222	337.126	260.548	265.353	279.917	273.955
Gzmm	15.4101	22.4459	22.1354	36.3572	22.0543	19.7838	20.0373	17.1077	15.465	18.628	12.2012	26.2594	18.8568	15.6702	15.2553	12.284	14.9474	16.952	13.552	14.6274	16.8222	17.8784	19.0853	16.9108
Irak2	254.602	223.657	221.354	222.183	354.339	332.16	312.581	308.945	281.464	318.868	268.426	335.537	198.625	230.576	227.559	236.23	314.774	306.266	320.165	284.885	302.017	280.408	291.368	282.974
C8g	8.71007	12.8262	14.4732	12.1191	10.292	17.7013	5.61043	11.0697	13.403	6.57459	9.15089	11.6709	10.057	7.27545	11.4415	7.55935	9.67182	6.78079	6.77598	5.57233	6.65062	12.2326	5.0894	11.2739
Pvr	194.972	181.171	191.556	236.322	151.439	156.188	193.159	188.185	175.27	222.44	215.046	204.24	183.54	190.841	185.606	195.598	183.765	211.335	188.598	199.211	185.044	165.61	175.584	178.127
Mdm2	732.986	716.666	696.414	729.165	835.121	702.847	696.495	709.466	722.732	761.557	730.546	668.157	618.504	653.111	603.856	705.855	748.247	679.21	664.611	660.321	706.922	660.56	596.732	691.087
Il17a	4.02003	10.4213	7.66226	16.1588	13.2326	4.16502	7.21342	14.0887	6.18601	9.86189	10.676	26.2594	8.79985	7.8351	7.62766	6.61444	10.5511	1.13013	6.21132	4.87578	6.25941	5.64581	8.90645	4.50954
Jak1	1800.97	1899.08	1862.78	2019.85	1854.03	1576.46	1644.66	1698.69	1708.37	1625.02	1929.31	1587.24	1648.09	1882.1	1878.95	1848.26	1778.74	1739.27	1712.63	1840.96	1796.06	1791.6	1724.04	1855.68
Tab2	731.646	744.723	778.145	779.661	748.375	709.094	665.237	672.231	730.98	741.833	779.351	647.733	665.017	737.618	761.495	704.91	673.511	717.634	623.39	735.547	704.575	764.066	681.98	759.858
H2-Q1	19.4302	24.0492	28.9463	32.3176	35.2868	19.7838	16.8313	20.1267	26.8061	17.5322	35.0784	29.1771	27.6567	25.1842	34.3245	28.3476	32.5325	39.5546	14.6813	24.3789	19.1694	30.111	20.3576	33.8216
Tnfsf13	87.1007	60.9246	95.3525	76.7542	167.612	139.528	109.003	135.855	119.596	118.343	112.861	157.557	108.112	81.1492	87.7181	96.3818	173.214	152.568	143.425	105.874	136.142	134.558	145.048	120.63
Fam129c	22.7802	32.0656	27.2436	32.3176	33.8165	37.4852	27.2507	29.1837	41.2401	27.3941	35.0784	32.0949	35.1994	25.1842	35.5957	26.4577	21.1022	28.2533	26.5393	26.4685	23.0816	16.9374	35.6258	30.4394
Stradb	138.691	135.477	153.245	133.31	129.385	127.033	137.856	141.893	142.278	153.407	176.917	142.968	126.969	145.509	136.027	151.187	111.666	132.225	140.602	140.701	162.353	153.378	122.146	127.395
Sh2d1a	16.7501	38.4787	22.9868	38.3771	29.4057	22.9076	18.4343	30.19	26.8061	28.4899	33.5533	35.0126	18.8568	16.7895	26.6968	24.5679	23.7399	27.1232	29.3626	23.6824	19.9519	23.5242	38.1705	19.1656
Cd177	14.0701	4.80984	7.66226	14.1389	92.6279	136.404	141.864	119.754	36.0851	47.1179	36.6036	113.791	27.6567	15.1105	31.7819	10.3941	140.681	61.0271	57.0312	106.571	77.8514	49.8713	47.077	60.8788
Tlr9	43.5503	49.7017	35.7572	38.3771	61.7519	69.7641	72.9356	53.3357	44.3331	58.0756	45.7545	72.9429	47.7706	44.2123	47.0372	29.2925	78.2539	48.5957	59.2898	58.5094	42.251	51.7532	36.8982	50.7324
Gata3	137.351	123.453	131.961	115.131	130.855	98.9192	96.9804	66.4181	165.991	135.875	166.241	75.8606	155.883	135.995	152.553	127.564	114.303	102.842	119.144	119.805	121.667	176.902	129.78	128.522
Telo2	14.7401	12.0246	22.1354	24.2382	19.1137	11.4538	20.8388	21.133	23.713	20.8195	12.2012	20.424	17.5997	17.9088	20.3404	11.339	21.1022	25.993	20.8926	23.6824	17.9958	14.1145	20.3576	18.0382
Pkm	580.895	601.23	654.697	597.875	627.811	631	648.406	722.548	666.027	623.491	587.182	700.251	646.161	648.634	664.878	651.049	705.164	733.456	687.198	697.934	679.929	699.139	701.065	603.151
Serping1	1421.08	1398.86	1500.1	1506.81	1779.04	1654.55	1882.7	1809.39	1636.2	1532.98	1586.16	1590.15	1426.83	1507.14	1517.9	1472.18	1710.15	1918.96	1709.24	1659.16	1521.04	1530.96	1668.05	1519.72
Oas2	41.5403	65.7345	79.1766	74.7343	317.581	368.604	492.115	373.35	59.7981	118.343	105.235	166.31	80.4558	45.8913	53.3936	55.7502	426.44	313.047	366.468	215.231	120.494	61.1629	100.516	84.5539
Xcr1	29.4802	34.4705	28.0949	26.258	35.2868	31.2376	47.2879	26.1647	48.4571	43.8306	35.0784	52.5189	32.6852	25.1842	45.766	34.0171	49.2384	47.4656	57.5958	67.5644	57.8996	49.8713	97.971	48.4776
Rag2	4.69004	9.61968	2.55409	6.05954	5.88114	7.28878	6.41193	3.019	4.12401	12.0534	7.62575	8.75314	11.3141	6.15615	2.54255	2.83476	3.51703	3.3904	2.82333	3.4827	1.56485	6.58678	7.6341	3.38216
Irak4	226.462	250.112	271.584	226.223	264.651	261.355	286.132	242.527	227.851	242.164	244.024	262.594	280.338	260.237	239	244.734	274.328	283.663	254.664	282.099	253.897	249.357	265.921	259.299
Itga4	454.264	522.669	456.33	504.962	466.08	480.018	468.872	428.698	435.083	485.424	546.003	393.891	535.534	510.96	578.431	473.405	588.223	509.69	498.599	624.1	453.807	473.307	567.468	625.699
Cd34	1728.61	1883.05	1745.29	1735.05	1754.05	1859.68	1905.14	1785.24	1753.73	1639.27	1789	1919.86	1703.4	1848.52	1783.6	1820.86	1524.63	1593.49	1578.24	1855.58	1699.04	1577.06	1768.57	1596.38
Ccl3	22.7802	18.4377	14.4732	24.2382	195.548	197.838	212.395	260.641	134.03	129.3	38.1287	183.816	21.3711	25.1842	15.2553	32.1273	241.796	218.116	267.087	110.75	192.477	105.388	181.946	84.5539
Ptgs2	137.351	109.023	151.542	121.191	188.196	184.302	192.358	151.956	167.022	158.886	137.263	172.145	93.027	136.555	157.638	146.462	167.059	170.65	141.166	138.612	135.36	139.263	162.861	105.974
C1qb	272.022	311.838	339.693	296.918	1210.04	1031.88	1159.76	1070.74	762.941	817.441	420.941	825.713	418.622	317.321	310.191	334.501	1143.91	1188.9	1309.46	821.221	810.594	516.591	760.866	561.438
Eif4a2	5446.47	6425.14	6134.91	6532.19	5575.32	5141.72	5244.95	5269.17	4977.68	4922.18	6089.92	5129.34	6032.93	6159.5	6488.6	6165.6	5766.17	5921.89	5463.7	5934.53	5680.81	6090.89	5584.35	6419.33
Cx3cl1	149.411	120.246	117.488	98.9725	102.92	137.446	116.216	123.779	150.526	144.641	132.688	87.5314	139.541	165.097	180.521	143.628	167.938	131.095	153.589	141.398	139.663	160.906	143.776	144.305
Csf1	301.502	355.928	329.477	381.751	583.703	603.928	506.542	561.535	516.532	534.734	370.611	566.037	358.28	294.376	329.261	319.383	574.155	638.525	627.908	530.764	528.138	508.123	531.843	427.279
Grk6	245.892	266.144	243.489	236.322	260.24	220.746	234.837	194.223	217.541	233.398	240.974	242.17	238.853	230.576	228.83	234.34	240.037	228.287	214.573	286.975	231.598	255.002	273.555	275.082
Ifi44	103.181	188.385	157.502	179.766	623.401	773.652	1190.21	991.239	184.549	268.463	273.002	370.55	189.825	135.995	184.335	132.289	754.402	536.813	607.58	470.165	197.563	142.086	248.108	224.35
Traf5	190.281	191.592	213.692	199.965	183.786	187.426	153.085	138.874	185.58	177.514	201.32	169.227	212.454	200.355	204.676	221.111	178.489	193.253	179.564	211.748	187	178.784	189.58	222.095
Pou2f2	93.1307	126.659	97.0552	90.8931	123.504	156.188	127.437	95.6018	106.193	111.768	100.66	122.544	121.941	111.93	136.027	96.3818	152.991	114.143	131.567	186.673	119.711	131.736	143.776	142.051
Klra1	3.35003	7.21476	4.25681	4.03969	5.88114	8.33004	5.61043	8.05067	3.09301	3.2873	4.57545	11.6709	3.77137	1.67895	7.62766	0.944919	2.63777	4.52053	2.25866	3.4827	1.95607	5.64581	6.36175	2.25477
Plcg1	528.634	472.166	560.196	555.458	466.08	437.327	413.569	332.09	461.889	421.87	515.5	472.67	461.364	535.585	565.718	522.54	465.127	475.786	423.499	512.654	426.422	496.831	460.591	493.795
Klrd1	208.372	262.136	196.665	250.461	211.721	180.137	201.174	195.229	150.526	178.61	186.068	137.133	219.996	242.888	249.17	195.598	181.127	154.828	160.365	211.052	139.272	143.027	203.576	175.872

## Sheet: Log2 Ratio v d7 Veh.Con
ID	B1	B2	B3	B4	B9	B10	B11	B12	B17	B18	B19	B20	E1	E2	E3	E4	E9	E10	E11	E12	E17	E18	E19	E20
Day	Day 7	Day 7	Day 7	Day 7	Day 7	Day 7	Day 7	Day 7	Day 7	Day 7	Day 7	Day 7	Day 28	Day 28	Day 28	Day 28	Day 28	Day 28	Day 28	Day 28	Day 28	Day 28	Day 28	Day 28
Silica	VEH	VEH	VEH	VEH	cSiO2	cSiO2	cSiO2	cSiO2	cSiO2	cSiO2	cSiO2	cSiO2	VEH	VEH	VEH	VEH	cSiO2	cSiO2	cSiO2	cSiO2	cSiO2	cSiO2	cSiO2	cSiO2
Diet	CON	CON	CON	CON	CON	CON	CON	CON	DHA	DHA	DHA	DHA	CON	CON	CON	CON	CON	CON	CON	CON	DHA	DHA	DHA	DHA
Foxp1	-0.117348	0.0983295	-0.0251414	0.035429	0.00108578	-0.177145	-0.32388	-0.691294	-0.197165	-0.404118	-0.147931	-0.489411	-0.391535	-0.284477	-0.463681	-0.436668	-0.314333	-0.431957	-0.560989	-0.277231	-0.424407	-0.252406	-0.541414	-0.328199
Tnfrsf13c	-0.223011	0.428088	-0.417979	0.0694307	-0.767232	-0.06337	-0.157143	-0.729255	-0.27928	0.241572	0.548658	0.899584	0.639066	-0.160731	-0.491622	-1.02655	0.692663	-0.0764458	0.530212	0.154952	-0.384518	0.693227	-0.210296	0.335081
Tbx21	-0.11888	0.411204	-0.171829	-0.214934	-0.14257	-0.340782	-0.194785	-1.58264	-0.770095	-0.945238	-0.62023	-0.0469113	-0.899056	-0.712947	-0.352387	-0.393379	-0.999786	-2.22261	-0.416282	-0.920825	-1.50515	-1.31696	-0.592177	-0.641161
Cd244	0.00108035	0.144385	-0.446869	0.21457	0.604416	0.184647	0.0827158	0.209434	0.381875	0.402653	1.2947	0.23059	0.208521	-0.20412	-0.190363	0.381622	0.44764	0.755328	0.141327	0.444139	0.196849	0.597969	0.225893	0.373306
Blnk	0.221045	0.0197791	-0.235795	-0.0418605	0.561018	0.50157	0.36695	0.327399	0.3828	0.796679	0.372865	0.640735	0.191556	-0.194442	-0.0496785	-0.34841	1.03311	0.594316	0.88542	0.395206	0.419996	0.630003	0.665785	0.695888
Ager	0.006775	-0.00506091	-0.0152001	0.0133198	-0.242069	-0.370389	-0.436223	-0.420933	-0.0671837	-0.201228	0.0389215	-0.329753	-0.0729578	-0.0230851	-0.083765	0.0157676	-0.25992	-0.236919	-0.473435	-0.215081	-0.302816	-0.25389	-0.27587	-0.213856
Cdc42	-0.0107439	0.0258282	-0.00100838	-0.0144207	-0.0365774	0.0152604	-0.0670918	-0.0415879	-0.0365063	-0.113351	0.0207292	-0.0576755	-0.109765	-0.0896323	-0.125441	-0.0726042	-0.111742	-0.0853635	-0.151368	-0.0657361	-0.0852863	-0.214714	-0.211903	-0.144891
Bcl2a1a	-0.0971068	0.0534979	-0.04675	0.0829767	1.42995	1.51178	1.49825	1.73472	1.18569	1.15316	0.316668	1.27637	0.0318266	-0.0708728	0.0134109	-0.158791	1.44713	1.28669	1.41862	0.961268	1.02102	0.587559	1.13501	0.516126
Acp5	0.00347274	0.0843726	0.0521733	-0.151141	0.371212	0.595608	0.686371	0.879582	0.281543	0.317239	0.311857	0.17151	-0.184067	-0.150498	0.0438711	-0.199506	1.23232	1.03986	1.32327	0.932927	0.910727	0.566581	1.11269	0.59578
Ifitm1	-0.0929585	0.0477581	-0.0444427	0.0828119	1.74747	1.81725	1.71263	1.79347	1.0566	1.26512	0.519485	1.58283	0.275763	-0.159664	0.229912	-0.0601053	1.43947	1.17658	1.22722	0.979097	1.23024	0.753606	0.977479	0.837086
Csf2	-0.34046	-0.0816789	0.0766927	0.275789	2.3286	2.03503	1.79696	1.90292	1.62752	1.74398	0.664042	1.48445	-0.0298214	-0.0733611	-0.0511424	-0.172496	2.10565	2.37035	2.26821	1.09972	1.79834	1.43679	1.49656	0.79442
Mtmr14	0.010647	0.126594	0.0765612	-0.240626	-0.0583192	0.133841	-0.00336562	-0.256409	0.111103	-0.0606484	-0.0329447	-0.0426085	-0.129567	-0.0401875	0.0700325	-0.0231922	-0.152939	-0.223328	-0.365967	0.0488341	0.0915949	-0.0813888	-0.0641011	0.161563
Irf9	-0.235761	0.191855	0.047158	-0.0360764	0.806942	0.878365	0.940723	0.886142	0.0412382	0.196103	0.332473	0.380648	0.339726	0.189089	0.0584562	0.0857253	0.759195	0.698193	0.583405	0.663629	0.108022	0.0232072	0.200625	0.367872
Stat1	-0.24372	0.112209	0.00803593	0.0962182	0.856708	1.2005	1.43258	1.25224	0.111189	0.322816	0.288941	0.586918	0.450916	-0.0034619	0.0939737	-0.00304734	1.08795	0.701106	0.835281	0.965006	0.00868569	-0.0289466	0.221756	0.360814
Ifi35	-0.0508302	0.0316432	0.0407331	-0.0235524	0.272386	0.46223	0.690612	0.414601	-0.133841	0.0121851	0.0504132	0.0378861	0.272815	0.0643327	0.0625692	0.201531	0.582066	0.326215	0.358831	0.239816	0.0688342	-0.0521186	-0.0476523	0.188035
Gbp2b	-1.41076	0.0704185	0.0868475	0.596284	0.25361	-0.137247	-0.514812	0.00618486	-0.373915	-0.870986	-1.07205	1.34927	-0.865446	-0.380897	-0.0716844	0.37477	-0.603606	-1.01908	-0.505529	-0.524645	-0.227615	-1.09071	-0.655429	-1.24498
Cd40	-0.0903943	0.0121698	-0.0126573	0.0854217	0.196836	0.0443314	-0.180744	-0.159053	-0.346508	-0.0580828	-0.0676003	-0.235663	0.0374166	-0.112482	-0.0633859	-0.0957286	-0.0559418	-0.104439	-0.129114	-0.104921	-0.450714	-0.322543	-0.15485	-0.149597
Flt1	-0.160068	-0.105005	0.122186	0.12013	-0.384151	-0.594785	-0.764051	-0.986886	-0.367889	-0.470837	-0.085288	-0.701794	-0.202263	-0.123208	-0.082001	-0.0682904	-0.528825	-0.768972	-0.850614	-0.361389	-0.515418	-0.324786	-0.54662	-0.266297
Ctps	0.00968093	0.0152212	-0.00569497	-0.0194622	0.906173	1.10965	1.01095	1.159	0.471019	0.3265	0.132459	0.796885	0.148225	0.118546	0.121886	0.0891725	0.92904	1.17505	1.09018	0.675769	0.792133	0.351616	0.582536	0.295392
Selenbp1	0.111806	-0.108124	-0.0417541	0.0287857	-0.387155	-0.610462	-0.672399	-0.594746	-0.010234	-0.262785	-0.135616	-0.526193	-0.00151478	0.131939	-0.00521177	0.329352	-0.214396	-0.276779	-0.48681	-0.339514	-0.0340688	0.142117	-0.32872	0.0366251
Syk	-0.15318	0.0839711	-0.11509	0.160246	0.545455	0.533524	0.288555	0.473909	0.288193	0.344106	0.168685	0.291342	-0.0489033	-0.184927	-0.25952	-0.255063	0.448385	0.197434	0.317556	0.343427	0.321239	0.0556112	0.151244	0.153606
Sgk1	-0.0749118	-0.223602	0.091632	0.174535	0.274162	0.0730068	0.151387	0.322556	0.221545	0.133799	0.238083	0.309199	-0.135521	0.0330577	-0.30947	0.194917	0.178786	0.00762121	0.0353083	-0.0604292	-0.120549	-0.220852	-0.469314	-0.35639
Tyk2	-0.172441	0.0529819	0.173159	-0.0774542	0.139555	-0.129592	0.0611258	-0.00336383	0.0425447	-0.0684673	-0.115018	-0.0092048	-0.207978	-0.0567522	-0.0997057	-0.0615443	0.090388	-0.155159	-0.169989	0.0762391	-0.119099	-0.0675896	-0.113438	-0.214704
Nkiras2	0.0192729	-0.0906809	0.00537556	0.0617609	0.256959	0.177561	-0.0543462	-0.0151661	-0.009976	-0.0641029	0.179418	0.227781	-0.18474	-0.202594	-0.153156	-0.0696709	-0.124189	-0.0918064	-0.119222	-0.0495705	-0.218172	-0.061432	-0.0530846	-0.073687
Brwd1	-0.0261069	0.108762	-0.0369834	-0.0514892	0.0483553	-0.167127	-0.203763	-0.166346	-0.111886	-0.0415522	0.0482847	-0.26761	-0.256443	-0.162899	-0.035931	-0.111493	-0.127519	-0.154465	-0.317501	-0.0645276	-0.109486	-0.131822	-0.128427	-0.0812416
Tnfsf13b	-0.0748522	-0.0896356	0.0439769	0.110829	0.0458232	0.180746	0.266488	0.0793816	-0.0745378	0.0333921	0.0986783	0.243662	0.00586437	-0.00211819	0.237747	0.0235111	0.27061	0.107489	0.18703	0.287286	0.0257823	0.0346409	0.177565	-0.11679
Cr2	-0.207064	-0.0307449	0.360928	-0.200025	0.216293	0.16598	-0.948551	0.209876	0.244813	0.502631	-0.0203584	0.745605	-0.299184	-0.38871	-0.452956	-0.559043	-0.0779867	0.0776978	-0.231449	0.633242	-1.24632	0.112984	0.133225	0.373747
Vcam1	-0.223867	0.0566094	0.13045	0.0130395	0.887957	0.777208	0.596102	0.810457	0.293708	0.328959	-0.165079	0.661688	-0.0529529	-0.180953	-0.239891	-0.181281	0.631645	0.615269	0.706066	0.33621	0.147321	-0.0667931	0.129478	-0.0320977
Ifih1	-0.0549431	0.0748215	0.0520969	-0.0780059	0.620185	0.79193	0.910434	0.775438	0.0524891	0.0591105	0.152886	0.499612	-0.180065	-0.0698781	-0.17557	-0.25901	0.623189	0.527783	0.377947	0.353063	-0.0292875	0.0147819	-0.00865944	0.129856
Itgb2	-0.0662153	0.0803933	-0.0888675	0.0666649	0.335211	0.541046	0.41274	0.62126	0.198501	0.191163	0.101762	0.239066	0.17963	-0.131204	-0.0129341	-0.144653	0.645093	0.64778	0.657558	0.503152	0.40543	0.0650814	0.379305	0.230507
Socs1	-0.137128	0.109163	-0.309659	0.269318	0.768098	0.898358	1.13992	0.741504	0.102427	0.343943	0.600988	0.127485	0.102596	-0.49987	-0.0266812	-0.691735	0.831631	0.736418	0.850871	0.600085	0.0678775	0.0947772	0.287695	-0.222004
Ikzf3	-0.246671	0.329377	-0.141022	-0.00895283	0.209108	-0.0490888	0.176587	-0.0594131	-0.266182	-0.00735671	0.0733014	0.261577	-0.153436	-0.331233	-0.431344	-0.617386	0.246527	-0.380531	-0.0213794	0.0200746	-0.318873	0.0572903	-0.0182276	0.363651
Tnfsf10	-0.0476669	0.0489339	-0.0550702	0.0502615	0.327289	0.192683	0.0885389	-0.398767	-0.148742	-0.0915132	-0.0532439	0.124766	-0.0276292	-0.0823897	-0.033935	-0.229213	0.0702112	-0.00276078	0.0360794	0.161005	-0.288356	0.00082808	-0.19122	-0.0579713
Tgfbr2	0.0194897	-0.076501	0.0181821	0.0361328	-0.00583248	0.000515266	0.0172023	0.0119183	0.0858964	0.104758	0.128193	0.0551029	-0.0932046	-0.0104616	-0.126365	-0.0162917	0.035978	0.164089	0.0184275	0.0522111	0.0410699	0.0715036	0.117106	0.0601185
Relb	-0.137925	0.0664087	0.0163761	0.0463544	1.18148	1.1636	1.0197	1.16501	0.683186	0.784702	0.0581794	0.835806	0.156423	-0.0927191	0.14343	0.0115982	1.05389	1.1004	1.0847	0.800273	0.695748	0.392341	0.851867	0.505171
Map3k7	-0.0169289	0.0980944	0.0133292	-0.10156	0.0631202	-0.0308707	0.00613036	-0.0228488	0.061903	-0.0769757	-0.0756022	-0.0811616	-0.116268	-0.0169476	-0.161725	-0.0974953	0.0281325	0.00195242	-0.0623849	-0.0474567	-0.0825861	-0.0875204	-0.152973	-0.0711485
Ripk2	-0.0794722	0.0587193	0.115636	-0.106866	0.466009	0.576879	0.258476	0.205737	0.232263	0.33693	0.079753	0.337569	0.0073779	-0.0840475	0.0355042	-0.151503	0.184632	0.286705	0.421564	0.362385	0.280576	0.117209	0.327313	0.219469
Pcgf2	0.00486035	-0.0254867	0.184782	-0.188544	0.158983	0.212227	-0.142619	-0.0701056	0.0736683	0.16156	-0.0206544	-0.0306102	-0.0737132	-0.134086	0.0897167	0.0113633	0.0784429	0.0535551	0.0357876	-0.100971	0.00255978	0.12006	0.0223708	-0.177907
Bcl2	-0.0513442	0.0260533	-0.0946416	0.111346	-0.298442	0.0535433	-0.142415	-0.244698	-0.168538	-0.011224	0.001506	-0.0895726	0.0121867	0.00971748	-0.158073	0.0477844	-0.199247	-0.109024	-0.175637	0.0817319	-0.12759	-0.110264	-0.156854	0.185689
Smad4	-0.0178217	0.0859343	-0.025996	-0.045789	-0.102252	-0.293118	-0.316138	-0.372853	-0.0662072	-0.189612	0.116051	-0.220866	-0.225625	-0.0536668	-0.214834	-0.117303	-0.290013	-0.2031	-0.343287	-0.0801488	-0.182964	-0.176576	-0.396698	-0.00158223
Nprl3	0.115371	0.0538193	-0.0463253	-0.135527	-0.0631628	-0.36829	-0.142514	-0.474087	-0.0830054	-0.029329	-0.178252	-0.155949	-0.257769	0.107006	-0.136918	0.0858313	-0.246607	-0.195673	-0.112381	-0.109614	-0.181817	-0.0449098	0.0148596	-0.0837066
Ms4a1	0.00335345	0.459646	-0.419927	-0.192634	-0.0851882	-0.129449	-0.469539	-0.698669	-0.172484	0.139184	0.40207	-0.336272	0.251977	-0.0110085	0.345207	-0.317764	1.03687	-0.0892824	0.530931	0.660966	0.0651962	0.724446	0.435359	0.980456
Dtx3l	-0.169294	0.00236547	0.0978486	0.0550637	0.678984	0.921498	1.10684	0.905723	0.0347413	0.165702	0.16996	0.634097	0.12609	-0.0105001	-0.0683828	-0.12421	0.851651	0.823232	0.653149	0.602829	0.227743	0.115906	0.271076	0.231286
Prdx2	0.0439948	-0.0139087	0.00138583	-0.0325822	0.135201	0.178779	0.132758	0.180214	0.036025	-0.0291299	-0.0475409	0.259698	0.263871	0.0967182	0.0948815	0.119675	0.233422	0.220963	0.167084	0.1962	0.255587	0.06986	0.153111	0.16279
C1s1	-0.0865401	0.10286	0.00966985	-0.0326896	0.652824	0.530871	0.707998	0.634967	0.411563	0.398476	0.0798629	0.450285	-0.00203058	-0.0743107	0.0212405	-0.0951065	0.75034	0.843623	0.83831	0.536878	0.617707	0.310163	0.759992	0.281324
Creb1	-0.154515	-0.0459476	-0.0816456	0.248453	-0.209698	-0.343152	-0.3397	-0.275008	-0.386242	-0.269536	-0.105312	0.0333101	-0.155252	-0.00951717	-0.0430223	0.157707	-0.0774442	-0.192743	-0.199758	-0.0092582	0.0669653	-0.0864981	-0.00194802	0.0419928
Fadd	0.126241	-0.0802008	0.0193285	-0.0753066	0.144614	-0.0473493	0.186815	0.128144	0.0172302	-0.0744271	-0.272016	-0.513005	0.20815	-0.0351056	0.068653	0.105042	-0.259255	-0.0829859	0.125443	0.0158147	0.136084	-0.130029	-0.146447	-0.279142
Gsk3b	-0.0763568	0.0133619	0.0337122	0.0265917	-0.191296	-0.282767	-0.358647	-0.301381	-0.0739875	-0.187663	-0.0356302	-0.170131	-0.0359207	0.0352578	-0.0548011	0.0311123	-0.0548446	-0.0205025	-0.164077	-0.00658986	-0.057467	-0.0161557	-0.0927977	-0.0254131
Aire	0.0464654	-0.395193	0.0135536	0.259955	0.801804	0.567067	0.511429	-0.482146	-0.447209	-0.359317	0.117694	1.92805	-0.161132	-1.32866	0.0774142	-0.350601	-0.939934	-0.314764	-0.44132	-0.276011	-0.182264	0.74289	0.271278	0.266687
Nos2	-0.289337	-0.0305557	-0.206772	0.418142	0.718983	0.543139	0.471676	0.327275	0.069431	0.0833226	0.521859	1.29269	0.0779742	-0.707684	-0.628338	-0.290818	-0.196786	-0.0325895	0.0286705	-0.0633773	-0.158664	-0.174873	0.751392	0.302702
H2-T23	-0.115728	-0.0159007	-0.0134746	0.134012	0.584612	0.747455	0.97767	0.801119	0.258376	0.260983	0.173691	0.271123	0.55747	-0.138894	0.1672	0.128227	0.882	0.778357	0.82324	0.692609	0.160325	0.215291	0.453233	0.278718
Tlr7	0.144666	0.282593	-0.294722	-0.212707	0.579686	0.868207	0.814993	0.957599	0.450967	-0.120104	0.0786055	0.414101	0.394938	0.066347	0.0427041	0.292761	0.868974	0.819479	0.845421	0.802737	0.82788	0.202324	0.620115	0.391828
H2-Aa	-0.178399	0.140808	-0.000625562	0.0203821	0.571891	0.356887	0.42954	0.410036	0.427933	0.445245	0.201698	0.377178	0.394857	-0.00123176	0.166236	-0.0269388	0.939677	1.01313	1.02785	0.859465	0.786739	0.568104	1.05248	0.741216
Cdk8	-0.0569715	-0.0220601	-0.062844	0.132932	0.162882	-0.0263827	0.117619	0.118397	0.174396	0.0845007	0.0230918	0.040594	-0.0464871	0.0243236	-0.077309	0.0739429	0.162111	0.297518	0.106851	0.116448	0.316508	0.115056	0.168062	0.101696
Tcf7l2	-0.00756968	-0.206993	0.0808723	0.11268	-0.0733913	-0.452222	-0.24137	-0.334974	-0.0618773	-0.193766	0.0774959	-0.15391	-0.0419743	-0.291965	-0.133461	-0.0965135	-0.100884	-0.21459	-0.150238	-0.112288	0.0581998	-0.0377886	-0.142439	0.0433407
Il7r	0.0597057	0.205506	-0.028591	-0.278796	-0.16634	-0.0600402	0.21332	0.063481	-0.0306892	0.350611	-0.123135	-0.158487	-0.24609	-0.26118	-0.486034	0.0962928	0.198493	0.458858	0.265873	-0.0509091	0.376012	-0.0390356	0.401868	-0.0640266
Otulin	0.0926727	0.00685079	0.114938	-0.241325	-0.0968115	-0.0119687	0.0591774	-0.289854	0.121051	-0.17808	-0.00919088	-0.0733025	0.0201054	0.00762876	-0.231221	-0.0832067	0.0818826	0.210427	-0.134551	0.0766301	0.0551074	0.0474366	0.0649582	0.0549136
Birc2	0.0622174	-0.0044013	0.0598939	-0.125655	0.0891529	-0.0479473	0.00276055	0.0269845	-0.0555902	-0.106526	-0.00148352	0.00793392	0.0130495	0.0826768	0.0292031	0.148474	0.175353	0.125654	0.182627	0.1727	0.205518	0.173679	0.0683893	0.175524
Ap1s1	-0.240497	0.146868	0.0426384	0.0234501	0.0551044	0.395581	0.190655	0.346368	-0.0583942	-0.0558936	0.0635655	-0.000546136	0.308301	0.217124	-0.292216	0.0453036	0.408523	0.399291	0.316583	0.209019	0.339047	0.249476	0.596527	-0.0504755
E2f4	-0.0260204	-0.0548154	0.173359	-0.108618	0.10783	-0.113929	-0.109124	-0.206864	-0.0581579	-0.199512	0.0240508	-0.278466	0.11415	0.0706107	0.100403	0.21908	0.0943401	0.0396882	0.0800838	0.114407	0.0150157	-0.274462	-0.181187	-0.0209664
Zap70	-0.0792575	0.0693411	-0.066233	0.0691375	0.324682	-0.00707971	0.179256	-0.0562931	0.0400449	0.2154	0.149269	0.203801	-0.171378	-0.0688169	0.372023	-0.14714	0.179588	0.445508	-0.0915691	0.137242	-0.0240744	0.389342	0.539891	0.0758695
Arf1	-0.0176137	0.0159624	0.010025	-0.00863015	-0.0473784	0.024231	-0.0661885	-0.115385	-0.0342861	-0.166853	0.0256748	-0.101395	-0.104878	-0.0636518	-0.0809885	-0.0521457	-0.0657268	-0.0163094	-0.169337	-0.0843705	-0.144085	-0.189525	-0.145538	-0.131114
Trim35	-0.0414413	-0.0437402	0.033001	0.0496885	-0.202539	-0.283561	-0.317794	-0.322542	-0.117113	-0.161977	-0.00937893	-0.0549546	-0.278907	-0.137541	-0.232187	-0.144419	-0.267491	-0.266395	-0.469535	-0.133845	-0.158742	-0.0843122	-0.174618	-0.161222
Foxp3	0.0542332	-0.757375	-0.185129	0.575846	1.18808	1.46792	1.64835	1.6411	1.09107	1.07205	1.09655	1.6914	0.154758	-0.897293	0.673412	-0.520137	2.30196	2.32305	2.334	0.887876	1.64059	1.43729	2.28761	1.50012
Rsad2	-0.328212	-0.119062	0.0586101	0.311769	1.41136	2.17853	2.65572	2.41848	0.420282	0.219377	0.599635	1.44074	0.902989	-0.292663	-0.178803	-0.40674	2.39417	1.72973	1.76907	1.01448	0.689923	-0.255602	0.583033	1.53639
Cd19	0.0389358	0.510711	-0.396824	-0.343067	0.159611	-0.324985	-0.417821	-0.712615	0.029126	0.490833	0.251637	0.108091	-0.176332	-0.240521	-0.104145	-0.661443	0.513874	-0.301676	0.0497183	0.190128	-0.192212	0.701746	0.270291	0.680738
Tnfsf11	-0.485568	-0.0568611	0.319464	0.106434	0.648283	1.15051	1.81734	1.56073	0.458163	1.31159	0.871063	0.958955	-0.25576	-0.745216	-0.239606	0.332379	1.76453	1.4386	2.10055	0.892395	1.2928	0.811761	1.14012	0.850132
Mx1	-0.251032	0.407357	-0.212094	-0.0436943	2.36165	2.85836	3.34468	2.86339	0.275613	1.0939	0.995795	1.5649	0.146653	0.238511	0.440341	-0.0242	2.66331	2.08818	2.11753	1.62545	0.598071	0.771815	1.32908	0.945116
Nod2	0.165277	-0.330829	0.113541	0.00239104	0.970505	0.801356	0.575793	0.697694	0.28012	0.674673	0.882497	1.05655	0.362663	-0.563857	0.543876	-0.235611	0.952249	0.412564	0.623044	0.858742	0.141967	-0.0996373	0.827494	0.161126
Tab1	0.126102	0.00021984	0.0161022	-0.156365	0.134676	-0.0570828	-0.237088	-0.111228	-0.0134502	0.0312298	-0.0358766	-0.150614	-0.448657	-0.366207	-0.432503	-0.3919	-0.169377	-0.072975	-0.451701	-0.34003	-0.346723	-0.178777	-0.117176	-0.317003
C8b	0.1518	-0.463887	-0.640103	0.606298	-0.173781	0.498372	-0.72719	-1.1358	-1.10087	-0.597937	0.201003	0.399925	-0.0778234	-0.56728	-0.798635	-1.81161	-0.593591	0.0315785	-0.554408	-0.444241	-1.49889	-0.49573	-1.38238	-0.971932
Hc	-0.1992	0.0919124	0.034551	0.0551213	-0.0263732	-0.170739	-0.0393468	0.0517056	-0.689246	-0.766502	-0.0923141	-0.311311	-0.262991	-0.13447	-0.184102	-0.37229	0.259469	0.539984	0.579009	0.0214525	0.107953	-0.449374	0.030712	-0.531166
Notch2	-0.0165853	-0.0124815	0.0913767	-0.066944	-0.175037	-0.135544	-0.301146	-0.318024	-0.104079	-0.0339132	-0.119253	-0.277059	-0.329502	-0.1524	-0.30223	-0.140674	-0.295141	-0.41767	-0.512338	-0.270555	-0.255305	-0.182113	-0.39246	-0.303449
Cd3g	-0.213327	0.341696	-0.0848255	-0.108876	0.242452	-0.0353548	0.0557552	-0.00656562	-0.0940249	-0.0365064	0.114734	-0.224	0.0746954	-0.577445	-0.481939	-0.281209	0.358108	0.153897	0.304182	0.00317247	-0.134493	0.172177	0.239172	0.505229
Ikzf1	-0.0131866	0.127275	-0.246881	0.1032	0.233517	0.334647	0.206955	-0.0811052	0.00075321	0.156284	0.131254	-0.0379748	-0.0279022	-0.188271	0.0237003	-0.362895	0.0579436	-0.0710352	-0.129707	0.240691	-0.438239	0.127141	0.0595173	0.191809
C2	-0.0980187	0.023016	0.149435	-0.0885487	0.194631	0.15272	0.587042	0.541401	0.1511	0.0144977	0.212189	-0.0683717	-0.0313397	-0.172951	-0.0729905	-0.0656955	0.244596	0.330037	0.164415	0.153396	-0.0254284	-0.112575	0.230055	-0.0474176
Il6	-0.118004	0.403812	0.021145	-0.432893	0.693919	1.93311	2.34214	2.14693	0.181871	1.07712	-0.516261	1.55713	-1.11701	-0.0366156	0.069064	-0.0694443	1.45468	2.05128	1.53568	1.07553	0.72245	0.713006	1.42392	-0.689195
Trim26	-0.112706	0.0520317	0.0746516	-0.0213387	0.0350835	0.0247187	0.0725432	-0.122759	-0.122122	-0.114524	-0.11425	-0.171992	-0.227413	-0.181111	-0.180293	-0.145336	-0.0513034	-0.000565409	-0.123548	0.0197084	-0.174545	-0.131316	-0.193068	0.00681227
Slamf7	0.0137352	0.240095	-0.00323499	-0.301154	0.179295	0.307708	0.909678	0.616542	0.231148	0.36086	0.381013	0.229439	0.312405	-0.0235208	-0.306157	-0.200739	1.11367	0.446055	0.523033	0.881698	0.652555	0.315636	0.970696	0.462443
Maf	0.110623	0.0474768	-0.0931155	-0.0749827	-0.0477068	0.179661	0.0321015	0.390511	0.129316	-0.279218	0.0628639	-0.150111	0.0658089	-0.173273	0.0346569	0.207546	0.0221095	-0.26066	0.260737	0.130132	-0.197445	0.0860234	0.151352	0.0837525
Kir3dl1	0.080623	-0.0231654	-0.15874	0.0876622	-1.95545	0.716702	0.339136	-1.50244	0.854429	0.427748	0.682366	1.61825	0.988503	-0.541596	-0.165268	0.576642	-0.112227	0.249908	-0.528724	-0.225912	-1.05816	0.208026	-0.16405	-1.33857
Cd14	-0.415764	0.0216146	0.222389	0.0957475	1.86673	2.37399	2.20221	2.56502	1.33947	1.49216	0.702229	2.23476	0.208809	0.0276055	0.155254	0.0913949	2.12247	2.28145	2.42821	1.40712	1.86423	0.945625	1.53718	0.953102
Tpsab1	-1.22838	-0.484171	-0.88278	1.21162	-0.416457	-0.914229	0.0301338	-0.641514	0.0714952	-0.25565	-0.778639	0.157249	-0.642428	-2.22499	-0.304346	-1.46933	-1.1582	-1.2111	-1.47516	-1.49427	-0.741562	-0.252979	-0.0400931	-0.799571
Itgam	-0.0518365	0.0858532	-0.129448	0.0837868	0.878851	0.99622	0.851511	1.10771	0.576066	0.814134	0.565109	0.802825	0.31325	0.167816	0.520935	0.261979	1.1991	1.35504	1.3146	0.815042	0.866732	0.450312	0.752324	0.460113
Ociad2	-0.129291	-0.0546318	-0.0295425	0.193013	-0.347601	0.0213609	-0.0549002	0.00890608	-0.192224	-0.125865	0.128754	0.589304	0.00572239	-0.213853	-0.00102434	-0.307361	-0.222606	0.194322	-0.423374	-0.433928	-0.611777	-0.22096	-0.0829472	-0.0526426
Ap2m1	0.0542753	-0.0781338	0.104747	-0.0906886	-0.124813	-0.0346389	-0.0502968	-0.150966	0.103684	0.0684813	0.0728585	0.0565754	0.0462195	-0.0195066	-0.0361906	-0.186672	-0.254954	-0.0938664	-0.188899	0.149449	0.0688301	-0.235421	-0.132947	-0.152344
Birc3	0.0282466	0.0438067	-0.190583	0.101847	0.724996	0.744759	0.752591	0.846167	0.401057	0.597516	0.0905271	0.568309	-0.110855	-0.0296622	-0.20976	-0.0839966	0.830522	0.827994	0.912767	0.380188	0.586071	0.198115	0.378235	0.20734
Ddx58	-0.16039	0.00125069	0.0094017	0.13463	0.776015	0.92635	1.11922	1.00771	0.132478	0.257809	0.168894	0.4651	-0.1636	-0.103937	-0.175049	-0.124082	0.735406	0.540313	0.601753	0.356093	0.0617144	-0.0205782	0.109426	0.105815
Sod1	-0.000696568	0.0260276	-0.00412764	-0.0216066	-0.103332	-0.238736	-0.341444	-0.264399	-0.15609	-0.186382	-0.0207823	-0.128218	0.112423	-0.0327108	0.120487	0.104367	-0.0737157	-0.112473	-0.262834	-0.057226	-0.111073	0.0933773	-0.0138872	0.0767877
Trove2	-0.0569713	-0.0544919	0.053131	0.0541849	-0.247074	-0.411476	-0.425876	-0.428864	-0.182065	-0.3759	-0.108944	-0.268503	-0.183231	-0.0443926	-0.240787	-0.0916173	-0.247125	-0.177418	-0.47553	-0.200345	-0.232566	-0.219653	-0.329579	-0.24934
Cxcl1	0.0195669	-0.340561	-0.0167039	0.272767	4.21097	4.33267	3.84899	3.97133	3.49123	3.4679	1.75729	3.67009	-0.498818	0.00607897	0.424226	-0.00378861	3.68585	4.03755	3.96124	2.88774	3.10017	2.56709	3.15518	2.33272
H2-Q10	0.108842	0.0900897	-0.475169	0.186271	1.13022	1.12343	0.600016	0.695707	0.730645	0.782011	0.97362	0.609948	0.33865	0.481462	0.354804	0.568335	0.536578	0.241601	0.825539	0.366511	0.296099	0.183778	0.356022	0.997082
Cfp	-0.362973	0.14166	-0.0492571	0.205182	0.969423	0.774214	0.945895	1.15528	0.484597	0.651201	0.341456	0.843834	0.00648708	-0.255678	0.100643	0.00966333	1.01727	1.02023	1.14835	0.644968	0.474393	0.3324	0.562279	0.479394
C5ar1	-0.116666	-0.153934	-0.0995375	0.316789	0.262705	0.190941	0.115495	0.0916873	-0.216677	-0.25236	-0.342824	-0.0540543	-0.215329	-0.376315	-0.26629	-0.364156	0.0421319	0.224718	0.295737	0.0462838	-0.310099	-0.607241	-0.73139	-0.283467
Ctsw	-0.275322	0.325248	0.0119794	-0.132078	0.00767232	0.21034	0.243843	0.325757	-0.161983	0.202426	0.111154	-0.167083	0.164171	-0.193182	0.119783	-0.483318	-0.432897	-0.451365	-0.0510271	-0.0446083	-0.519926	-0.636205	-0.0310015	-0.324816
Tnf	-0.575029	0.143185	-0.0595038	0.338901	1.80675	1.47044	1.88316	1.5354	0.719199	1.08886	0.565874	1.54757	0.033291	-0.408412	0.103892	-0.494047	1.37167	1.20159	1.58759	0.856046	1.06661	0.58737	0.873785	0.345633
H2-Eb1	-0.186319	0.106656	0.0485037	0.0146886	0.509479	0.284593	0.294889	0.114879	0.396112	0.448743	0.176341	0.117221	0.281593	-0.166317	-0.120487	-0.131226	0.793812	0.646265	0.833113	0.659921	0.54705	0.43453	0.815262	0.616431
Stat5a	0.00237413	-0.059064	-0.0511971	0.102095	0.222481	0.165281	-0.0765075	0.162761	0.206858	0.257756	0.222868	-0.0111683	-0.13842	0.0495325	-0.0532245	0.00611231	0.173233	0.348405	0.356426	0.33731	0.0937723	0.238854	0.463915	0.161295
Traf2	-0.0592587	-0.0576824	0.0950861	0.0162215	0.56363	0.41853	0.373284	0.322952	0.28188	0.282013	-0.0351951	0.129919	-0.161147	-0.192241	-0.188775	-0.0825493	0.301361	0.433122	0.211844	0.0873281	0.21051	0.0547319	0.21836	0.0888857
Fes	-0.12155	0.0121957	-0.0609269	0.155313	0.446268	0.492586	0.299003	0.139981	0.205292	0.228294	0.020932	0.466896	-0.197429	-0.16192	-0.0624895	-0.232436	0.265108	0.226705	0.181738	0.179257	0.0167252	-0.0740947	0.0712661	0.0222819
Ctla4	0.0422287	0.143469	-0.148224	-0.0538256	1.56603	1.10573	1.86903	1.57847	1.12798	0.893943	0.540879	1.62877	0.67709	-0.0310066	-0.306756	0.724661	2.459	2.65274	2.63791	1.48821	1.79173	2.03177	2.15389	1.74234
Fcgrt	-0.155555	-0.00402982	0.0193809	0.126283	-0.0084756	-0.259399	-0.221927	-0.190292	-0.086589	-0.198166	0.21528	-0.107195	-0.108428	-0.225885	-0.152509	-0.146737	-0.191832	-0.102302	-0.16337	-0.00521166	-0.103268	-0.072276	-0.00264689	0.0116948
Il27	0.204442	0.00379203	-1.90939	0.65894	-0.536176	1.08153	0.325452	0.139231	-0.311259	0.26206	0.253644	2.03753	0.237853	-0.19271	-0.745993	0.700461	-0.540949	1.08422	0.498234	-0.3916	-0.446244	-1.18005	-2.32974	-0.91929
Stk26	0.0318719	0.095208	0.0241974	-0.164029	-0.374252	-0.392031	-0.368234	-0.374749	0.0456812	-0.103821	0.117176	-0.385509	-0.147711	0.0557832	-0.0246421	-0.0311933	-0.164246	-0.431928	-0.543376	0.126553	-0.228467	-0.106186	-0.201422	-0.0166092
Ccl20	-0.502806	0.462244	0.179828	-0.351377	2.80938	2.96216	2.20822	2.69411	2.02082	1.93624	1.02093	2.32606	3.7865	0.822508	0.873739	1.03069	2.43579	1.73143	2.69598	3.35515	1.48428	0.783633	1.34444	2.14975
Fcrls	-0.377756	0.117465	-0.0926982	0.272348	1.18098	0.987361	1.02185	1.07457	0.529955	0.727076	-0.0233232	0.50921	-0.337773	-0.434912	-0.39562	-0.456853	0.348093	0.612931	0.661376	-0.0852812	0.00492979	-0.32272	0.00152707	-0.202134
Il4ra	-0.124319	0.00356034	0.034173	0.0787772	0.0590164	0.0904756	-0.0496422	-0.00970786	-0.171126	-0.199855	-0.0622291	0.0615922	-0.238178	-0.171679	-0.170391	-0.243055	0.0806852	0.191204	0.0850629	0.000528999	-0.0314386	-0.351786	-0.247332	-0.18887
Atp6v1c2	0.119426	0.014387	-0.0145066	-0.130239	-0.397707	-0.535583	-0.442325	-0.545195	-0.0503528	-0.0603745	-0.101995	-0.341849	-0.0947489	0.0935317	-0.0271484	0.126733	0.00739616	0.145069	-0.0486001	-0.0825507	0.0812677	0.189614	-0.0893297	-0.0274604
H2-Ab1	-0.301821	0.119208	0.00484643	0.136545	0.611519	0.51157	0.4805	0.414618	0.398044	0.476271	0.177367	0.390974	0.307107	-0.166626	-0.0779449	-0.056911	0.875691	0.897096	0.943832	0.78661	0.630634	0.445149	0.920518	0.590829
Tnfrsf14	-0.0535192	0.00565339	0.097118	-0.0546079	0.12816	0.0197154	-0.0180739	-0.103183	-0.0557008	-0.0513734	0.00618143	0.116904	0.291517	-0.0340136	-0.00530616	-0.156717	0.0771786	0.0704849	-0.0244854	0.244459	-0.168479	0.0214167	0.0180511	0.292947
Mpzl1	0.175059	-0.0484124	-0.140983	-0.00420582	0.133412	0.0452847	0.0948633	0.0698017	0.0683449	0.182326	0.120178	-0.021101	-0.204451	0.181619	-0.243641	0.0733474	-0.161346	0.0743011	-0.0465177	-0.040866	-0.337595	-0.184237	-0.194857	-0.119393
Ms4a4a	-0.377542	0.0187431	-0.0718348	0.339991	1.17462	1.55933	1.75782	1.62272	0.496324	0.539478	0.0721983	1.09298	-0.0222031	-0.0176707	0.122684	0.325802	1.2162	1.2392	1.4081	0.810023	0.747876	0.201436	0.586529	0.53435
Cxcl5	-0.246896	-0.210507	-0.249219	0.537751	6.24199	5.90376	5.40883	5.67217	4.61195	4.83535	2.96534	5.16638	0.660984	-0.143974	-0.130217	-0.0988007	5.53508	6.44819	6.40028	4.97045	4.11205	3.28121	4.12839	3.4909
Nfe2l1	-0.00945532	-0.0640687	0.0492438	0.0218314	-0.0205609	-0.165166	-0.157203	-0.260839	-0.0117767	-0.166264	-0.0965832	-0.341898	-0.0412348	0.0600441	-0.0138684	0.000353847	-0.0418668	0.0574967	-0.0437947	0.0397168	0.0248925	-0.130102	-0.173991	-0.125222
Csk	-0.000906208	-0.050586	0.0589799	-0.00961869	0.148526	0.0916232	-0.0685999	-0.174458	-0.0643139	0.0730984	0.0717459	-0.0748278	-0.152632	-0.154861	-0.0196319	0.0145198	0.0488391	-0.13568	-0.0861693	-0.0239026	-0.00999791	0.00648588	-0.0129488	0.0985675
Clec4e	-0.0312025	0.0755761	-0.344566	0.238871	2.11462	2.74238	2.91288	3.05391	1.86362	1.7716	0.892469	2.27196	0.327339	0.402171	0.60065	-0.535184	2.72548	2.11078	2.22452	1.7104	1.85934	1.16659	1.52632	1.09805
Trex1	-0.0802221	-0.0896366	0.0278785	0.130689	0.816129	1.14082	1.3193	1.16689	0.16049	0.590302	0.448876	0.627335	0.305705	0.0911792	0.102546	0.252298	1.10445	0.749313	0.893552	0.805083	0.439493	0.357284	0.529528	0.961192
Mpo	0.420281	0.389556	-0.693551	-0.447149	0.679663	0.918856	-0.458709	1.35507	1.04208	0.840469	0.732518	0.668406	-0.13127	-0.713836	0.206811	0.456868	1.25985	0.522452	-0.478572	0.476316	-0.49344	1.15126	0.693456	1.17102
Socs5	-0.067427	-0.129062	0.145199	0.0361201	-0.144921	-0.422303	-0.358031	-0.483589	-0.0813749	-0.0510065	0.324721	-0.272823	-0.0801126	0.00389771	0.0725033	0.00647962	-0.388285	-0.177602	-0.560998	-0.283529	-0.288219	-0.346016	-0.175834	-0.00996455
Creb3l4	0.076003	-0.043727	-0.191374	0.13749	0.509414	-0.181003	0.919479	0.0498915	0.245294	0.840146	-0.115803	0.668083	-0.0161171	0.0228054	0.106952	-0.0409552	0.721872	0.377738	0.450715	0.0754545	0.214056	0.672892	0.622743	-0.288737
Lta	0.162052	0.198441	-0.714741	0.169091	0.0735103	0.493276	1.11571	0.0570397	0.479	0.727357	0.415872	0.699684	-0.322385	0.264974	0.394208	-0.412319	0.685409	0.523982	0.88051	0.469626	0.419782	0.581636	0.782449	0.520471
Ccr9	-0.12127	0.279066	-0.205658	0.000101659	-0.22978	0.499858	0.624793	0.633867	-0.26649	0.292293	-0.325024	-0.206271	0.231091	-0.473037	0.0102055	0.329424	-0.0811435	0.318467	-0.12247	-0.00693649	-0.442118	-0.25393	0.134806	0.29634
Parp1	-0.0700202	-0.0126375	-0.0149716	0.0927766	0.261167	-0.023611	0.0761453	-0.0517627	-0.102982	0.0640803	-0.0473771	-0.0196962	-0.0666831	-0.128239	0.107618	-0.0547367	0.163285	0.393676	-0.0204712	-0.0715089	-0.0915241	0.0587251	0.0769526	0.139721
Pycard	-0.776294	0.16056	-0.16766	0.49378	1.20555	0.537857	-0.254746	0.0736058	-0.476419	-0.0665991	0.0884838	-0.975628	0.617013	-0.550516	0.995737	-0.602203	0.29389	-0.0220466	-0.0230708	0.279741	-0.0670845	-0.286321	0.634385	0.974443
Tollip	-0.0536662	0.0176751	0.0724199	-0.0399191	-0.0567428	-0.198767	-0.303428	-0.254598	-0.0288827	-0.0908966	-0.0294605	-0.184533	-0.151561	-0.0748209	-0.18445	-0.0907259	-0.1877	-0.132699	-0.254129	-0.107357	-0.0222542	-0.0637939	-0.128414	-0.104054
Ptger4	-0.0685375	0.0907084	0.0331368	-0.0614983	1.24589	1.07569	1.05567	0.581064	0.553265	0.471232	-0.125757	1.20606	0.154844	-0.0921186	0.317839	-0.110176	0.854089	0.441784	0.747421	0.705098	0.92078	0.514545	1.14622	0.713908
Psmb9	0.00344985	0.073262	0.0494894	-0.135088	0.56835	0.693261	1.05638	0.894096	0.218777	0.348733	0.0410123	0.566617	0.623611	0.0963178	0.3247	0.368071	1.18066	0.88108	1.00053	0.964657	0.431105	0.34428	0.530738	0.583456
C4a	-0.13083	-0.116693	0.15684	0.0697742	0.618503	0.593948	1.0168	0.684125	0.296524	0.324218	0.299147	0.452343	0.0640692	0.0407665	0.142628	0.0685376	1.00852	1.04134	0.962295	0.66175	0.468955	0.480111	0.664679	0.374015
Tab3	0.0984032	0.0352567	0.0133687	-0.159455	0.222916	-0.0338478	-0.304498	-0.233304	-0.0481238	-0.220099	0.158732	-0.100931	-0.0410226	-0.115442	-0.609831	0.0597645	0.00880673	0.100088	-0.157711	-0.121686	0.0572888	-0.087835	0.223264	-0.0175934
Rps6ka5	-0.0707139	0.106126	-0.0738422	0.0305406	-0.0567726	-0.198401	-0.734664	-0.277988	-0.354696	0.00449832	0.159581	-0.252454	-0.282743	0.035155	-0.305584	0.0652613	-0.0731337	-0.665195	-0.256828	0.128446	-0.235657	0.0928991	-0.0184567	0.0455403
Mtr	-0.0403688	0.125932	0.202661	-0.348203	0.0357664	-0.107089	-0.0280161	-0.284627	-0.0320977	-0.266134	0.272654	-0.474723	-0.0235545	-0.0535794	-0.0249949	-0.293943	-0.226164	-0.434985	-0.204683	-0.0225531	-0.0796205	-0.0730737	-0.453641	-0.270895
Skp1a	-0.0757954	0.0103468	0.0669649	-0.00509757	-0.0378691	-0.00403683	-0.108062	-0.0434812	-0.115051	-0.146293	-0.00316126	-0.056875	-0.0115799	0.00397455	0.0742419	-0.0534401	0.0350891	0.085331	-0.060442	-0.0391745	0.0161974	-0.105397	-0.0138071	0.0346965
F8	0.0451117	-0.190871	-0.171167	0.26788	0.032121	0.37085	-0.00671522	0.262743	0.413158	0.385573	0.0849762	0.913949	-0.416242	-0.168733	0.102412	-0.165138	0.290382	0.489019	-0.155861	0.276233	-0.0705921	-0.0971832	-0.39887	0.365214
Mapkapk3	-0.109845	0.0667677	-0.0262818	0.0621181	0.388238	0.516215	0.357446	0.521263	0.44032	0.132283	-0.0106023	0.159751	-0.128964	-0.135029	-0.10335	-0.0813932	0.456069	0.486285	0.507371	0.222475	0.31839	0.297959	0.485971	0.286145
Ifnar1	-0.0870151	0.0799372	0.060586	-0.0608937	0.0538954	0.047574	0.0968057	0.0462202	0.0189141	-0.016886	0.0803528	0.0566555	-0.166052	-0.0705457	-0.139914	-0.066951	0.0778098	0.0355201	-0.033663	0.0187045	0.0631395	-0.0479053	0.0564348	-0.0125315
Tcl1	-0.71435	-0.0405304	-0.783787	0.877652	0.29397	0.144122	-0.0407988	0.535481	0.409954	-0.00465467	-0.112606	1.73017	0.608568	-0.65207	-1.37528	-0.218331	-1.58527	-0.73771	-2.22416	-0.658314	-1.26817	-0.224376	-0.204135	-0.37865
Atm	0.0792721	0.0475025	0.111144	-0.268893	-0.154154	-0.137353	-0.196389	-0.0413685	-0.151629	-0.0722484	0.203556	0.243552	-0.0557742	0.0850058	0.0899391	0.0274415	-0.10421	0.200781	-0.0415822	0.0826657	0.043775	0.146354	0.265991	0.21177
Card9	-0.137364	0.332921	0.48387	-1.20833	0.070487	0.643104	-0.219888	-0.213464	0.484438	0.411866	0.123342	1.43774	-0.155484	-0.397013	0.123704	0.280652	0.0942831	0.456418	0.615859	0.371183	0.230808	0.274607	-0.000608283	0.272336
Ctnnb1	0.00575924	-0.0118264	-0.00370516	0.00967518	0.0215105	-0.00967316	-0.0228895	-0.0318113	-0.130111	-0.16762	-0.0507154	-0.0561038	0.00668858	0.0205395	-0.000749514	0.0425113	0.0908057	0.230944	0.0229565	0.0859499	0.0694231	-0.13111	-0.0852797	-0.0724994
Ero1l	-0.00695115	-0.0512738	0.166353	-0.124213	0.0519014	0.0182191	-0.119929	-0.0434493	-0.134801	-0.155576	-0.227185	-0.0968585	-0.118144	0.0504481	-0.016788	-0.0891439	-0.250766	0.0424514	-0.0472771	0.0732412	0.0307451	-0.0992361	-0.162411	-0.119449
Ripk1	-0.0879567	0.0669891	0.110086	-0.101095	-0.0224929	-0.140676	-0.0374365	-0.0465255	-0.221041	-0.202412	0.00207319	-0.135287	0.152499	0.131127	0.0698741	0.145028	0.141725	0.101228	-0.050702	0.201876	0.0319902	-0.00414267	0.0596877	0.431455
Bax	-0.10818	0.190372	0.0150272	-0.119175	0.352965	0.252264	0.127755	0.240525	0.136902	-0.0429017	0.0695369	0.0928882	-0.312049	0.0223536	0.192296	-0.0361878	0.0615394	0.309504	0.353045	0.0926714	0.164064	0.0732441	0.220864	0.138188
Vcl	-0.0168005	-0.00134738	-0.0154543	0.0330404	-0.456931	-0.517318	-0.522526	-0.653697	-0.333849	-0.357917	-0.0854981	-0.377171	0.0253373	0.145865	0.037152	0.140988	-0.43556	-0.483289	-0.598532	-0.102598	-0.322956	-0.314753	-0.383002	-0.140497
Cd8a	-0.245505	-0.0223477	-0.00953006	0.236872	-0.469207	-0.266539	0.114887	0.193261	-0.396292	-0.0860076	0.168611	-0.480463	-0.607715	-0.653253	-0.286706	-0.0626446	-0.256749	-0.204954	-0.564432	0.0676875	-0.678835	-0.113084	0.366589	-0.267358
Eomes	-0.305365	0.233524	-0.0446542	0.0642441	-0.171514	-0.126144	0.163715	-0.0404279	-0.490917	-0.052528	-0.293746	0.687946	-0.00320633	-0.0504405	-0.188687	-0.384041	0.023553	-0.510476	-0.359497	-0.228866	-0.818548	-0.244235	-0.86554	-0.596449
Panx1	-0.059888	0.228238	-0.122753	-0.0727484	0.375991	0.576191	0.275587	0.445677	0.290953	-0.0805861	0.146447	0.364735	-0.0564304	0.083096	-0.0588924	-0.124337	0.261341	0.0591237	0.349001	0.290138	0.193239	-0.0182722	0.0330914	0.17345
Cd74	-0.187223	0.103811	0.0426264	0.0244757	0.747969	0.634081	0.660029	0.632028	0.510454	0.604136	0.266677	0.514116	0.28377	-0.0449216	-0.054613	-0.0716227	1.06673	1.09811	1.17438	0.886561	0.979545	0.483057	1.00316	0.636779
Orai1	-0.402988	0.0997191	0.0870017	0.150539	0.365578	0.00753097	-0.163584	-0.256695	-0.0291128	0.325566	-0.216282	0.32966	-0.188447	-0.027921	0.0280055	-0.0256139	0.150587	0.273257	-0.0903375	0.0489757	0.0322987	-0.160942	-0.0532383	-0.285469
Btk	0.199174	-0.120493	-0.231901	0.111798	0.56749	0.594245	0.470685	0.465743	0.60293	0.487289	0.418157	0.57826	0.100511	-0.226325	0.10349	-0.210067	0.722247	0.487447	0.6321	0.657131	0.547944	0.508575	0.685252	0.677708
Polr1d	0.0628208	-0.0286147	-0.0358585	-0.000459324	0.070886	-0.00346742	0.0744566	0.195846	-0.0109221	-0.0191671	0.159961	0.176986	-0.0719436	0.0078479	-0.073207	0.0322103	0.0501306	0.284373	-0.0477264	-0.0425154	-0.149125	0.020099	0.0349265	0.0858997
Smad2	-0.133078	-0.112624	0.114157	0.112192	0.12028	-0.118488	-0.0784955	-0.277724	-0.0211718	-0.138654	-0.142769	-0.162487	-0.25167	-0.11339	-0.0835134	-0.0564751	-0.160382	-0.2533	-0.266397	-0.0575026	-0.0722694	-0.116125	-0.106543	-0.175016
Cd68	0.12974	0.0223315	-0.0236491	-0.141522	1.08414	1.10508	1.0329	1.37022	1.09302	0.988905	0.488557	1.17433	0.158927	0.159598	0.19051	0.185186	1.44533	1.61927	1.70511	1.09135	1.21179	0.669467	1.30721	0.622496
Sipa1	-0.385208	0.0959656	0.292967	-0.0886627	-0.421283	0.0195447	-0.29662	-0.508836	-0.160741	-0.623046	-0.0464995	-1.0175	0.0531862	0.043199	-0.00660899	-0.25176	-0.104128	-0.630961	-0.432676	-0.329173	0.037883	0.0223027	-0.17045	-0.582004
Pld3	-0.0718985	0.011516	-0.0229967	0.0791758	0.355291	0.322833	0.310282	0.491182	0.208288	0.21529	0.134537	0.185714	-0.105622	-0.138902	-0.165352	-0.162084	0.51828	0.731176	0.608108	0.211133	0.141917	0.109125	0.452319	0.0452658
H2-DMa	-0.0539193	0.0817432	0.0233258	-0.0557583	0.576693	0.366145	0.392437	0.253891	0.438324	0.205901	0.286559	0.411109	0.350722	0.00540694	0.160425	0.0319706	0.638122	0.646221	0.716898	0.556265	0.642378	0.502363	0.835487	0.55429
S1pr4	-0.0235259	0.186893	0.215159	-0.479887	-0.168651	-0.895242	-1.02488	-1.06181	-0.251306	-0.282467	0.16318	-0.949295	0.0630599	-0.315236	-0.562893	-0.450339	-0.331854	-0.587249	-0.659156	-0.420003	-0.656486	-0.411991	-0.606069	-0.423032
Gclc	-0.0886357	-0.00599413	0.0495086	0.0409937	0.642743	0.600004	0.678432	0.569551	0.139298	0.195977	-0.0402169	0.29045	0.0313416	0.0974329	0.0765064	0.114536	0.596658	0.669523	0.667848	0.375238	0.424594	0.0413764	0.188265	0.0157948
Il12b	-0.464949	-0.0292893	0.527014	-0.226584	1.09954	0.402456	0.824592	1.05779	0.88122	1.42162	0.590513	0.941439	1.04865	-0.160696	-0.257122	-0.100174	1.70738	1.3507	1.68358	1.62211	1.38502	1.08643	1.95911	1.01015
Il6st	-0.0239477	-0.0847784	0.0302425	0.0736134	0.0269793	-0.269487	-0.267935	-0.212349	-0.11063	-0.139187	0.0038448	-0.0924711	0.0218895	0.0583037	-0.0473958	-0.017355	0.134915	0.194069	0.0364374	0.104411	0.101343	0.0402511	0.0675002	0.176006
Itpr3	-0.0690945	0.0574719	-0.0362821	0.0439863	-0.145461	-0.221141	-0.0590183	-0.418453	-0.0322543	-0.147525	-0.130826	-0.0742558	-0.11312	0.169436	-0.228962	-0.0864851	0.131536	0.0184473	-0.118141	0.100536	0.134166	0.14803	0.169912	0.296186
Casp8	-0.0198637	0.104324	-0.00607789	-0.0848425	0.294156	0.364105	0.253988	0.349171	0.0765554	0.0622671	0.139164	0.236803	-0.0384973	0.128225	0.0162162	0.00877694	0.434291	0.57895	0.56643	0.302913	0.22771	0.199516	0.184891	-0.00666378
Ido1	-0.113756	-0.0476198	-1.44623	0.800173	-0.394943	0.609785	0.144757	-0.204963	0.093009	0.296378	0.242875	0.816193	0.601479	0.0189126	0.132205	-0.810383	-0.262213	-0.359509	0.0317843	0.527241	-0.568046	-0.453858	-0.0185794	0.444335
Cdh2	0.31415	0.00616184	0.0149776	-0.430498	0.111351	-0.563299	-0.22921	-0.591754	-0.276709	0.074218	-0.366309	-0.0978451	-0.152095	0.104875	0.075563	0.199344	-0.423937	-0.825734	-0.612165	-0.0521948	-0.165256	-0.0900084	-0.0607222	0.0866908
Il1a	-0.0686096	0.23526	-0.208437	0.00554378	1.33589	1.30443	0.954091	1.44787	1.09948	0.751268	-0.00120263	0.983595	0.183919	-0.28317	0.270462	-0.906015	1.30042	1.44982	1.45553	1.05454	1.32764	0.251439	0.660722	0.459735
Tnfrsf13b	-0.167323	0.210103	-0.250566	0.153377	0.122647	0.447997	0.111654	0.220997	0.347564	0.141009	0.0193828	0.870382	-0.140799	-0.198703	0.119281	-0.40827	0.724863	0.480009	0.302107	0.0632097	0.0971016	0.32265	0.383533	0.361021
Ly6g	-0.143089	-0.331766	-0.244948	0.542022	0.668834	0.673562	0.208534	0.443777	0.156786	-0.340284	0.136727	1.39454	-0.557137	-1.30963	-0.318591	-0.384036	0.0425725	-0.295732	-0.389866	-0.186589	-0.504268	0.0249566	0.0451976	-0.129317
Mapk15	-0.117631	-0.126196	0.116076	0.108722	0.420451	0.467309	0.335321	0.219063	0.384502	0.599224	-0.353158	0.398306	-0.105915	-0.195441	0.132631	-0.0342588	0.107246	-0.0144348	-0.364407	0.0752554	0.268882	-0.0498902	0.122354	0.210873
Tnfrsf9	-2.71589	0.350242	-0.0483669	0.683462	1.58788	1.37962	1.79055	2.08042	1.22784	1.45323	0.0557735	2.10714	-0.223052	-0.275104	-0.206899	-0.0499512	1.76368	1.84571	2.35926	1.24703	1.67781	1.1664	1.96424	0.842197
Nfkbib	0.0304009	0.013548	0.221673	-0.316197	0.448045	0.440598	0.15767	0.341632	0.216105	0.501936	0.551526	0.629433	0.337551	0.193609	0.167838	-0.122673	0.483913	0.199686	0.297151	0.55534	0.340416	0.354364	0.37069	0.400534
Smad3	0.0733062	-0.036335	-0.0296153	-0.0100408	-0.0269648	-0.180089	-0.114047	-0.0402681	-0.100128	0.113857	-0.164793	-0.304006	-0.285357	0.128951	-0.152286	0.0472224	-0.073558	0.0187378	-0.112476	-0.0663665	-0.25753	-0.198561	-0.199381	-0.241681
Psip1	-0.151284	0.0361478	0.0781383	0.0264801	0.0181321	-0.184184	-0.153886	-0.220101	-0.217671	-0.282641	0.0378204	-0.220992	-0.14595	-0.110772	-0.0726092	-0.0953236	-0.181429	-0.27953	-0.348511	-0.0809174	-0.141914	-0.174855	-0.121863	0.0138901
Gbp5	-0.372578	0.307583	-0.0526266	0.0367315	0.642084	1.37653	1.63303	1.49365	0.0808879	0.362318	0.147451	1.10338	0.456946	-0.0578954	-0.105168	0.078252	1.17313	1.05895	0.880526	1.09531	0.421261	0.148828	0.467593	0.415797
Tapbp	-0.108039	0.0128518	0.0403034	0.0494549	0.532628	0.534471	0.640865	0.545588	0.24375	0.30021	0.155243	0.350085	-0.0107412	0.0170582	0.0211552	-0.0206263	0.348371	0.351104	0.261182	0.286588	0.18558	0.0402092	0.198993	0.0635249
Id1	-0.204007	-0.103378	0.203057	0.0702217	-0.0633633	-0.389538	-0.630694	-0.388817	-0.343584	-0.460664	0.0104225	-0.427755	-0.220236	0.188559	0.114108	0.381476	-0.404062	-0.407269	-0.671034	-0.139674	0.265751	-0.097395	-0.346121	-0.104806
Thbs1	-0.466918	0.0823131	0.0879665	0.207776	-0.264162	-0.0992813	0.300552	0.00999467	-0.185322	-0.111956	-0.19752	0.0349857	-0.709889	-0.219799	-0.363534	-0.400542	-0.350769	0.11909	-0.255207	-0.334083	-0.0401487	-0.707008	-0.109092	-0.434243
Mb21d1	0.0164561	-0.0726856	-0.0760651	0.123031	0.845452	0.652535	0.948741	1.2554	0.375224	0.655762	0.395807	1.06866	0.232458	-0.0207999	0.355527	0.027048	0.744171	0.332582	0.786753	0.850099	0.447834	0.0683084	0.593785	0.504159
Ptpn22	0.123443	0.0836286	-0.332054	0.0794075	0.0411598	-0.240479	0.158518	-0.135182	-0.29289	0.245035	0.108515	-0.429528	0.262648	-0.0333288	-0.494233	0.0685919	0.391164	0.0321999	0.0918716	0.322672	0.347225	0.0158534	0.322145	0.295476
Cxcr5	-0.143219	0.427507	-0.485675	0.0502337	0.177045	-0.195196	0.0386734	0.0450974	0.175192	0.263084	0.272969	-0.70868	0.52139	0.0245542	0.414687	-0.0133278	0.619731	0.074976	0.479944	0.654748	0.211268	0.828624	0.31637	1.15893
Tgfbr1	-0.0766625	0.0126286	0.0718157	-0.0117033	0.233665	0.309532	0.342864	0.363982	0.284884	0.315443	0.103074	0.261854	0.114389	0.0856626	0.0958474	0.0622387	0.424226	0.476472	0.495293	0.42961	0.433859	0.185985	0.390027	0.203519
Nfkbie	-0.119181	-0.191605	0.0907641	0.187419	1.72927	1.78608	1.81971	2.0588	1.0374	1.51457	0.208388	1.60065	0.336187	-0.0203752	0.473647	-0.0505832	1.95331	1.89656	2.09011	1.5341	1.44856	1.20433	1.52067	0.885313
Nfkbia	-0.361672	0.0456735	0.125589	0.135693	0.281399	0.373942	0.354189	0.640231	0.442722	0.560567	0.101995	0.275495	0.00633317	0.407024	0.12424	0.786423	0.56623	0.38108	0.543554	0.219583	0.254064	0.135914	0.36766	0.463447
Tsc2	-0.000182793	-0.0927649	-0.0343551	0.118937	-0.143293	-0.376759	-0.366554	-0.369878	-0.0032647	-0.141007	0.0197447	-0.341753	0.123776	0.172428	0.229305	0.226488	-0.0126463	0.0181487	-0.19742	-0.0251283	0.010105	0.0893786	-0.00724405	-0.140283
Il23r	-0.139151	-0.295407	-0.656048	0.715885	0.842696	-0.240038	0.926717	0.585218	0.248186	0.833578	0.0475546	1.12095	0.031763	-0.0768717	0.550417	-0.0581702	0.789014	1.15115	1.29214	0.452937	0.693441	0.729334	1.50857	0.37712
Maml3	-0.0165848	-0.194064	0.0510647	0.139156	-0.304198	-0.540163	-0.55584	-0.449085	-0.113543	-0.34871	0.0408381	-0.122809	-0.179094	0.126385	0.000558234	-0.0568938	-0.168793	-0.0988386	-0.255141	-0.0280565	-0.135489	-0.0236262	-0.116279	0.0511252
H2-K1	-0.0366014	-0.210779	-0.0535716	0.259944	0.801793	1.4593	1.37391	1.25481	1.00024	1.20361	0.717145	0.790537	0.286316	-0.144247	-1.28249	0.228092	1.09248	0.486321	0.716622	0.352009	0.409574	0.283447	0.941118	1.00364
Il2rb	-0.152839	0.209037	-0.0193919	-0.0619678	-0.0906108	0.19282	0.508328	0.158609	-0.364311	-0.198031	-0.202291	-0.200169	0.09413	-0.1433	-0.257867	-0.35726	-0.0114826	-0.224562	-0.137266	-0.0522848	-0.642916	-0.53323	-0.105485	-0.431164
Ripk3	-0.263123	0.0191178	0.0586303	0.153029	0.261919	0.550743	0.664566	0.750557	0.0426525	0.645118	-0.0529579	0.57259	-0.0380527	-0.522771	-0.225432	-0.449914	0.446179	-0.0472953	0.314251	0.202025	-0.00429314	0.296113	-0.410627	-0.398729
Rassf5	-0.11667	0.0149665	-0.084151	0.168537	-0.0109826	-0.0218511	-0.097552	-0.1275	0.107736	-0.0875845	0.0776226	0.013511	-0.231792	-0.356176	-0.160046	-0.26911	-0.179875	-0.252612	-0.140692	-0.00590524	-0.145815	-0.149625	-0.105298	-0.00646517
Apc	0.0241488	-0.0273841	0.074409	-0.0755306	0.0199848	-0.151927	-0.180448	-0.230608	-0.0918661	-0.207314	0.0672044	-0.0722457	-0.13868	-0.0702677	-0.18142	-0.057466	-0.0906655	-0.0159198	-0.235463	-0.0648787	-0.079117	-0.172408	-0.144305	-0.123961
Mtmr3	0.0225155	-0.0408926	0.09858	-0.0869691	-0.0322492	-0.17276	-0.178272	-0.383314	-0.13763	-0.0861716	-0.00829706	-0.165356	-0.0436841	-0.0326363	0.0169882	-0.0685222	-0.16147	-0.180969	-0.247463	-0.0993738	-0.0752376	-0.0698605	-0.144017	-0.0881984
Tcf4	0.00394466	0.0112396	0.0510776	-0.0688428	-0.166738	-0.159151	-0.290594	-0.271587	-0.2169	-0.279813	0.0201786	-0.322811	-0.261111	-0.0934557	-0.212043	-0.147589	-0.288813	-0.267187	-0.486527	-0.20065	-0.2442	-0.220259	-0.339317	-0.146002
Mapk7	-0.345237	-0.150585	0.29698	0.115521	-0.275516	-0.25544	-0.102491	-0.39929	-0.018177	0.0888239	0.0992671	-0.102348	-0.206031	-0.106079	-0.0621218	-0.0873776	-0.476686	0.170851	-0.220758	-0.227801	-0.341235	-0.229078	-0.162187	-0.0956939
Src	-0.0206882	-0.0681219	0.126972	-0.0463859	0.214341	0.0141524	0.018512	-0.195663	-0.192435	0.0378104	-0.0108601	-0.103123	-0.317837	-0.128334	-0.298134	-0.171033	-0.154645	-0.203115	-0.312871	-0.311456	-0.278177	-0.108758	-0.123451	-0.239449
Tpo	-0.611351	0.0259418	-0.417755	0.658722	0.00792618	0.0247273	0.132589	0.113018	-0.989549	-0.901657	-0.161611	0.511243	0.144525	-1.19293	0.160679	-1.11533	-0.371242	-1.17903	-0.858128	-1.06989	-1.53957	-0.121378	0.313901	-1.18254
Fas	0.0550449	-0.150972	0.0643613	0.0212565	-0.23875	-0.489882	-0.457571	-0.190331	-0.446442	-0.36991	-0.432949	-0.582452	-0.443912	0.0297967	-0.35393	0.231082	-0.475729	-0.523716	-0.572973	-0.481042	-0.169045	-0.858379	-0.702718	-0.306237
Traf3	0.0566375	-0.0123856	-0.0564614	0.0099054	0.560857	0.583092	0.601455	0.455876	0.227779	0.393673	0.195647	0.302806	-0.0711065	-0.0110992	-0.206956	-0.17069	0.274419	0.38407	0.444775	0.345084	0.390474	0.181525	0.0946573	0.140984
Cd6	-0.0110079	0.166854	0.167942	-0.393011	0.589411	0.0916387	0.553609	0.549385	0.414398	0.274879	0.642266	0.652155	0.285437	-0.145125	-0.698409	0.163083	0.665834	0.96188	0.768211	0.655985	0.497504	0.651802	0.687473	0.315921
Serpinf2	-0.421853	0.284387	-0.72833	0.518072	0.0599207	0.0767219	-0.16334	-0.709457	-0.452127	-0.364235	-0.694579	0.563237	-0.388443	-0.333579	-0.635323	-0.577911	-3.48917	-0.805109	-0.958137	-0.12481	-0.750612	-0.391312	0.213892	-1.54559
Tank	-0.0255397	0.0241264	0.0339142	-0.0337213	0.388546	0.329658	0.44762	0.357202	0.2119	0.185255	-0.00605767	0.116391	0.0553861	0.0302364	-0.0277219	-0.0499771	0.41339	0.501983	0.490799	0.254432	0.169847	0.157032	0.194126	0.111838
Uba52	0.0284982	0.075444	-0.0521494	-0.0560913	0.0140142	0.0177187	-0.0728919	0.072995	0.0197951	-0.0331578	-0.019736	-0.0307112	0.206324	0.0146634	0.122248	0.0946995	0.179019	0.107921	0.0433916	0.0912617	0.0831503	0.100815	0.183343	0.142554
Klc1	-0.021117	-0.0558055	0.149083	-0.0837387	-0.147389	-0.192798	-0.458598	-0.526174	-0.215602	-0.200811	-0.125898	-0.322765	-0.157631	0.0427809	0.0923197	-0.149454	-0.319762	-0.217528	-0.410751	-0.140482	-0.124941	-0.195999	-0.340558	-0.230458
Nlrp1a	-0.13053	-0.0119264	0.104038	0.0285119	-0.107711	-0.204945	-0.341502	-0.491198	-0.263615	-0.716291	-0.0548558	-1.4409	0.380014	0.0248586	-0.154029	0.00291822	0.339584	-0.13117	-0.0878006	0.147897	0.32705	-0.147517	-0.638238	0.257636
Fgr	-0.0327428	-0.0558996	-0.193205	0.245842	0.414474	0.846313	0.446943	0.723099	0.378005	0.504891	0.196027	0.776435	0.393121	-0.0494145	0.231878	-0.104714	0.720041	0.42915	0.703305	0.77216	0.321542	0.246176	0.246517	0.328342
Ccr1	-0.0502035	0.26912	0.166113	-0.500022	1.61258	2.01883	1.84058	1.94654	1.34921	1.2851	0.621929	1.75046	-0.31741	-0.191207	0.0299493	-0.0110425	1.63889	1.90568	1.82166	1.18943	1.50373	0.632415	1.1208	0.501988
Cd80	-0.215977	0.220591	-0.277553	0.200174	1.11642	1.24425	1.35973	1.72555	0.814938	1.07077	0.361919	1.33343	0.315754	-0.236438	-0.0527562	0.0772243	1.4838	1.71606	1.59519	0.8866	1.11049	0.591186	1.53342	1.21873
Bcl10	-0.12042	-0.101257	0.0948715	0.110884	0.344076	0.140858	0.0640923	0.187586	0.1152	0.114736	0.199809	-0.0787461	0.050494	0.0673901	-0.035232	-0.11728	0.00865727	0.109855	0.0346649	0.144832	0.176871	-0.170221	-0.0857572	0.115743
Lpin1	0.0781202	-0.0691426	-0.041448	0.0278262	-0.253197	-0.484108	-0.445442	-0.652785	-0.277357	-0.185372	-0.320136	-0.281801	-0.241258	0.0665088	-0.384709	-0.0170827	-0.304701	-0.22064	-0.420493	-0.263637	-0.000382363	-0.235623	-0.278521	-0.136179
Tlr2	-0.0789113	0.0521148	0.165405	-0.160099	1.42022	1.25949	1.4159	1.56195	1.03529	0.937965	0.414976	1.2485	-0.146784	-0.30234	-0.17954	-0.315789	1.37892	1.38515	1.24288	0.520746	0.645933	0.459156	1.06173	0.264916
Ctso	-0.101566	0.0139587	-0.105522	0.174774	-0.159335	-0.159437	-0.222641	-0.146161	-0.119588	-0.0685081	-0.0113228	-0.178812	-0.140834	-0.094894	-0.0276841	-0.158567	-0.141337	-0.115727	-0.304166	-0.0800337	-0.173484	0.0547684	-0.120007	-0.0217412
Ppbp	-0.157966	-0.312626	0.429747	-0.071664	-1.61388	-0.848617	-1.39161	-0.997366	-0.207541	-1.05253	0.0335245	-0.436102	0.188719	-0.06252	-0.548689	-0.715658	-1.01079	-1.16161	-0.743545	-0.00912157	-0.150995	-0.782672	-0.69815	-0.189638
P2rx7	-0.0672443	-0.0917695	0.030894	0.118392	0.170856	0.0387339	-0.0385986	-0.206204	0.0616565	0.221187	-0.00912258	-0.131449	-0.0831287	-0.125421	0.112349	0.0371558	-0.0667508	0.0680933	-0.0932272	0.206382	0.109171	-0.0649362	-0.160753	0.109671
Ghdc	-0.0290672	0.301864	-0.18751	-0.137505	0.104784	-0.154829	-0.197975	-0.235751	0.0352538	-0.247223	0.194165	0.508565	0.321331	0.040592	-0.302973	-0.294889	0.031839	-0.00563312	-0.516852	0.116605	-0.309327	-0.0171411	-0.259934	-0.206181
Agt	0.0302158	-0.225576	-0.00751293	0.174759	0.164067	-0.240596	0.0256947	-0.289809	0.330091	-0.079517	0.0104709	0.946359	0.20113	-0.435884	-0.630713	0.0787755	-0.0922453	-0.537465	-0.59989	-0.498712	-0.898005	-0.579346	-1.62949	-0.80401
Il21	0.30886	0.719644	-0.515466	-1.26906	-0.727215	0.0969413	-0.0175897	0.310762	1.08267	0.170557	-0.0893971	1.84649	0.0468144	0.338718	0.0629681	-0.365047	-0.147025	0.478144	0.214086	-0.483102	-0.829928	-0.049164	-0.935814	1.0596
Il6ra	-0.023974	-0.106229	-0.0996333	0.20689	-0.162068	-0.518253	-0.643277	-0.599175	-0.282622	-0.41361	-0.0920169	-0.476348	-0.170101	-0.110994	-0.180971	0.0450186	-0.435282	-0.566094	-0.535792	-0.3532	-0.255421	-0.21983	-0.485855	-0.0968003
Camk2g	-0.0217164	-0.0383598	0.0981707	-0.0428087	0.0154386	-0.0171101	-0.065368	-0.0943379	0.11227	0.05342	-0.0936737	-0.106339	-0.0881966	0.0193143	-0.0487732	-0.0938443	-0.100774	-0.0516297	-0.140974	0.0203215	-0.243133	-0.0677959	-0.0630263	-0.249255
Tirap	-0.222284	-0.0136256	0.225196	-0.0243599	0.186283	-0.00829724	0.00780114	-0.248809	-0.100052	0.0367498	0.167585	0.0788115	0.0284839	-0.0116652	-0.119749	-0.0658951	-0.108772	-0.125149	-0.380356	-0.0975359	-0.333685	-0.313758	-0.747693	-0.128659
Psmb10	-0.0594122	0.0852364	-0.00619067	-0.023614	0.420055	0.486781	0.439364	0.590601	-0.0618313	0.10354	0.205806	0.104541	0.0386902	-0.0870181	0.245366	0.22119	0.408152	0.295846	0.294821	0.228665	0.0589442	0.0817574	0.0896147	0.00613468
Ets1	-0.0481101	0.0750915	-0.0187493	-0.0111785	-0.169497	-0.328057	-0.433953	-0.628729	-0.248246	-0.216937	-0.00579411	-0.392816	-0.305056	-0.265448	-0.317737	-0.395122	-0.416449	-0.405249	-0.601572	-0.348693	-0.597373	-0.346444	-0.452804	-0.258229
Fbxw11	-0.0683248	0.0421041	0.0208047	0.00304899	0.00506491	0.0240207	-0.0417911	-0.086772	-0.0909658	-0.0463205	-0.132487	-0.154714	-0.174612	-0.114335	-0.0736781	-0.109205	-0.0374408	0.0132916	-0.188318	-0.0571539	-0.122503	-0.246495	-0.209426	-0.108821
Msrb2	-0.00352251	0.0731654	-0.0710606	-0.00219698	0.180758	-0.121619	-0.105951	-0.355257	0.0276041	-0.346084	-0.0184505	-0.34036	0.0403049	-0.180075	-0.00720004	0.00934848	-0.0245484	0.00613609	-0.119551	-0.136065	-0.303302	-0.192762	-0.130527	-0.158964
Snca	-0.0533513	-0.496346	-0.140711	0.506229	-1.29588	-0.970526	-1.28669	-1.05145	-0.46397	-1.25055	-0.517196	-0.363716	1.12644	-0.689376	-1.03621	-0.464223	-0.490127	-0.517938	-0.967553	-0.108348	0.341543	-0.470269	0.238029	1.13627
Insr	0.0176576	-0.0252165	-0.024813	0.031486	-0.15856	-0.598451	-0.266874	-0.271648	0.201559	-0.321088	-0.148518	0.140252	-0.271001	-0.201727	-0.23164	-0.142782	-0.312526	-0.348685	-0.485364	-0.257623	-0.182699	0.0651127	-0.141155	0.040474
Siglec1	-0.173065	-0.0426076	0.232656	-0.0481894	1.61565	1.19383	1.87071	1.58713	0.776792	0.763401	0.102908	1.2023	0.134422	0.141981	0.283842	-0.0221819	1.67569	1.41891	1.51742	1.04263	0.594161	0.254172	1.17488	0.193008
Ifnar2	-0.079631	0.0517018	-0.0103791	0.0347536	0.424134	0.243153	0.220444	0.245404	0.262171	0.226028	0.0580615	0.104866	0.0562241	-0.022783	0.0594619	-0.0198886	0.304932	0.376214	0.330043	0.23994	0.254988	0.155717	0.39295	0.100379
Hmgb1	-0.0363273	0.0296413	0.0728002	-0.0704341	-0.00984405	-0.116204	-0.219353	-0.143376	-0.165669	-0.207091	-0.0151439	-0.24984	-0.134338	-0.0042262	0.0329918	-0.0338713	-0.178917	-0.133608	-0.182628	-0.070035	-0.0324895	-0.152637	-0.143176	-0.0677404
Lat	-0.0650552	0.25262	0.0175103	-0.250661	0.0687956	-0.259051	0.193458	-0.0631523	-0.384359	0.104071	0.291576	0.279932	-0.0982815	-0.700213	-0.266552	-0.453559	0.168359	-0.310808	-0.0894395	0.0784428	-0.0339175	0.424918	0.182125	0.493037
Ptk2	-0.0413189	0.0244591	0.0179768	-0.00202552	-0.235683	-0.390264	-0.391803	-0.454454	-0.299222	-0.324116	-0.00522286	-0.234394	-0.0841113	0.0433671	-0.129885	-0.0209748	-0.269731	-0.338146	-0.603765	-0.233839	-0.213465	-0.205036	-0.346847	-0.111487
Hspb1	-0.573275	0.03709	0.331752	0.0611918	-0.189446	-0.22967	-0.883399	-0.968057	-1.05571	-0.963409	-0.175065	-0.660134	-0.312204	-0.135486	-0.143726	-0.14662	-0.114982	-0.867017	-0.698117	-0.295141	-0.811106	-0.933352	-0.700262	-0.337404
Fcgr1	0.00344202	0.0742907	-0.0696713	-0.0117145	1.78335	1.93253	2.39595	2.23988	0.603049	0.656994	0.222814	1.39639	0.521755	-0.0899571	0.303444	0.193958	1.88961	1.61908	1.67453	1.1398	0.506685	0.366883	0.96136	0.743124
Ccl2	-0.572474	0.279132	0.0712069	0.08879	4.2745	4.5412	4.86448	4.89743	3.12141	3.4988	1.95028	3.8482	0.594493	-0.223701	-0.119746	-0.614876	4.47668	4.72677	4.65409	3.14715	3.35175	2.47861	3.24541	2.01571
H2afy2	-0.13217	0.188539	0.00989612	-0.0876565	-0.276621	-0.374785	-0.516723	-0.545305	-0.255795	-0.324628	-0.105929	-0.450149	-0.275821	-0.342066	-0.286139	-0.259588	-0.528554	-0.853261	-0.641982	-0.433292	-0.104653	-0.246268	-0.395952	-0.432964
Eif4ebp1	0.0855325	-0.0269111	-0.0300563	-0.0320655	0.0606528	-0.127791	-0.126845	-0.156897	-0.0418566	-0.341714	0.113508	-0.0681732	0.149063	0.0624549	0.103378	0.0771766	-0.0168009	-0.142073	-0.25108	-0.092815	-0.0411645	-0.0623924	-0.208801	-0.075194
Pnoc	-0.655194	0.0186249	0.105443	0.351845	-1.10631	0.132888	-0.244678	-0.653291	-0.395961	-0.530462	-0.316485	0.619403	-0.332277	-1.27741	-0.316123	-0.744138	-1.43301	-2.07087	-1.0719	-0.769084	-1.27941	-0.527791	-0.899867	-2.07438
Il10rb	-0.0115902	-0.00667922	0.0196606	-0.00158857	0.253956	0.226647	0.25358	0.225464	0.0858627	0.158749	0.0236068	0.215375	0.0266315	0.0186049	-0.0365726	-0.0124607	0.415676	0.423692	0.404988	0.137045	0.254563	0.155714	0.257661	0.0772932
Il18	-0.106419	0.0327078	-0.0215005	0.0881031	0.0449897	-0.0986396	0.0163558	0.205586	0.08654	-0.109361	0.115192	-0.126047	0.0496979	-0.00578967	-0.00528162	0.0228169	0.130414	0.05104	0.0477877	0.197853	-0.0216132	-0.0373842	-0.009281	0.104284
Mzb1	0.0871598	0.208438	-0.0266719	-0.320838	0.285141	0.39309	-0.528796	0.16879	0.249531	0.381817	0.76863	0.750322	0.342963	-0.383993	0.458652	0.21121	1.97404	0.551901	1.31169	1.1595	0.794025	0.67229	0.360335	1.21136
Cd3e	-0.0760436	0.319427	-0.0726759	-0.229996	0.0844423	-0.378564	0.0214778	-0.328242	-0.00379799	0.148224	0.0835262	-0.239972	-0.056137	-0.381207	-0.143077	-0.25273	0.134899	-0.20977	0.265126	0.0920181	0.0311414	0.191537	0.147648	0.0852433
Pros1	-0.0860695	-0.0285863	0.0973731	0.0110804	-0.262214	-0.247315	-0.246113	-0.155395	-0.293596	-0.416223	-0.115061	-0.188106	-0.190706	-0.0914976	-0.207809	-0.155495	-0.388418	-0.30053	-0.558598	-0.22803	-0.297597	-0.333062	-0.380975	-0.20263
Ace	-0.108865	-0.0765809	0.12201	0.0512057	-0.329776	-0.571852	-0.668126	-0.756008	-0.328874	-0.370144	-0.0686547	-0.585425	-0.321618	-0.182443	-0.228572	-0.204136	-0.614882	-0.774811	-0.857789	-0.38444	-0.375202	-0.401037	-0.568999	-0.332155
Ezh2	-0.199295	0.0925266	0.0121394	0.0763379	0.393481	0.4256	0.447551	0.409681	0.26368	0.235058	0.047418	0.634411	-0.128315	-0.171971	-0.247676	-0.196523	0.225857	0.160196	0.0449143	0.240811	0.257978	-0.141168	0.0928527	0.235073
Spi1	0.0537122	0.0192975	0.118256	-0.212267	0.85732	0.93894	0.837373	0.809397	0.695278	0.645994	0.435548	0.696837	0.289478	0.0925872	0.479661	-0.0302653	0.914572	0.916532	0.953456	0.822634	0.808392	0.553601	0.857949	0.559214
Trim8	-0.0124995	-0.0870835	0.162448	-0.0770136	0.031341	-0.209947	-0.313006	-0.468938	-0.158366	-0.223578	-0.102858	-0.373782	-0.163998	-0.00234265	-0.107988	-0.0855338	-0.0471068	-0.126755	-0.257339	-0.155773	-0.135583	-0.332064	-0.371378	-0.238679
Camp	0.302781	0.114104	-0.0885844	-0.427145	1.3371	0.555531	0.239366	0.790111	0.339622	-0.193975	1.44058	1.10345	0.696088	-0.163318	0.779356	-0.407651	0.0359303	-0.264899	-1.26592	-0.460611	-0.0583985	-1.11414	-0.356929	0.146628
Maged1	-0.0994268	0.134172	0.0189549	-0.0650556	0.113671	0.0924145	0.128545	0.213325	-0.173145	-0.100225	-0.073804	0.11233	0.0697346	0.120521	0.122688	0.112913	0.133071	0.140998	0.0499879	0.135557	0.234365	0.0464406	0.0560797	0.105237
Zdhhc2	-0.0104974	0.0702859	-0.0459877	-0.0163973	0.485923	0.210544	0.195548	0.338869	-0.241853	0.231693	0.0127098	0.590144	-0.32501	-0.0775008	-0.249963	-0.151909	-0.0507008	0.258323	-0.169811	-0.302386	0.0712663	-0.219354	-0.0852454	-0.136378
Cd28	-0.0836151	0.376425	-0.314365	-0.0679628	-0.426578	-0.661316	-0.453919	-0.576673	-0.453199	-0.24983	-0.39797	-0.700869	-0.237511	-0.547059	-0.295358	-0.11332	-0.0979275	-0.646983	-0.574545	-0.17288	-0.592485	-0.347989	-0.0826359	-0.449796
Zbp1	-0.434167	0.366509	0.00387938	-0.0469848	1.7971	2.4476	3.00601	2.67995	0.592026	0.969425	0.535441	1.57824	0.7261	-0.0263906	0.3566	-0.231195	2.23023	1.76009	1.92856	1.6298	0.457041	0.299261	0.804502	0.629987
Psmb8	-0.122355	0.045012	-0.0716119	0.13494	0.737298	0.948183	1.1371	1.04475	0.306129	0.33351	0.203481	0.69843	0.400023	-0.0300477	0.117752	0.0845754	0.984119	0.815676	0.862385	0.734964	0.243976	0.239601	0.532114	0.351904
Il2ra	-0.0313995	-0.0742736	-0.555739	0.476538	1.35181	1.5772	1.39401	1.6349	0.839763	0.950375	0.784938	1.45074	0.00654097	-0.291048	-0.19143	-0.0933763	1.65516	1.60964	1.87655	0.983216	1.11551	0.920478	1.55825	0.849398
Cyba	-0.0729491	-0.0524437	0.0390532	0.0807483	0.71854	0.827393	0.717344	0.882967	0.567462	0.511112	0.245988	0.751917	0.102498	-0.0773406	0.0441551	0.0420586	0.919555	0.927971	0.989891	0.56767	0.621264	0.3901	0.689666	0.415888
Lilra5	-0.189327	-0.0812935	0.0548525	0.187796	0.0980327	-0.0522998	-0.208234	0.0737256	-0.0349827	-0.227943	-0.0292329	-0.00407713	-0.121181	-0.184686	-0.118574	-0.397992	0.052037	0.0711827	0.101637	0.13413	0.0231107	-0.0907297	-0.17285	-0.168042
Ikbkg	0.050351	-0.139676	0.0307293	0.0499536	-0.0271072	-0.27334	-0.352248	-0.337053	-0.231033	-0.335786	-0.0811672	-0.240857	-0.194184	-0.0782142	-0.178031	-0.00197424	-0.100467	-0.162403	-0.222623	-0.0793878	-0.167101	-0.0134534	-0.244319	-0.0610716
Cd24a	0.00820814	-0.0182021	0.101949	-0.0991085	0.27827	0.276579	0.144247	0.15717	0.076123	0.150779	-0.122534	0.256084	-0.178967	-0.113869	-0.00985213	-0.072904	0.21885	-0.158244	-0.143077	0.0887151	0.0910804	-0.025287	-0.0274361	0.271572
Nrbf2	0.00625782	-0.00344941	-0.0443315	0.0402641	0.205422	0.319171	0.299006	0.315664	0.0627603	0.0870213	-0.0518739	0.307822	-0.103289	-0.178648	-0.0721853	-0.126655	0.108863	0.104535	0.15333	0.0170479	0.0747342	-0.219446	-0.05617	-0.029478
Kmt2a	-0.0252335	-0.00248233	0.0979739	-0.075842	-0.18941	-0.211127	-0.398988	-0.311176	-0.0748696	-0.119988	-0.0151163	-0.237926	-0.271574	-0.186898	-0.176251	-0.169233	-0.260246	-0.477948	-0.471319	-0.183855	-0.192315	-0.0703992	-0.272818	-0.0702636
Trp53inp2	-0.031734	-0.0425595	0.0850006	-0.0142997	0.13745	-0.0153105	-0.131751	0.0625328	-0.0927803	-0.031449	0.0402396	-0.184147	-0.338814	-0.142811	-0.32266	-0.267227	-0.117616	-0.0516916	-0.234478	-0.225677	-0.126902	-0.270799	-0.478451	-0.188633
Sirt1	-0.144365	-0.0319281	0.0903888	0.0737563	-0.225196	-0.257676	-0.206621	-0.15177	0.08541	-0.191879	0.0189577	-0.371804	-0.0334403	-0.099822	-0.00924932	-0.128217	-0.0557441	-0.44207	-0.423985	-0.154782	-0.187333	0.0190336	-0.151156	0.132956
Tnfrsf11a	0.0614572	-0.0141802	0.0473269	-0.100185	1.00408	1.09506	1.18991	1.1619	1.01115	0.800696	0.134343	0.837032	-0.123109	-0.178428	0.163134	-0.114639	1.14402	1.28685	1.31073	0.725486	0.734687	0.382749	1.02597	0.202141
Ifi30	-0.0978846	0.0284876	0.00515997	0.0594557	0.780778	0.685618	0.682202	0.720306	0.618555	0.633965	0.182462	0.673787	-0.147061	-0.172216	-0.15589	-0.241542	0.688113	0.599992	0.732949	0.461839	0.635573	0.420512	0.692625	0.374642
Prdm1	-0.138353	0.296279	-0.0991797	-0.104841	0.255561	-0.183912	-0.374199	-0.605935	0.154827	-0.359117	0.200356	-0.448718	-0.160932	-0.303223	-0.306241	-0.490331	-0.131894	-0.0515298	-0.20928	-0.0471281	-0.396439	0.240589	-0.110007	0.00045467
Grb2	0.040878	0.036118	0.054372	-0.140027	0.0503499	-0.024117	0.0035319	-0.0447613	-0.0281247	0.0182482	0.061141	0.00554085	-0.164608	-0.0502548	-0.0199551	-0.0025197	0.132454	0.028703	-0.0716259	0.134453	0.0759944	-0.0104087	0.0922945	0.0012737
Gstp1	0.0627959	-0.0802385	-0.00309741	0.0168606	-0.354942	-0.562154	-0.539336	-0.697737	-0.289776	-0.147347	-0.0840315	-0.320562	0.194241	0.284179	0.346998	0.442298	-0.100698	-0.155539	-0.21193	0.158729	-0.0366428	0.122135	-0.022025	0.0541898
Dnmt1	-0.108273	-0.00540987	-0.147533	0.230513	0.114282	0.410568	0.309964	0.156664	0.0819768	0.160346	0.269317	0.422304	-0.165628	-0.0250341	-0.0563649	-0.0156103	0.143517	0.0217764	-0.0345302	0.107485	-0.104539	0.145163	-0.176001	0.257604
Jag2	-0.556415	0.0132956	0.318294	0.0893579	0.0810098	-0.523677	-0.670945	-1.0254	-0.812128	-0.595912	-0.388088	-0.489674	-0.428754	-0.15406	0.151301	0.265179	-0.239265	-0.491239	-0.859045	-0.344729	-0.517472	-0.537332	-0.805661	-0.0870912
Gzma	-0.404715	0.214259	-0.0463416	0.158489	-0.332017	-0.111385	-0.160529	-0.404238	-0.853016	-0.658423	-0.419643	-0.592689	0.293311	-0.175682	-0.103925	-0.28621	-0.523921	-0.659047	-0.576494	-0.00749296	-0.920752	-1.08716	-0.651885	-0.73309
Cul1	-0.0106436	-0.0361735	0.00320077	0.042492	-0.117182	-0.177456	-0.313442	-0.268882	-0.171079	-0.187963	-0.0784807	-0.375863	-0.107883	-0.0858676	-0.0747359	-0.11543	-0.211608	-0.204537	-0.32632	-0.154327	-0.168783	-0.355105	-0.397982	-0.234581
Otud7b	-0.0493033	-0.0245045	0.0308907	0.0409573	-0.322311	-0.580191	-0.615105	-0.784822	-0.355506	-0.556543	-0.288919	-0.690968	-0.246307	-0.16261	-0.319087	-0.123738	-0.525749	-0.588111	-0.647238	-0.308831	-0.304219	-0.434559	-0.702648	-0.290387
Il27ra	-0.157026	0.0573619	0.314105	-0.28749	0.0198938	0.0196215	-0.242467	0.192801	-0.579617	-0.0322933	0.233214	0.828065	-0.486185	-0.817212	-0.692424	-0.79851	-0.108868	-0.86221	0.0753654	0.140018	-0.454075	-0.541521	0.11615	-0.128755
Atg5	-0.0679404	-0.0226332	0.0791938	0.00739538	-0.00920355	-0.0200808	-0.0437967	0.009223	-0.0466351	-0.106642	-0.0158133	-0.222437	-0.1168	-0.0800895	0.00288211	-0.112047	0.00305655	0.0150502	-0.0644802	-0.0565028	-0.0296177	-0.193338	-0.20416	-0.104369
Slc3a2	-0.0960818	-0.0374286	0.0165748	0.109005	-0.25619	-0.357803	-0.381007	-0.331832	-0.0959485	-0.18916	0.060661	-0.188837	-0.136878	0.0348602	-0.00133893	0.0873922	-0.112589	-0.0953693	-0.220194	-0.0840144	0.0388841	-0.108962	-0.11769	0.0765015
Tnfrsf17	-0.438229	-0.372092	-0.285274	0.738736	0.155054	-0.217187	0.142213	-1.04401	-0.115986	0.178357	-0.444168	1.1438	0.277006	-0.30556	-0.514195	-0.357247	0.654323	0.222909	0.221885	-0.134266	-0.307555	0.636707	0.187463	-0.102529
Ptpn6	0.0634491	0.194816	-0.182833	-0.105489	0.541603	0.621525	0.675299	0.643395	0.467072	0.313712	0.157506	0.463577	0.245061	-0.0812533	0.138105	-0.0962293	0.723572	0.491159	0.582342	0.40081	0.286081	0.364389	0.336624	0.299941
Pdpn	0.0436523	0.0160602	-0.0503229	-0.0110562	-0.00459065	0.0454656	-0.00381318	0.115944	0.244704	0.066811	0.219483	0.124594	-0.0393727	0.120908	0.0170136	0.163268	0.0748226	0.24703	-0.002979	0.00300004	0.0592285	0.00637026	-6.88814e-05	-0.0347991
Ccl19	-0.287704	-0.195281	0.181044	0.231049	0.597326	0.655948	0.334966	0.327451	0.496066	0.531964	0.0481455	0.849104	0.0704891	0.089057	0.167943	-0.164494	0.953991	0.653822	1.18235	0.961869	0.457776	0.450949	0.594046	0.404734
Hsp90b1	-0.289454	0.0436562	0.181109	0.0247599	0.220245	0.211243	0.00453008	0.0208941	-0.283746	-0.333156	-0.116443	-0.0347034	-0.272077	-0.166202	-0.210484	-0.160355	0.15895	-0.0322125	0.00364972	-0.0424455	-0.171276	-0.486386	-0.339771	-0.304986
Ncam1	-0.506075	0.156062	0.207257	0.0386211	0.197142	-0.180336	0.0461696	-0.172966	-0.253506	-0.943221	-0.0256378	-0.0157488	0.148048	-0.471992	-0.728883	0.0801416	-1.4832	-0.536099	-0.899693	-0.497346	-0.429134	-0.72237	-0.365094	-0.317217
Atp6v0c	-0.0233298	-0.00798658	0.0257653	0.00510092	0.323735	0.359214	0.390158	0.486545	0.309034	0.238271	0.0921367	0.297212	-0.163282	-0.0376571	-0.103856	-0.0797105	0.486476	0.640739	0.571231	0.239359	0.453436	0.118913	0.279757	0.0567828
Aim2	0.166701	0.0504431	-0.354944	0.0841029	0.334903	0.358478	0.390025	0.46599	0.661392	0.371721	-0.13899	0.340521	-0.0525311	0.0318589	-0.218216	-0.220467	0.675627	0.523189	0.522165	0.520122	0.0707266	0.390159	0.750336	0.425041
Egr2	0.224487	-0.0236917	-0.0973381	-0.131044	0.773375	0.275603	0.728112	0.304392	0.846289	0.501222	-0.343695	1.49908	-0.815166	-0.790049	-0.284439	-0.333942	0.669066	0.747409	0.47075	-0.152438	0.152813	0.544535	0.301742	0.0276909
Bmper	0.171503	-0.0795154	0.0795817	-0.199783	-0.0753902	-0.21113	-0.311915	0.0623377	-0.0417351	-0.00790816	0.133336	0.0778891	0.0568993	0.311942	-0.0245956	0.296428	-0.206575	-0.210638	-0.319835	0.00916856	0.0456717	-0.0898132	-0.0193417	-0.193857
Ddit4	-0.570269	-0.330346	0.18097	0.482867	-0.637116	-0.432792	-0.369089	0.400862	-0.117221	0.0723117	0.13101	-0.25503	-0.589326	0.461717	-0.158134	1.39028	-0.23549	-0.224827	-0.302473	-0.533093	-0.515241	-0.501592	-0.519486	0.171069
Sele	-0.571538	-0.213221	0.214635	0.383034	1.33992	1.16408	0.201549	0.529901	0.94335	0.0312418	0.977738	1.91363	-0.301088	0.405853	0.793068	0.117126	0.472651	-0.0396828	-0.0407071	0.535123	0.517315	0.359008	-0.453641	0.693772
Fcrlb	-0.441298	-0.0670393	0.019779	0.373096	1.56702	1.36471	1.40218	1.31549	0.765467	0.268397	-0.0321998	1.6813	-0.118381	-0.285909	0.705128	-1.20831	0.950814	0.975914	1.21882	0.351703	0.812232	0.85603	0.483954	0.0464043
Sdc1	0.00842954	0.0215677	-0.0234447	-0.00694542	-0.0169348	0.282362	0.323165	0.449812	0.0775265	0.0617343	-0.0849019	0.145286	-0.114159	0.0323445	-0.0710007	-0.0223918	0.154898	0.319525	0.152015	0.053052	0.127425	-0.0895281	0.0279025	-0.103735
Malt1	0.0482774	0.186765	-0.0800539	-0.181575	1.06183	1.33643	1.41973	1.51261	0.504271	0.728826	0.275625	1.00506	-0.111349	-0.0738675	-0.175119	-0.255863	1.37288	1.69339	1.64835	0.990723	1.2772	0.57488	1.10352	0.647011
Ccl21a	-0.164052	0.0347965	0.0249802	0.091676	0.16716	0.319934	0.169667	0.450688	-0.180037	-0.405341	-0.175286	0.103774	-0.0771621	-0.181796	-0.0419556	-0.0612561	0.0208663	-0.0351337	-0.258344	-0.0377811	0.00669692	-0.212164	0.0383716	-0.319905
Ctsc	-0.182076	0.0431918	0.083722	0.040439	1.09902	1.09038	1.11314	1.1877	0.824353	0.722475	0.284425	0.932149	-0.0962293	0.0906177	-0.0935505	-0.082585	1.05803	1.45994	1.34647	0.631513	0.924543	0.525984	0.945964	0.364154
Bdnf	-0.246706	-0.136317	0.0880051	0.244209	-0.467698	-0.795545	-0.617211	-0.749339	-0.204453	-0.537012	-0.269793	-0.398035	-0.136721	0.128361	0.00574898	0.0142087	-0.458666	-0.753326	-0.571486	-0.127013	-0.602473	-0.219559	-0.676297	-0.284466
Yy1	-0.0859317	0.000801734	0.076957	0.00356965	-0.0117606	-0.141948	-0.0938514	-0.218847	-0.0378203	0.0458554	0.112045	-0.0348587	-0.0482839	-0.0967596	-0.00143342	-0.0425245	-0.0491339	-0.0146678	-0.258284	-0.0594279	0.0179667	-0.0141424	-0.0693394	0.0454911
Alox15	0.0020212	-0.0022316	-0.429987	0.330988	-0.0798568	-0.444362	-0.00249995	-0.188721	-0.845661	-0.136281	-0.0270016	0.539653	-0.0120964	-0.298269	-0.600014	0.394204	-0.41824	-0.606301	-0.955249	-0.0895009	-1.11123	-0.356002	-0.657689	-1.02485
Ccr7	-0.321308	0.271715	-0.127711	0.107195	-0.272346	-0.585694	-0.384723	-0.673901	-0.184932	0.2133	0.235961	-0.445354	-0.202861	-0.226424	-0.27863	-0.147218	0.0342781	-0.347616	-0.287977	-0.0151777	-0.000396214	0.273002	0.434663	0.585548
Dll4	0.135084	0.0308899	-0.179326	-0.00421102	-0.448287	-0.655279	-0.721643	-0.999949	-0.120662	-0.372416	0.00553069	-0.321615	-0.0815345	-0.00341838	0.191967	-0.138413	-0.504386	-0.556321	-0.749438	-0.0560985	-0.289968	0.0351165	-0.176805	-0.139968
Smarca4	-0.0553991	-0.0078157	0.110945	-0.0541843	-0.0090112	0.136282	0.0278024	-0.0094192	-0.0961739	0.000889862	-0.0852847	0.182225	0.00145819	0.0967894	-0.0227905	0.0398491	0.0955992	0.0214738	-0.0239155	0.0271293	0.0229532	-0.0482973	0.0519971	-0.0880942
Impdh1	-0.117578	0.0128934	0.113132	-0.0178331	-0.0834305	-0.453575	-0.65968	-0.771827	-0.411356	-0.410234	-0.147207	-0.577598	-0.221494	-0.209391	-0.238893	-0.261602	-0.453258	-0.536637	-0.642031	-0.412246	-0.626459	-0.449868	-0.669786	-0.395316
Hmgb2	-0.544935	-0.286154	-0.199335	0.699143	-0.311549	-0.0157716	-0.338889	-0.064985	-0.145525	0.401799	0.293847	0.577659	0.0150215	-0.657742	-0.258331	0.353182	-0.152823	-0.428118	-0.107214	-0.342059	-0.513798	0.0445739	-0.726598	-0.794198
Fpr1	-0.351412	-0.165234	0.0884032	0.334805	0.0484204	-0.181418	-0.212808	0.261765	-0.364092	-0.375735	-0.173584	-0.219994	-0.237671	-0.330432	-0.206251	-0.0442502	-0.0226259	-0.837368	-0.708512	-0.160289	-0.233184	-0.315349	-0.708799	-0.364441
Tigit	-0.634102	-0.0996857	-0.0128674	0.517327	0.57375	-0.158488	-0.0999541	0.0971535	0.324736	0.412628	0.474602	0.699997	-0.27371	-1.81975	0.0420043	-0.578656	1.18251	1.0015	0.753837	0.421933	0.0966409	0.0673757	0.687079	0.190636
Lyn	-0.0747772	0.0845615	-0.0556575	0.0398263	0.153319	0.156185	0.0100729	0.112121	0.0330088	0.01113	0.0630639	-0.030907	-0.0485262	-0.0342163	-0.0736298	-0.126546	0.150976	0.152414	-0.0266273	0.187795	0.0578858	-0.0264899	0.0411707	0.225428
Tpsb2	-0.157813	-0.384458	-0.117068	0.501303	0.831648	-0.329089	0.231945	-0.378303	-0.0214373	0.0664548	0.221538	0.379819	0.357749	-0.224817	-0.0411345	-0.732184	-0.0705558	-0.473955	-1.47498	-1.17217	-0.625908	-0.738229	-0.302951	-0.477466
Isg20	-0.12626	-0.0484554	0.105634	0.057774	0.42642	0.511337	0.605699	0.58563	-0.106222	-0.0415621	-0.00478908	0.496868	0.286441	-0.0380934	-0.0468859	-0.0853132	0.704985	0.532244	0.557751	0.370028	0.0753331	-0.20389	0.190297	0.371129
Pstpip1	-0.0765257	0.182256	-0.0528539	-0.0694865	-0.1126	0.237625	0.390574	-0.396551	0.053424	0.270599	0.425682	0.0136471	0.0399409	-0.401763	-0.322417	-0.214379	0.283165	0.471271	0.334592	0.0726188	-0.236072	-0.124209	0.356873	0.64179
Rnf126	-0.134482	0.0210691	0.0879327	0.0164195	0.202125	0.10974	-0.0193884	-0.175648	-0.210815	0.0779299	0.155444	0.105008	-0.237714	-0.156533	0.0427126	-0.0158688	-0.234454	-0.120895	-0.281478	-0.318785	-0.0996597	-0.266849	-0.119816	-0.233219
Cxcr4	-0.0227467	0.116206	-0.160169	0.0521966	-0.189588	-0.0296052	0.0229248	0.0432284	0.329321	0.391188	0.341146	0.117126	-0.190346	0.0620859	0.149988	0.0524289	0.0703193	-0.159103	-0.149015	-0.00739179	-0.295127	0.30912	0.322881	0.361595
Tnfaip3	-0.222166	0.122133	0.0266484	0.0506578	0.94435	0.942732	1.19028	1.43456	0.821541	0.897049	0.306156	0.785868	0.0446079	-0.00348527	-0.0836283	0.251656	1.18637	1.01041	0.989487	0.58508	0.586579	0.510508	0.903282	0.684972
Cflar	-0.199429	-0.0286371	0.12296	0.0837814	-0.0616529	-0.274712	-0.263687	-0.431761	-0.219869	-0.264057	-0.112099	-0.455459	-0.108766	-0.0290958	0.0169161	-0.0675058	-0.20579	-0.17226	-0.26689	-0.0504253	-0.0910537	-0.15763	-0.421259	-0.0778473
Sell	0.143362	0.303229	-0.375115	-0.167188	-0.22993	0.206595	-0.105267	-0.19525	-0.076934	0.0233684	0.225558	-0.0646887	0.320059	0.101131	0.301166	0.173635	0.283522	-0.0748439	-0.0639801	0.301712	-0.0237608	0.307056	0.322931	0.310874
Fcer1a	-0.760007	-0.211719	-0.584333	0.909997	0.0112732	-0.206391	-0.0864567	-0.436176	-0.30813	-0.760806	0.504701	0.51459	-0.115162	-0.102118	-0.683971	0.320974	-0.0783888	-0.716253	-0.591747	0.0329932	-0.661756	-0.118031	0.317248	-0.00927063
Slc7a5	0.168023	-0.168142	-0.0964307	0.0719686	0.425745	0.690282	0.656018	0.552259	0.81937	0.806333	0.0077097	0.503026	-0.173269	-0.32902	-0.0878526	0.184572	0.478258	0.497249	0.593086	0.366077	0.70375	0.298266	0.90205	0.425351
Alas2	-0.000395552	-0.313209	0.00736132	0.251336	-1.79178	-1.27505	-1.29085	-1.16722	-0.300186	-1.16581	-0.593491	-0.45511	1.14406	-0.149297	-0.849591	-0.210343	-0.229182	-0.417033	-1.0944	0.0440825	0.709773	-0.601487	0.104977	1.29904
Ifnb1	-0.291007	-0.321732	0.0545932	0.426526	0.383412	-0.11436	-0.0324934	-0.57861	-0.806707	-0.233388	0.606193	0.957119	-0.52063	-0.840162	-0.0190497	-0.932491	-0.550971	-0.996191	-0.997215	-1.10944	-1.06722	-0.260465	-1.24022	-1.41474
Ube2s	-0.114423	-0.0514285	0.0374851	0.117622	0.360272	0.234994	0.278595	0.218897	0.163777	0.00388711	0.0686165	0.29301	-0.0439601	-0.0419271	-0.118954	0.0074713	0.00878398	0.0539462	0.0665969	-0.0275949	0.110275	-0.12756	0.0374	0.0254892
Polr1c	-0.0569674	0.0371479	-0.0332956	0.0502557	0.262215	0.392475	0.283468	0.361593	0.210117	-0.106015	0.0185775	0.290333	-0.0398584	-0.0836102	-0.104047	-0.0871472	0.223984	0.407413	0.216007	-0.0238068	0.140643	-0.126251	0.125905	-0.021743
Jun	-0.245438	-0.0107357	0.121553	0.105609	-0.421624	-0.510872	-0.746588	-0.804956	-0.407162	-0.45477	-0.0994901	-0.331132	-0.195138	0.0431066	-0.00332505	0.0205971	-0.590485	-0.688753	-0.816766	-0.39366	-0.409193	-0.385986	-0.40845	-0.0369115
Arhgef1	0.0217945	0.0505705	-0.0148342	-0.0598952	-0.253219	-0.290745	-0.431567	-0.430681	-0.0738155	-0.175401	-0.0474644	-0.264475	-0.20648	-0.0662426	-0.103955	-0.131855	-0.188883	-0.23242	-0.398709	-0.0509263	-0.164407	-0.153871	-0.102736	-0.0876661
Grn	-0.00180881	0.00543403	0.0114275	-0.0151892	0.644326	0.695844	0.808891	0.77523	0.420724	0.44454	0.24248	0.481795	-0.0666345	-0.0482291	-0.00627225	-0.000814788	0.701901	0.746186	0.674812	0.385792	0.424625	0.22232	0.440094	0.210768
Thbd	-0.178834	-0.00669981	0.147912	0.0189923	-0.312779	-0.69063	-0.835779	-1.05748	-0.572094	-0.736624	-0.297104	-0.725246	-0.286017	-0.251662	-0.214043	-0.159613	-0.605359	-0.826593	-0.870934	-0.40074	-0.419854	-0.475279	-0.889692	-0.53728
H2-DMb2	-0.0226448	0.322552	-0.105203	-0.259531	0.466236	0.14148	0.246516	0.0265638	0.433235	0.434663	0.188784	0.00802705	0.0563471	-0.169284	-0.260543	-0.381049	0.909813	0.355227	0.730578	0.541537	0.290904	0.709432	0.637434	0.759801
Anxa1	0.145149	-0.0533983	-0.0417076	-0.0604163	-0.0830809	-0.0891423	0.0567303	0.0525071	0.0173547	-0.177635	-0.0618277	-0.0657681	0.0090241	0.0792361	-0.115866	0.114562	0.0395592	0.215889	-0.000783575	0.0469963	0.00022355	-0.203675	-0.0603838	-0.224694
Elk1	-0.0312881	-0.145965	0.181862	-0.0242489	0.357135	-0.273903	-0.146233	0.148952	0.312214	0.167445	0.0229675	0.580344	-0.0494075	-0.241184	-0.0821635	-0.0106074	0.0197871	-0.0224678	-0.356067	-0.415826	-0.0554329	0.117648	-0.0320355	0.378412
Tg	-0.409923	-0.473069	0.0731805	0.56059	-0.428075	0.42779	-0.0810203	-0.144986	-1.30269	-0.0221561	0.155295	0.198098	-0.123531	-0.184145	-0.485889	-0.535393	-0.0918114	-0.277164	-1.27819	-0.283498	-0.0486366	0.00604992	-0.806599	-0.521683
Ifit3	-0.123517	0.169029	-0.00359782	-0.0585302	1.40952	1.89672	2.31394	1.87246	0.249373	0.435343	0.579076	0.829153	0.112061	0.0649944	0.252524	-0.03991	1.78172	1.39889	1.3063	1.12015	0.216956	0.530237	0.783222	0.644201
Ccl8	-0.814156	-0.150984	0.225341	0.445271	3.41711	2.94878	3.89411	2.95203	2.32751	2.55627	0.677405	2.68041	2.09372	0.330586	0.344343	0.5944	3.11255	2.56687	2.73425	3.46276	2.19253	1.44634	2.27156	2.12524
Aqp9	-0.109826	-0.140551	-0.638696	0.607706	0.371948	-0.125824	0.937183	-0.982393	0.22247	0.599869	0.424803	0.553336	0.338622	-1.24394	-1.06026	0.386192	0.523294	0.354915	0.35389	-0.0537912	0.298381	0.0906404	0.355994	-0.496593
Actr1b	-0.128056	-0.154946	0.0432932	0.209525	-0.0291812	-0.0427913	-0.253247	-0.273843	-0.14849	-0.194735	-0.0676663	-0.239419	-0.327756	-0.21682	-0.186847	-0.267549	-0.153864	-0.128156	-0.262682	-0.138312	-0.133159	-0.182583	-0.15188	-0.0399241
Arrb2	-0.122078	0.122964	0.128132	-0.153143	0.741885	0.547789	0.518624	0.343601	0.278472	0.401793	0.315073	0.36688	-0.0164336	0.0418329	0.0174947	0.168542	0.449802	0.378676	0.532098	0.35241	0.572899	0.388264	0.286646	0.202181
Atf2	0.0246777	0.00841485	0.130967	-0.181362	-0.304646	-0.0613359	-0.331986	-0.351557	0.0198077	-0.000103507	-0.00603404	-0.379096	0.0748102	0.286314	-0.0815033	0.0419815	0.123541	0.000249258	-0.124558	0.185223	0.050466	-0.0721815	-0.080285	0.0031364
H2-M3	0.0110556	-0.127616	0.0574663	0.0514809	0.436604	0.451039	0.592462	0.385146	0.241747	0.0124486	-0.015013	0.176435	0.331558	0.00313883	0.0598156	0.115963	0.710547	0.541301	0.730102	0.571009	0.185762	0.260021	0.460499	0.408155
Capn1	-0.124214	0.0548007	0.0130347	0.0492188	0.0683897	0.00583303	0.0545323	-0.0185485	0.0552517	-0.159738	0.00124504	-0.234633	-0.124106	0.0223299	0.0722301	-0.0753333	0.0431525	-0.00152914	-0.0782807	0.107613	0.129244	-0.0155766	0.0966248	-0.0326256
Skil	-0.194375	0.00806818	0.174064	-0.0112852	0.422708	0.413809	0.234745	0.272529	0.150823	0.199135	0.140953	0.106984	-0.235234	-0.113795	-0.0970102	-0.13193	0.20539	0.189167	0.124238	0.101487	0.205458	-0.0456437	0.128155	0.0934723
Cd59a	-0.0421977	0.0323839	0.124805	-0.126951	0.0817375	-0.0439149	-0.117602	-0.108586	-0.0866576	-0.164775	0.0135773	-0.109428	-0.0762148	-0.272502	0.0985707	-0.249504	-0.239997	-0.123158	-0.161386	-0.06051	-0.106367	-0.239549	-0.251488	-0.0163994
Stat6	-0.0591018	0.097282	0.071981	-0.121513	0.196872	0.00745311	-0.132559	-0.159158	-0.0763638	-0.134268	0.0295847	-0.0188736	-0.0290989	-0.0784965	-0.0341172	-0.0978704	0.0435944	0.0420182	0.0274413	-0.0228075	0.0622831	-0.0144353	-0.0192527	0.0752903
Nfkb2	-0.1565	-0.0406766	0.150478	0.0295091	1.07725	1.05361	0.90859	0.954164	0.481543	0.703018	0.125015	0.7236	0.054678	-0.276173	-0.0343877	-0.0993053	0.849321	0.837918	0.89228	0.592838	0.515286	0.220263	0.613721	0.329023
Cd86	0.062769	0.0152193	-0.189194	0.0946828	0.890288	0.90864	0.833344	1.0136	0.958023	0.809617	0.553732	0.894462	0.295084	0.0869135	0.0482031	-0.264335	1.41029	1.40615	1.59621	1.00802	1.24519	0.71848	1.28208	0.7362
Itgb7	-0.0576691	-0.046815	-0.0692258	0.160874	0.0114759	-0.188391	0.0544546	-0.216231	0.123561	0.0285891	-0.0456418	0.0393901	0.348238	0.0247181	0.0668975	0.0973126	0.236263	-0.205574	-0.27315	0.263508	0.00564891	0.31366	0.418397	0.14558
Il5	-0.142108	0.464597	0.551415	-2.00954	0.854239	0.204464	-0.0210987	0.307253	0.0202628	0.108155	0.170128	1.84298	-0.371732	-1.27623	0.129849	0.594918	0.1125	0.474636	0.0585738	0.154935	0.322682	-0.304212	-0.0913256	0.319122
Cd274	0.0636328	0.0240732	0.00472589	-0.0972726	0.661232	1.11969	1.33399	1.18983	0.46766	0.546304	0.21015	0.620947	0.198428	-0.0103233	0.300051	-0.00562861	1.27887	1.0346	1.15768	0.915654	0.609344	0.34502	0.594832	0.394038
Cfh	-0.0582952	-0.0265057	-0.022973	0.102462	-0.223165	-0.47032	-0.409917	-0.47716	-0.116541	-0.34912	0.0064202	-0.34055	-0.143672	-0.0570771	-0.126484	-0.0876592	-0.23178	-0.269629	-0.426497	-0.194979	-0.270673	-0.0982012	-0.289385	-0.098372
Msn	0.0969054	-0.00759309	0.0102006	-0.106752	-0.0683178	-0.205992	-0.327177	-0.257805	-0.0706914	-0.0705062	-0.0367368	-0.287223	0.0632091	0.121663	0.0539826	0.161229	0.0196711	-0.106124	-0.168511	0.0630194	-0.026127	-0.0132953	-0.138201	-0.0520395
Isg15	-0.53786	0.195094	0.201494	0.0236396	2.27255	2.8493	3.29856	3.03078	0.382748	1.10069	0.707981	1.64387	0.572441	-0.0118747	0.2335	-0.357746	2.61872	2.03491	2.21159	1.52119	0.308618	0.122709	0.839672	0.717152
Nfatc1	-0.144994	0.202597	0.185258	-0.30788	0.194799	0.0683939	0.0431302	0.0089122	0.22745	0.324387	0.362113	0.565105	-0.0179965	-0.153103	0.123688	0.0461703	0.216257	-0.0222514	0.13345	0.181689	0.247866	0.0865179	-0.0405173	0.141533
Fbxo7	-0.394884	-0.0544187	0.218412	0.154473	0.0968603	-0.0529884	-0.136371	-0.227733	-0.269757	-0.123762	-0.0366977	0.0412097	-0.151137	-0.0931056	-0.028068	-0.193048	-0.229841	-0.157212	-0.0613749	-0.0711532	-0.136503	-0.216372	-0.0476082	-0.101829
S1pr1	-0.0838599	-0.10248	0.104704	0.0700677	-0.469383	-0.950525	-0.939123	-0.64269	-0.656996	-0.414099	-0.174555	-0.644306	-0.0436576	0.189473	0.0776991	0.39897	-0.437003	-0.895735	-0.816939	-0.394569	-0.230588	-0.480318	-0.538579	-0.100555
Rb1	-0.167043	0.040563	0.0983868	0.014702	-0.000724937	-0.153874	-0.267878	-0.34756	-0.278107	-0.358223	-0.150005	-0.326904	-0.146688	-0.0315426	-0.176828	-0.0758369	-0.148832	-0.275852	-0.381352	-0.0301996	-0.215146	-0.197812	-0.315467	-0.00486427
Lrr1	-0.128071	-0.0498619	-0.284972	0.376468	1.61876	1.46494	1.2129	1.12622	1.31316	0.816089	0.778527	1.22899	0.779809	-0.38772	-0.2915	-0.134553	0.931465	0.626176	0.823091	0.232818	0.763136	0.666757	0.616608	0.442093
Il18r1	-0.00453152	0.0505881	-0.0050993	-0.0424905	-0.284305	-0.230564	-0.0868038	-0.099608	-0.139149	-0.158662	-0.159208	-0.347982	-0.00666803	0.071912	-0.122096	0.0525296	-0.178186	0.0917695	-0.151176	-0.173483	-0.372917	-0.512204	-0.562352	-0.416785
Mpv17	-0.103811	0.066974	0.0600779	-0.0300458	0.168319	-0.239255	-0.180088	-0.0351821	0.345931	-0.136784	0.296725	-0.252813	0.285832	0.27458	0.119783	0.210497	0.0472929	0.203753	-0.0372218	0.279265	0.0941316	-0.107827	0.0929867	0.415971
Atg9a	-0.0251615	-0.0229758	0.0555591	-0.00893317	-0.126047	-0.295397	-0.18015	-0.406387	-0.309673	-0.301705	-0.0410116	-0.203901	-0.242394	-0.00497325	-0.330451	-0.268415	-0.293712	-0.35148	-0.495868	-0.234006	-0.280826	-0.100693	-0.240181	-0.206892
Xrcc6	-0.0689897	0.0400448	0.00950607	0.017121	0.200516	0.348079	0.306563	0.298866	0.235956	0.0759205	0.117716	0.0737824	0.148575	0.269808	-0.20724	-0.0222784	0.206798	0.512791	0.335386	0.414727	0.401651	0.369269	0.291478	0.326416
Crebbp	-0.0226144	-0.0151201	0.0653982	-0.0297281	-0.0536362	-0.185553	-0.132089	-0.286213	-0.172521	-0.161797	-0.0924439	-0.256692	0.0893084	0.0835311	-0.00239388	0.0486516	0.0128256	-0.139612	-0.183949	0.0031781	0.0597866	-0.0288468	-0.0668788	0.0925495
Il12rb1	-1.02635	-0.989964	-0.16618	1.08022	-0.377929	0.124299	0.23216	0.0750853	-0.626943	0.0459117	0.812429	1.09624	-0.118473	-0.286002	0.0903255	-0.167764	-0.441596	-0.0794607	-0.380045	-0.0772333	-1.02496	-0.53638	0.0915438	0.0869537
Cd276	0.0270129	-0.189939	-0.103121	0.230744	0.46649	0.64679	1.13172	1.14937	0.914549	0.327064	0.322948	1.03143	-0.218913	0.149612	0.0299019	-0.398113	0.657637	0.963738	0.933859	0.662597	0.496161	0.685109	0.498899	0.0299367
Ifna1	-1.2315	0.0272833	-0.400472	0.84593	0.387779	-0.109993	0.705087	0.355367	0.0683763	0.326193	0.633279	-1.43083	0.161808	-1.81307	-0.0444303	-1.05741	-0.576352	-0.214216	-0.800203	-1.17546	-0.870212	-1.47849	0.17918	-0.217727
Mpz	0.125012	0.322393	-0.25637	-0.282986	0.0662178	-0.0689842	-0.0315121	-0.551157	-0.750685	-0.165293	-0.46589	-1.01543	-0.304143	-1.13464	-0.213989	-0.209044	-1.06784	0.101652	-0.349175	-0.155988	-0.621458	-0.326121	-0.949736	-0.539289
Lag3	-0.0771584	-0.0219102	0.0205139	0.0742707	-0.103772	0.770424	0.864165	0.753633	0.154698	-0.155959	0.253937	0.604863	-0.0248886	-0.15847	-0.153125	-0.244105	0.388954	0.184049	0.405417	0.374805	-0.243322	0.0228684	0.64456	-0.326422
Pik3ca	-0.0688873	-0.0121886	0.111177	-0.0366282	-0.0182032	-0.290416	-0.23141	-0.362866	-0.125156	-0.297667	0.044133	-0.407971	-0.170015	0.00531543	-0.1751	-0.00698838	-0.141548	-0.0803243	-0.306713	-0.0960189	-0.0089626	-0.198332	-0.303308	-0.0536203
Il10	-0.116704	-0.558362	-0.149616	0.582213	0.124062	-0.0111398	0.141809	0.577077	0.126587	-0.785521	-0.30851	1.30545	-0.909264	-0.61736	-0.89311	-0.51377	-0.617677	0.259032	-0.15703	-0.301677	-0.892921	-1.74221	-1.30693	-0.0664067
Notch1	0.0418816	-0.0742776	0.0739412	-0.0467145	-0.339442	-0.50093	-0.451014	-0.711169	-0.149202	-0.19273	0.00127959	-0.456689	-0.184591	-0.00592824	-0.0277894	0.135426	-0.460594	-0.603568	-0.661176	-0.258059	-0.15781	-0.343315	-0.372782	-0.170015
Btla	-0.0221757	0.15541	-0.229595	0.0685215	-0.031582	-0.268964	-0.607359	-0.457005	0.0881268	0.226292	0.113391	-0.302706	0.0160123	-0.119095	-0.374154	-0.0791766	0.194618	-0.124564	-0.0998252	-0.0858108	0.0303356	0.467798	0.206221	0.426238
Cd81	-0.0656085	0.00875671	0.0550092	-0.000715814	-0.166478	-0.306739	-0.348583	-0.371957	-0.161406	-0.324134	-0.0170923	-0.25451	-0.0824649	-0.0507454	-0.096787	-0.00914417	-0.235625	-0.195884	-0.35043	-0.142607	-0.314815	-0.343067	-0.346474	-0.279565
Ifitm3	-0.181395	0.08126	-0.00479451	0.0888553	0.830894	1.05205	1.12452	1.09724	0.180473	0.301749	0.184556	0.565576	0.142052	0.00650211	0.0751522	0.0325674	0.796385	0.63923	0.606317	0.54619	0.0612441	-0.0419537	0.230593	0.0895689
Ikbke	-0.450408	0.130302	-0.0673334	0.285984	0.501604	1.00383	0.730103	0.877215	0.0109301	0.881724	0.216291	0.672186	-0.205493	-0.230064	-0.189339	-0.0730338	0.448664	0.625768	0.514319	0.240343	0.232806	0.166677	0.335441	0.337803
Rap1a	-0.0619839	0.0530513	-0.0108674	0.0173542	0.0599706	-0.110335	-0.111138	-0.0800921	-0.103274	-0.199063	0.0114724	-0.0937301	-0.0420114	-0.0125256	-0.0110824	0.0117177	0.0328297	0.0808819	-0.0646398	0.0269227	-0.0226258	-0.182808	-0.135586	-0.0765143
Atp6v0a1	-0.0809397	0.107746	0.0109788	-0.0448715	0.0914881	0.0220155	0.0847248	0.000816472	0.114048	0.123646	0.0499644	-0.110783	-0.0858269	0.104915	-0.0844703	-0.118045	0.398405	0.492344	0.377227	0.189085	0.223621	0.0489748	0.12419	-0.05678
Jak3	-0.248282	0.0986303	-0.0026238	0.123219	0.271923	0.160663	0.293009	0.415988	0.0783228	0.166215	-0.308794	0.152414	-0.273805	-0.331708	-0.335653	-0.340069	0.39355	0.483065	0.524685	0.211386	0.0502109	-0.0887821	0.0633244	0.00562298
Serpina1a	-0.475107	0.0246824	0.111501	0.242425	0.52124	0.508895	-0.216594	0.352766	0.00919191	0.234588	-0.162871	0.188055	-0.219304	-0.0242624	0.15942	-1.11659	-0.220499	-0.858363	-0.0938529	-0.293541	-1.25132	-0.122637	0.160638	-0.183802
Hist3h2ba	-0.0638629	0.240722	-0.102604	-0.104129	1.40119	1.52491	1.26282	1.43917	0.898364	1.23079	0.628078	1.65912	0.26486	0.00769452	-0.286671	0.00152142	1.09515	0.769611	0.968784	0.851757	0.89921	0.569946	0.994656	0.615321
Sppl2b	-0.227297	-0.0200453	0.23961	-0.0307797	0.202947	-0.0548741	0.0479923	0.227118	0.205472	0.141361	0.269477	0.310335	-0.137356	-0.0344329	-0.136153	-0.171851	0.0507436	-0.218476	-0.143733	-0.171262	0.0132618	-0.132808	0.138084	-0.0615223
Il4	-1.08183	-0.408009	-1.32119	1.24714	0.274415	0.139213	-0.600922	0.0899999	-0.460025	0.364832	-0.158156	0.777732	-0.758911	-0.756514	-1.74276	-0.000846785	-0.689716	-0.590615	-1.91357	-0.288827	-0.858045	-0.591855	0.258461	-0.916054
Pard3	-0.200019	0.108762	0.170797	-0.111729	-0.175601	-0.196935	-0.312406	-0.445249	-0.05134	-0.34196	-0.0613458	-0.388492	-0.0242674	0.00536945	-0.174271	0.0293267	-0.183514	-0.183949	-0.218704	-0.0800116	-0.119383	-0.04842	0.0288757	-0.169388
Mapk11	-0.152413	-0.0274871	0.211334	-0.0568371	0.350082	0.288409	-0.243484	-0.225472	0.187977	-0.354181	-0.140205	0.125832	-0.0888822	-0.306451	-0.0727285	-0.077532	-0.0640817	-0.0295209	0.051917	-0.250412	-0.103128	-0.381258	-0.104677	-0.246025
Cd96	-0.138124	0.348926	-0.0638265	-0.215974	-0.326202	-0.724438	-0.365038	-0.680542	0.39879	-0.235784	-0.380262	-0.144813	0.164035	-0.669075	-0.642934	-0.601464	0.078901	-0.343235	-0.0547526	0.248059	-0.136734	0.080547	-0.254693	-0.124353
Icosl	-0.280595	-0.0855086	0.0887725	0.227534	0.326995	0.144231	0.088594	0.0613349	0.151982	0.350298	-0.0146263	0.349846	-0.0906354	-0.403176	-0.215142	-0.297097	0.116302	0.13485	0.096989	0.0614561	0.0889459	0.0472205	0.317927	-0.0561192
Socs3	-0.0795254	-0.173625	0.0138875	0.210821	0.159295	0.735523	0.679886	0.756699	-0.119554	0.472105	0.16062	0.900111	-0.376004	-0.380594	-0.000769182	-0.504072	0.479484	0.619227	0.135602	0.15548	0.364704	0.174381	0.117806	-0.0794291
Usp21	-0.10308	-0.179035	0.0725946	0.181493	-0.0287305	-0.051964	-0.0309801	0.0832472	-0.382714	-0.0802275	-0.119466	-0.217525	-0.269968	-0.355461	-0.179047	0.129904	-0.121156	-0.132699	-0.231021	-0.336552	-0.0329207	-0.372099	0.0507961	-0.00442014
Cd3d	-0.460099	0.284109	-0.0500106	0.123635	0.00390012	-0.0368269	0.0953958	0.0418772	-0.109598	-0.00194312	0.206133	-0.0607956	-0.0609159	-0.548907	-0.387364	-0.404064	0.0430441	-0.0802473	-0.130181	-0.134176	-0.416065	0.133252	-0.0202741	-0.0108264
Cfd	-0.101104	0.203972	0.0678912	-0.204845	0.0138056	-0.645179	0.125701	-0.458861	-1.01191	0.250941	-0.952533	0.497929	-0.257354	-0.738637	-0.281093	-0.525762	-0.882056	-2.06306	-1.57866	-0.623772	-1.61429	-0.7287	-0.892059	-1.36297
Cxcl9	-0.976228	0.183018	0.416678	0.0308113	2.20493	3.17923	4.00839	3.96113	0.692881	2.33437	1.51304	2.88333	2.09085	-0.188571	0.0409152	0.136462	3.39164	2.19306	2.69665	2.52164	0.816398	1.30729	1.25159	1.8449
Ceacam3	-0.182124	-0.807865	-0.173559	0.731806	0.454227	-0.546045	0.398317	-1.0103	0.0246413	-0.0573916	1.32651	1.05595	0.228256	-0.503173	0.478875	-0.0231403	-0.790012	-1.01284	-1.10697	-0.126089	-1.95834	0.530242	-0.0344796	-0.846425
Casp3	0.179655	-0.0305962	0.0148813	-0.187702	0.295731	0.551521	0.556812	0.578075	0.464732	0.238114	0.300087	0.791876	0.162124	-0.133989	0.0618681	-0.0711401	0.29334	0.177173	0.22986	0.19387	0.0741297	-0.107139	0.234358	0.0917856
Clu	-0.0759231	-0.03521	0.0737069	0.0327471	0.118188	0.718435	0.797774	1.21022	-0.161757	-0.0903361	0.0497984	0.362661	-0.0486791	-0.127511	-0.0224892	-0.205079	0.337904	0.581229	0.643635	0.165503	0.20001	-0.0185673	0.134228	-0.126628
Gucy1b1	0.0070751	-0.160239	0.0339471	0.106212	-0.329338	-0.506678	-0.632225	-0.764877	-0.178814	-0.263802	0.10404	-0.366997	-0.181981	-0.124852	-0.193503	-0.191121	-0.54719	-0.701485	-0.789682	-0.337833	-0.498149	-0.258471	-0.456201	-0.148826
Casp4	-0.0287165	0.0492164	-0.114833	0.086126	1.0459	1.1531	1.20892	1.24449	0.489993	0.564464	0.307503	1.06033	0.0435502	-0.0910636	-0.104683	-0.142751	1.06256	0.937223	0.896273	0.612281	0.60231	0.326652	0.638467	0.317996
Card11	-0.104303	0.12615	-0.184467	0.135397	-0.0872661	-0.287652	-0.198092	-0.108424	-0.260108	-0.111674	0.0417607	-0.225635	-0.118421	-0.297384	-0.38672	-0.229773	-0.0747612	-0.407281	-0.437792	-0.00873979	-0.794945	-0.31828	0.00152097	-0.275564
Cd83	-0.101649	-0.173784	0.0423172	0.20383	0.778101	0.938223	0.918705	1.04912	0.623865	1.03202	0.261935	0.620766	0.429511	-0.30851	0.205713	-0.264122	1.11436	1.0496	1.10202	0.768128	0.484704	0.47526	0.805569	0.54699
Nfkbiz	-0.00730339	0.0565665	-0.0926826	0.0388356	0.557352	0.561158	0.516005	0.290936	0.487527	0.407296	-0.0553736	0.353451	-0.158758	-0.329042	-0.216025	-0.291159	0.314419	0.518373	0.34665	-0.0355968	0.143313	0.174548	0.128972	-0.0228942
Map3k14	-0.168801	0.043687	0.0498868	0.0627985	0.0956339	-0.219935	0.352747	-0.0225082	-0.116854	0.120785	0.0919055	0.428332	-0.102856	-0.297865	0.229771	-0.514717	-0.259082	-0.256489	-0.341577	-0.02441	-0.0472683	-0.0787582	0.117333	-0.0810291
Cyld	-0.142305	-0.0243858	-0.0167694	0.16639	0.247105	0.189906	0.082261	0.0626898	0.0976272	0.10691	0.222998	0.36138	-0.0757272	-0.186768	0.0512722	-0.0538871	-0.0609804	-0.0155804	-0.255651	-0.270949	-0.955335	-0.136082	0.159737	0.0359965
Mtor	-0.0336312	-0.0544076	-0.00547408	0.08928	-0.127316	-0.143962	-0.181624	-0.21487	-0.166876	0.045463	0.0630424	-0.345024	-0.32944	-0.0504955	0.0551841	-0.172193	-0.117734	-0.133039	-0.222542	-0.0703634	-0.199441	-0.0670594	-0.113523	-0.0336165
Cd46	0.102953	0.155284	-1.28841	0.488504	0.914875	0.475997	0.408772	-0.217072	-0.0946721	0.713112	0.289659	1.84222	0.191405	-0.308699	0.512413	0.335937	0.0476059	-0.1428	0.0367483	-0.047463	-0.120723	0.329892	0.443242	0.268727
Cd40lg	-0.155779	0.0732556	0.00137611	0.0694407	-0.0516753	-0.227519	-0.226573	0.138305	-0.194489	0.187134	0.171105	0.744423	-0.0552537	-0.900854	-0.322893	-0.467115	-0.520395	-0.208886	-0.289345	0.329941	-0.546706	-0.422534	0.284046	0.189702
Map4k2	-0.1381	-0.0695118	0.0702112	0.12228	-0.153393	-0.57241	-0.683189	-0.65815	-0.239729	-0.377779	-0.0399306	-0.341734	-0.243159	-0.256736	-0.155173	-0.269527	-0.490847	-0.770545	-0.65049	-0.400241	-0.668199	-0.31593	-0.517702	-0.244405
Rhoa	-0.0948862	-0.0102456	0.0266174	0.0732847	-0.140309	-0.238985	-0.370403	-0.387386	-0.152859	-0.161151	-0.0237521	-0.108925	-0.207395	-0.203932	-0.0947533	-0.116552	-0.301233	-0.36564	-0.493561	-0.209155	-0.635447	-0.255585	-0.329331	-0.212765
Daxx	-0.0608222	0.0221096	-0.170226	0.185405	0.551682	0.464698	0.486122	0.210016	0.184832	0.287991	0.172426	0.452963	-0.0392855	-0.185119	0.236255	-0.120501	0.307443	0.102538	0.0745466	0.130565	-0.228618	-0.179658	-0.13557	-0.15336
Adora2a	-0.0211283	-0.0369691	-0.231922	0.248945	0.310168	0.0865714	0.0960291	-0.171229	0.229837	-0.0808206	0.0660419	0.730628	-0.387871	-0.555399	-0.281519	-0.709534	-0.129915	0.20474	-0.474356	-0.412552	-1.07197	0.146917	-0.15477	0.0857523
C9	-0.100706	-0.220436	-0.133618	0.375818	0.332705	1.00486	0.705295	-0.0443556	0.142585	0.230477	1.29245	2.1288	-0.308304	-0.153904	-0.0697575	0.601763	0.497857	0.412533	-0.347483	-0.0446712	-1.40744	0.148259	0.446034	0.119516
Icos	-0.185789	-0.0359422	-0.0516936	0.239562	0.336627	-0.0272896	0.692244	0.526607	-0.00549635	0.549901	0.504959	0.242908	0.0281937	-0.319907	-0.583684	-0.405041	0.994819	0.906039	1.00524	0.515151	0.262258	0.511509	0.630528	0.551772
Ube2l3	-0.0509407	0.0437367	-0.0498289	0.053615	0.0879456	-0.0453028	-0.102112	-0.126095	-0.179618	-0.136983	-0.00173835	-0.0547948	-0.183991	-0.139544	-0.129432	-0.23906	-0.137462	-0.0344999	-0.030276	-0.02292	-0.0891839	-0.187509	-0.174424	-0.135895
Irf7	-0.527916	0.158819	0.00252315	0.248925	2.4441	2.91106	3.52903	3.2415	0.899758	1.2075	0.749302	1.74252	0.41077	-0.125146	0.219691	0.125286	2.78965	2.13253	2.34358	1.54103	0.489815	0.374497	0.885725	0.666122
Fasl	-0.370652	0.303167	-0.222992	0.183875	-0.352279	-0.0199758	0.0287235	-0.484227	-0.390396	-0.422798	0.285539	0.925971	-0.0477348	-1.05772	-0.272589	-0.767718	-0.563503	-0.814344	-0.815368	-0.470736	-1.34481	-0.411194	-0.271371	-0.320355
Hsp90ab1	-0.515576	0.0365103	0.257161	0.110673	0.158458	0.15895	-0.169347	-0.233819	-0.593624	-0.454359	-0.242699	-0.156508	-0.399701	-0.300383	-0.259438	-0.210241	-0.0840189	-0.386529	-0.273853	-0.206969	-0.344952	-0.723123	-0.537769	-0.357822
Bad	-0.10604	0.0278503	0.0757796	-0.00369391	0.20008	0.0984861	0.0987019	0.231798	0.189429	-0.0702007	0.00109859	0.182564	-0.184153	-0.234597	-0.261574	-0.16538	0.0202198	-0.0712708	-0.113434	-0.107433	0.0194631	-0.171425	-0.159828	-0.0347833
Il18rap	-0.304287	0.219467	-0.0549024	0.0884059	0.250407	0.506878	0.33988	0.0563026	-0.00732387	-0.00962957	-0.00568817	0.355964	-0.26314	-0.529447	0.00540036	-0.422615	-0.237015	-0.275417	-0.192377	-0.283585	-0.703784	-0.520582	-0.355951	-0.420284
Alox5	0.0477168	-0.389495	0.0421513	0.230606	0.301149	0.138361	-0.0449353	0.0760919	0.568074	0.00252416	0.216501	0.852829	-0.551363	-0.176742	-0.280637	-0.123689	0.122347	-0.111621	0.14057	0.0306884	0.0453917	-0.0879143	0.00815816	0.0131924
Cd27	-0.028816	0.0142369	-0.171317	0.16585	-0.158	-0.216887	-0.0333372	-0.314195	-0.0326178	0.0959163	0.511527	0.0393305	-0.261114	-0.185371	-0.052315	-0.287685	0.000725925	-0.222101	-0.30256	-0.0983119	-0.247038	0.149213	-0.303863	0.0963163
Il17rc	-0.0828039	-0.13481	0.0589236	0.141827	-0.178821	0.0177809	-0.0541582	-0.167316	0.0976272	-0.136409	0.180138	0.276491	-0.141757	-0.266217	-0.0614731	-0.240461	-0.32688	0.119648	-0.329581	-0.337556	-0.190768	-0.337271	-0.10269	-0.535939
Plekhb2	0.0188011	0.0590478	0.00678862	-0.0886716	0.0213153	-0.203584	-0.180187	-0.112749	-0.0526115	-0.0750015	0.0741705	-0.194116	-0.167072	-0.0477195	-0.11429	-0.102367	0.0729631	0.196751	0.108174	0.0035775	0.00368107	-0.196986	-0.0578796	-0.0407169
Ap2a2	-0.037155	-0.0298353	0.0200137	0.0453364	-0.130006	-0.251011	-0.407847	-0.329608	-0.156088	-0.174489	-0.0398702	-0.267481	-0.145503	-0.0813437	-0.126089	-0.165358	-0.194145	-0.0702303	-0.328175	-0.127039	-0.0514492	-0.186406	-0.275789	-0.283194
Trim14	-0.0932008	0.110238	0.109845	-0.14554	0.215737	0.158537	0.357473	0.372358	-0.121814	-0.0771746	-0.0193889	-0.00197063	-0.0449995	0.0679939	-0.0218254	0.185587	0.359665	0.261439	0.293291	0.214838	0.030215	-0.165106	0.119441	0.184466
Mef2a	-0.0458454	-0.0363466	0.107303	-0.0307012	0.0115072	-0.216106	-0.38249	-0.37096	-0.0819367	-0.195572	-0.0546903	-0.185473	-0.136611	-0.0256251	-0.0414584	-0.0537954	-0.155782	-0.138782	-0.304866	-0.0116491	-0.114658	-0.148985	-0.252419	0.0362709
Cxcl12	-0.0952029	-0.0571564	0.0841097	0.0602816	0.699741	0.628422	0.664389	0.515626	0.306693	0.367852	0.104239	0.759516	-0.255724	-0.144899	-0.111309	0.0116043	0.703036	0.708641	0.73987	0.449302	0.520965	0.350754	0.596837	0.328266
Cmklr1	-0.0115581	-0.193719	0.179808	0.00129453	-0.134155	-0.383918	-0.545429	-0.858623	-0.21044	-0.213373	-0.0537316	-0.256257	-0.268757	-0.00698604	-0.162581	-0.161987	-0.498453	-0.567314	-0.622293	-0.340457	-0.825812	-0.527422	-0.599308	-0.588586
Ppp2r5d	-0.196698	0.155193	0.0452383	-0.0261601	0.275149	-0.0292171	-0.122609	-0.105297	-0.081248	-0.00432697	0.167182	0.0755892	0.0184161	-0.0793154	-0.0420515	-0.0765005	-0.074562	-0.245005	-0.276545	-0.0511648	-0.139958	0.0463093	-0.0540086	-0.0251645
Polr3d	-0.017113	-0.0802595	-0.0500248	0.137483	0.361156	0.442088	-0.0127833	0.147297	-0.0426387	0.178009	0.296972	0.783553	0.17218	0.168476	0.598798	0.237898	0.259522	0.469654	0.181348	0.292679	0.344173	-0.140117	0.295162	0.265845
Ptpn18	0.00230436	0.116696	-0.00878928	-0.119939	0.190094	0.152956	0.190428	0.334356	0.109534	0.127037	0.405502	0.111093	0.283402	0.0396376	0.118983	-0.0260979	0.59306	0.391034	0.349621	0.360902	0.184267	0.253766	0.562039	0.305582
Il2rg	-0.231915	0.103546	-0.00318952	0.106072	0.520573	0.31429	0.372126	0.32618	0.0107056	0.172925	0.210546	0.244098	0.130666	-0.216294	0.0429114	-0.0827539	0.48313	0.44842	0.484825	0.44929	0.172735	-0.044728	0.21493	0.218101
Ikbkb	-0.0914602	0.103191	-0.00955517	-0.00885316	0.116391	-0.0873196	-0.184476	-0.175422	-0.0341326	-0.103406	0.0482701	0.00783746	-0.0243324	-0.00625421	-0.0141036	-0.0495184	-0.0237544	-0.134288	-0.083203	-0.0437023	-0.116585	-0.0691956	-0.0922077	0.135715
Tyrobp	-0.161212	0.0726381	-0.160818	0.213591	0.51402	0.716275	0.60156	0.819395	0.315653	0.39778	0.174893	0.511674	0.351013	0.0574867	0.346482	0.0463113	0.902942	0.870309	0.946609	0.780483	0.58551	0.34686	0.783422	0.473071
Tbk1	-0.0478934	-0.0426177	-0.0466658	0.129071	0.0055387	0.0617689	0.0105061	0.0946699	0.081513	-0.0372809	0.0583939	0.199507	0.062376	0.0954959	-0.043572	0.131078	0.161472	0.0727816	-0.0114981	0.116918	-0.0204852	0.0471801	0.195806	0.0523179
Casp1	-0.141776	0.110019	-0.185883	0.183003	0.536992	0.444671	0.483946	0.584492	-0.0435357	0.0543405	0.305639	0.145312	0.339403	-0.0559929	0.133164	-0.0263618	0.865188	0.473573	0.662794	0.716627	0.362934	0.291335	0.384609	0.307791
Txnip	-0.108402	-0.0460309	-0.0713002	0.20415	-0.16194	-0.69922	-0.615884	-0.51497	-0.443162	-0.410603	-0.259008	-0.60204	0.0222468	0.0131928	0.0168079	0.242326	-0.160133	-0.269171	-0.368734	-0.241631	-0.149366	-0.226612	-0.444342	-0.289534
Rbpj	0.0226547	-0.0897625	0.0583857	0.00460295	0.207944	0.174877	0.230542	0.0904514	0.216269	0.14411	-0.0108515	0.173767	-0.0538403	-0.0726069	-0.0376866	-0.171493	0.186909	0.22174	0.110839	0.0455838	0.197167	0.0505758	0.104093	0.0747508
Ifit1	-0.532539	0.164567	0.0916613	0.166378	1.66804	2.05139	2.48623	2.26263	-0.0354915	0.504197	0.413159	1.34905	0.222389	0.0737194	0.209783	-0.0450826	2.0152	1.52473	1.49752	1.22852	0.148345	0.171265	0.62119	0.301134
Creb3	-0.0942096	-0.0178613	0.148149	-0.0478575	-0.03394	-0.0937906	-0.206259	-0.199835	0.0333718	-0.142894	-0.168945	0.200964	-0.00669544	0.0411138	0.078171	0.16875	-0.114481	0.0305567	-0.123156	0.0693099	0.0241899	0.0658429	-0.00346762	0.0393244
Itgal	-0.122442	0.0867926	-0.0804131	0.102424	0.100945	0.216271	0.170916	0.189584	-0.12562	-0.170577	0.0958265	0.117824	0.40743	0.12406	0.342789	0.150624	0.381137	0.111703	0.166197	0.593284	0.10218	0.0701655	0.138444	0.312233
Tmem176a	-0.0646591	0.0042353	0.0124271	0.0457753	0.677421	0.70038	0.597637	0.764616	0.581367	0.53955	0.277109	0.592567	0.0516392	0.0186853	0.0150917	0.0472223	0.6779	0.855741	0.796534	0.352365	0.602859	0.355472	0.683128	0.243185
Trim68	0.102539	-0.0417442	0.0628488	-0.135534	-0.0743111	-0.165458	-0.260436	-0.523999	-0.0429974	0.0976361	0.0547797	0.0930298	0.0283409	-0.0155132	0.105524	0.0514167	-0.295896	-0.0388769	-0.153283	-0.0444129	-0.172239	0.0120513	-0.0367493	0.0470476
Impdh2	-0.0852686	0.0935725	-0.00377615	-0.0101404	0.243906	0.151773	-0.00643399	-0.152013	0.0196607	0.040804	0.189846	0.135788	-0.0889797	-0.0566299	-0.072826	-0.0795117	0.0330426	-0.0850709	-0.134381	0.0816985	-0.0457276	0.0406015	0.177912	-0.0440504
Gzmb	-0.228196	-0.117513	0.0452539	0.254181	-0.05958	0.00452683	0.0650825	-0.0919922	-0.378983	0.293872	0.507848	1.06041	0.0770192	-0.453079	0.0387251	-0.767801	-0.193636	-0.0766133	-0.1601	0.328268	-0.838404	-0.636343	-0.412569	-0.37558
Tnfaip6	-0.402149	-0.197816	0.142759	0.341855	0.369131	0.433238	0.459028	1.15775	-0.213306	0.07622	0.730109	1.35787	-0.249157	-0.329222	0.467436	-0.33909	0.520477	0.504101	0.181149	0.390851	-0.318544	-0.207632	0.468655	-0.0843719
Cd55	-0.00789986	0.168922	-0.0519522	-0.125616	0.430128	0.456118	0.284362	0.341316	0.314561	0.175385	-0.0521484	0.432633	-0.0305794	-0.0245716	0.115167	0.0297539	0.290154	0.178358	0.204496	0.0846611	0.259328	0.341722	0.140964	0.484915
Tal1	-0.0917759	0.0561989	0.190714	-0.183471	-0.305338	-0.507125	-0.438008	-0.716119	-0.0662068	-0.237959	0.455628	-0.141916	0.0678673	-0.0996611	0.0934196	-0.109529	-0.410668	-0.400639	-0.562818	-0.140499	-0.0759563	0.140766	0.131632	-0.0337807
Cxcl13	-0.382905	-0.383211	0.0582722	0.511125	1.46801	2.00586	1.99867	1.76902	0.931716	1.98871	1.22869	1.73969	0.94986	-0.104458	0.921159	0.664756	2.37013	1.12403	1.43788	1.79619	1.19021	1.36019	0.60045	1.77046
Cd163	-0.0332453	-0.0856654	0.0664444	0.0472561	0.0789104	-0.463256	0.0899161	-0.0367357	0.277356	0.0197513	0.513636	0.667116	-0.0829301	-0.86713	-0.817749	-0.374497	-0.497769	-0.885655	-1.11729	-0.776513	-0.798736	-0.632081	-1.0448	-0.541243
Kras	-0.181451	-0.00454604	-0.0045326	0.169241	0.014077	-0.287876	-0.249017	-0.382177	-0.335835	-0.378646	0.0412836	-0.315933	-0.143625	-0.0410638	-0.145772	-0.119387	-0.320591	-0.297257	-0.517142	-0.301573	-0.246806	-0.456349	-0.451215	-0.247218
Ptk2b	-0.0569082	0.0537748	-0.233671	0.201926	-0.0465541	0.0289735	0.0850612	0.196789	-0.0771633	0.0549716	0.170795	0.14352	-0.184652	-0.235695	-0.181674	-0.202947	0.187105	0.104357	0.143774	0.112881	-0.213398	-0.0938996	0.0113621	0.162247
Il22	-0.198368	-0.442087	-0.239791	0.628099	0.169948	0.437711	0.557645	0.693352	0.335972	-0.254208	0.807766	1.74365	-0.570596	-0.738124	0.88613	-0.789812	-0.0863639	-0.946621	-0.00904569	-0.322905	-1.15516	0.204143	0.224384	-0.0756624
Mcl1	-0.135188	-0.0504171	0.073165	0.0999949	-0.0689056	-0.0977049	-0.0694247	0.01024	-0.11476	-0.0196531	0.0805615	-0.0177371	-0.165571	-0.0322665	0.0157364	0.155874	-0.0706075	-0.128581	-0.218165	-0.0447281	-0.0354035	-0.220127	-0.091697	0.0714421
Cd8b1	-0.0302037	0.377956	-0.511767	0.0283658	0.276484	0.0724428	-0.383125	-0.224698	-0.145367	-0.101869	0.182497	0.118386	-0.318721	-0.678894	0.321924	-0.457564	-0.331989	-0.302428	-0.598909	-0.263675	-0.943925	-0.0361878	-0.0789566	-0.10663
Zfp385a	0.104331	-0.0370671	-0.0230052	-0.0496219	0.47712	0.464775	0.601783	0.636404	0.361001	0.559924	0.451973	0.778651	-0.128882	-0.21011	-0.419909	-0.0301276	0.374979	0.214162	0.27483	0.288881	0.12648	-0.0501122	0.426586	0.210651
Mapk3	-0.0296256	-0.0695232	0.0539811	0.0415892	-0.0162956	-0.134569	-0.260364	-0.256989	-0.0158858	-0.0152581	0.127261	-0.0207735	-0.0769623	-0.0581286	0.035537	-0.0519051	-0.0526668	-0.0392126	-0.294572	-0.0443966	-0.193253	-0.0254958	-0.0315889	-0.051001
Hist2h3c2	-0.20306	-0.0597552	-0.131635	0.332359	0.478279	-0.223026	0.30921	0.327222	0.303266	0.0541231	0.709471	0.919535	0.213834	-0.490722	0.0649285	-0.320018	0.132469	-0.341897	-0.0628132	-0.232754	-0.41293	-0.0915978	0.0661468	-0.245872
Polr3h	0.104851	0.135364	-0.16294	-0.099984	0.00216549	-0.0437323	0.126828	0.0122366	0.266343	0.00543085	0.241434	0.454856	-0.291709	0.0726134	0.0498446	0.0299144	0.175035	0.0984819	0.132791	0.125263	-0.0244166	0.144163	-0.0200202	0.0215981
Cxcr1	0.0625182	-0.444235	-0.187492	0.425038	0.890266	0.25499	0.255936	0.751745	0.211568	0.29946	0.483689	0.741506	-0.362177	-0.451703	-0.100911	-0.484532	0.724719	1.35866	1.16291	0.423408	0.878318	0.246388	0.257859	0.0833442
Rorc	-0.126213	0.0534969	-0.032152	0.0949508	0.506739	0.535288	0.400668	0.193765	0.149414	0.0643213	0.323527	0.311883	-0.0548345	-0.398743	-0.0159607	-0.356513	0.0520306	-0.108931	-0.322585	-0.0830594	0.211566	0.462868	0.242645	0.395705
Adam17	-0.0669355	-0.0185427	0.061044	0.0213184	0.346069	0.260249	0.308876	0.440472	0.195678	0.187685	-0.0762632	0.136874	-0.211107	-0.0880719	-0.439492	-0.209872	0.169983	0.284278	0.164751	0.00891374	-0.0391863	-0.247324	-0.118184	-0.223245
Tnfsf4	-0.115613	-0.404319	0.374377	0.0358165	0.229742	0.272539	0.418535	0.682757	0.428188	0.0465945	0.730056	1.66594	0.129302	-0.453264	0.882422	-0.697596	0.028572	0.390707	0.343879	0.216057	-0.495901	0.374361	0.731637	-0.612803
Gzmg	0.00439014	-0.213266	-0.480085	0.503282	-0.161319	0.164031	0.2171	0.114817	0.149755	-0.285915	0.583413	0.827424	0.234198	-1.6703	-0.486614	-0.499591	0.0403584	-1.24136	-1.07246	-0.939575	-1.5239	0.249251	0.0171049	-0.337982
S1pr5	-0.162684	0.000940053	-0.24239	0.33416	-0.261494	0.128259	-0.0664425	-0.0860137	-0.237489	-0.252691	0.276788	0.312212	0.438534	-0.362212	0.0647414	-0.314364	-0.237698	-0.875563	-0.440488	0.196743	-0.76557	-0.320409	-0.544094	0.0778578
Ltb	-0.0983466	0.291841	-0.238917	-0.00822571	0.366329	0.176224	0.315141	0.16473	0.180931	0.39514	0.295801	0.152255	-0.0288283	-0.399487	-0.116014	-0.350492	0.576496	0.12745	0.427829	0.200126	0.132854	0.474708	0.450994	0.436182
H2-D1	-0.109416	0.0513898	0.0169362	0.0355753	0.68067	0.842177	0.963663	0.912574	0.252028	0.33654	0.108662	0.556141	0.269828	-0.0672065	0.167366	0.183509	1.01548	0.944286	0.940281	0.699119	0.328419	0.156379	0.381262	0.32344
Myd88	-0.121161	0.0666537	0.0268386	0.0207559	0.426283	0.660269	0.542255	0.525059	0.255956	0.280961	0.213502	0.366566	-0.0293186	-0.0939287	0.0269125	-0.139716	0.447273	0.589143	0.397597	0.207494	-0.0916735	-0.101117	0.0082313	0.0213432
Kit	-0.125754	-0.0139161	0.0854748	0.0454961	-0.295417	-0.577852	-0.635916	-0.472034	-0.277492	-0.338357	0.0145958	-0.178799	-0.00119574	-0.223738	-0.230518	-0.116874	-0.337258	-0.256468	-0.442635	-0.197845	-0.268416	-0.0603539	-0.15559	-0.203193
Tgfb1	-0.0430668	-0.0363375	0.074538	0.00181578	0.384641	0.346656	0.361205	0.463731	0.171665	0.317179	-0.0025177	0.337761	0.0427045	0.000883485	0.0736119	-0.0924174	0.464154	0.316765	0.36832	0.298002	0.354895	0.163114	0.277922	0.121509
Itk	-0.185574	0.162706	0.205469	-0.237429	-0.591243	0.0696827	-0.206345	-0.242565	0.1143	0.143299	0.302134	0.180689	0.023308	-0.656119	-0.612615	-0.407412	-0.455466	-0.0572611	-0.455621	-0.129539	-0.28372	-0.122226	0.166211	0.228735
Nfe2l2	-0.180366	0.0301921	0.0777237	0.0579992	0.242296	0.236377	0.206862	0.218001	0.00533809	-0.0197481	0.122406	-0.0289921	-0.40373	-0.190557	-0.101272	-0.147608	0.0397163	0.0688933	-0.103685	-0.0791485	-0.0331624	-0.0577786	-0.0381955	0.0794262
H2-Pa	-0.372821	-0.320491	-0.47468	0.771721	0.661494	0.356367	0.226729	0.00759311	-0.0729467	0.336873	1.15492	1.54332	0.535059	-0.291433	0.814247	0.216307	-0.428168	-0.525465	-0.526489	-0.638714	-1.24857	-0.619814	0.452895	-0.528975
Kbtbd8	-0.377929	-0.0811798	0.0242541	0.342806	-0.428503	-0.613117	-0.0263066	-0.112992	-0.102302	-0.0144101	0.071811	0.216286	-0.207015	0.0877999	0.199929	0.0987241	-0.629673	-0.152061	-0.34573	-0.124448	-0.488148	-0.00825015	-0.126907	0.00196983
Smad5	0.006602	0.0786151	-0.00229409	-0.0877358	-0.108635	-0.242476	-0.160956	-0.178264	-0.18437	-0.243061	-0.000515378	-0.162143	-0.214801	-0.0776359	-0.18742	-0.198721	-0.24032	-0.214628	-0.246371	-0.141833	-0.177799	-0.225015	-0.269059	-0.0446161
Ly96	-0.0599448	0.0460665	0.0939958	-0.0878394	0.297284	0.490827	0.421947	0.389417	0.130623	-0.0241861	0.396682	0.798234	-0.158984	-0.0903145	0.167957	-0.142002	0.425708	0.68043	0.574634	0.171374	0.111115	-0.127583	0.367401	-0.222151
Il23a	-0.286626	-0.953844	-0.488514	0.964339	0.0587288	0.27145	-0.575601	0.637274	0.409177	0.345066	0.237115	1.75797	0.373326	-0.887311	0.476943	-0.131644	-0.442002	-1.19534	-0.611405	-0.478519	-1.14085	-1.45962	0.297589	-0.324385
Stat3	-0.0373474	-0.0644656	0.0263904	0.0714809	0.256444	0.15849	0.203144	0.122714	0.0270862	0.123737	0.00213801	0.150732	-0.151524	-0.0584901	-0.16394	0.0075897	0.149844	0.168289	0.115408	0.148028	0.163368	-0.0719313	0.0442788	0.0135299
H2-DMb1	-0.262166	0.13412	-0.0124257	0.107444	0.587892	0.454084	0.699955	0.654848	0.449523	0.631129	0.0990381	0.818609	0.349321	-0.191665	-0.379952	-0.088075	0.74213	0.862645	0.788039	0.869158	0.47619	0.0872095	0.837584	0.681216
Gsdmd	0.0997616	0.088454	0.0535937	-0.273471	0.351794	0.273106	0.130006	0.458358	0.158428	0.284794	0.0786626	0.592724	-0.160086	-0.0995864	0.141977	0.0584072	0.242846	0.354438	0.181933	0.28206	-0.0798114	-0.197961	0.267374	-0.0313202
Bst2	-0.205858	0.12131	0.0605715	0.00342375	1.11494	1.32115	1.70043	1.42243	0.07374	0.301152	0.311156	0.552164	0.0211458	-0.174727	0.103137	0.0793934	1.21914	0.839169	1.00169	0.612825	-0.0798613	-0.0625353	0.146635	0.115766
Gmpr	0.069819	-0.469766	-0.178589	0.427355	-0.164062	-0.189766	-0.293156	-0.665244	0.0976141	-0.372489	-0.310516	0.777376	-0.951912	-0.534478	-0.470095	-0.508163	-0.216141	-0.288408	-0.476518	-0.265337	-0.489168	-0.0897104	0.227732	-0.109055
Cpa3	-0.344983	0.306116	-0.0924929	0.0543732	-0.0412076	-0.185343	-0.17958	-0.365801	-0.81629	0.119599	-0.0708146	0.478051	0.469787	-0.24708	-0.0286323	0.360489	-0.367909	-0.783381	-1.34383	-0.534061	-1.1212	0.0991863	-0.512841	-1.13481
Bcl2l1	-0.00983247	-0.122895	0.038816	0.0856676	-0.490957	-0.463473	-0.369547	0.0364645	-0.34004	-0.302261	-0.126609	-0.203872	-0.182669	0.362787	-0.0439787	0.664573	-0.249034	-0.349826	-0.456547	-0.385908	-0.155836	-0.562928	-0.479951	-0.0501011
Padi2	-0.166536	0.296864	-0.059448	-0.118855	0.230349	0.181562	0.0215881	-0.185391	-0.504091	-0.0213393	0.11328	0.148704	0.293885	-0.107007	0.213177	-0.117976	0.169542	0.00274914	-0.00861705	0.345179	-0.264681	-0.0870272	-0.200642	0.0398805
Pdcd1	-0.669294	-0.204061	0.0633293	0.544196	1.08605	0.789907	1.13671	1.57468	0.711501	0.587889	0.986898	2.07479	0.345501	-0.459457	0.0137318	-0.70379	1.72282	1.42891	1.70542	0.856227	1.15783	0.442168	1.76497	0.773321
Ahr	-0.20502	0.185847	-0.0673618	0.0574253	-0.258489	-0.440647	-0.329174	-0.60576	0.0323106	-0.224933	0.10998	-0.381029	-0.217755	-0.197721	-0.233369	-0.29051	-0.19738	-0.12415	-0.342611	-0.185405	-0.594133	0.144126	-0.187351	0.00300872
Il7	-0.338181	0.0946303	-0.0300556	0.216346	0.0952303	0.0124958	-0.00751771	0.0925654	0.246147	-0.159001	0.607517	0.820939	0.238493	0.0940485	-0.377621	-0.127564	0.468969	0.885552	0.217103	0.0174146	-0.312337	0.56683	0.109024	0.127154
Hdc	-0.0758208	-0.0645226	-0.0161785	0.145466	-0.0759246	0.0945943	0.308519	0.361408	-0.504644	-0.283269	-0.287664	0.162797	-0.20392	-0.0408033	-0.382495	-0.0953909	0.14681	0.100554	0.0646345	-0.115266	-0.181984	-0.643853	-0.292343	-0.353795
Mapk12	-0.00904508	0.049799	0.076911	-0.125995	-0.426604	-0.53443	-0.605334	-0.474019	-0.273071	-0.216888	0.0536721	0.348014	-0.0511245	-0.0781717	0.0291595	-0.0895273	-0.0955866	-0.416261	-0.325363	0.207455	-0.0966212	0.115931	0.288176	-0.11311
Pax5	0.0873974	0.541195	-0.645005	-0.2466	-0.382823	-0.239049	-0.475752	-0.76631	0.0158615	0.0085964	0.113639	0.354382	-0.00472264	-0.513288	-0.192102	-0.0795489	0.340106	-0.762426	0.250905	-0.150299	-0.236308	0.686995	0.437147	0.838134
Atp6v1h	-0.0304123	0.0126406	-0.0158337	0.03277	-0.0515362	0.0905479	0.00904423	0.0935584	0.0403753	-0.00490895	-0.0705585	-0.0606695	-0.0391164	0.133539	0.0524781	0.0894782	0.184241	0.289587	0.204963	0.127828	0.233363	0.104333	-0.041694	-0.00744688
Nr4a2	-0.289408	0.0170705	-0.110705	0.314667	0.0581496	-0.0403522	0.0400719	-0.187969	-0.333604	-0.152603	-0.114877	0.3978	-0.047527	-0.284003	-0.0122645	0.0397135	-0.105613	-0.475782	-0.500265	-0.386724	-0.576739	-0.202399	-0.304777	0.0900732
Sqstm1	0.0358819	0.00568745	-0.00401144	-0.0385347	0.0175084	-0.114258	-0.20857	-0.0990423	-0.0150641	-0.0344776	-0.015276	-0.155514	0.145136	0.144144	0.138965	0.0956142	0.242212	0.272995	0.15362	0.199259	0.168491	0.232984	0.152784	0.176565
Il1rn	0.000897024	-0.070711	-0.238466	0.262509	2.43799	2.90562	2.93827	3.38423	1.92252	2.03421	1.22918	2.60651	0.20517	-0.0991751	0.16529	-0.0382938	2.85014	2.78644	3.06674	1.9337	2.19592	1.49928	2.26318	1.14756
Tnfrsf1a	-0.0118053	-0.0593772	-0.0334045	0.0994424	-0.094394	-0.199696	-0.284878	-0.244044	-0.103753	-0.0629037	0.0483681	-0.118503	-0.0314399	0.0282785	-0.0457156	-0.095939	-0.0347308	0.00134073	-0.129614	0.0136217	-0.00846617	-0.0866309	-0.0592805	-0.172958
Ins2	-0.742036	-0.620758	-0.685943	1.09097	0.739738	0.13505	-0.1356	-0.444678	0.22769	-0.0323416	0.5702	1.50609	0.291374	-0.876154	-0.277435	-0.246018	0.438571	-1.86226	-0.0559275	-0.686001	-0.80776	0.195396	0.183215	0.249708
Xiap	-0.0491942	0.00765911	0.061693	-0.0225205	-0.0100801	-0.1403	-0.288527	-0.279285	-0.199122	-0.265709	0.057077	-0.147031	0.0132943	0.11615	0.0893993	0.0778711	-0.0785835	-0.0382353	-0.211034	-0.00625733	0.0228191	-0.099254	-0.186697	0.0529468
Atg101	-0.260845	-0.104698	0.248475	0.0668833	0.00881948	-0.140224	-0.0917309	-0.0543501	-0.1545	-0.040297	-0.13097	0.26435	-0.00769795	-0.0854717	0.0181709	-0.161407	0.0352651	-0.221037	-0.206901	-0.168129	-0.176735	-0.119358	-0.039908	-0.0344444
Ticam1	-0.123861	-0.135933	0.0711794	0.165578	0.073555	-0.0342705	0.068157	-0.603491	-0.209011	0.217683	0.101319	0.29178	0.329453	-0.46368	0.050151	0.0371736	0.0587979	-0.0347462	-0.396869	-0.232885	-0.41837	-0.180376	-0.0388284	0.136241
C1ra	-0.136747	-0.0439755	0.0511965	0.116804	0.910947	0.950867	1.06542	0.952091	0.636611	0.628612	0.145307	0.628388	0.0549257	-0.100387	-0.0760249	-0.0768276	0.961537	1.0145	1.041	0.603321	0.616171	0.401688	0.874034	0.415787
Xbp1	-0.197482	0.0617896	0.0736785	0.0451249	0.0589552	-0.242125	-0.226027	-0.331172	-0.352237	-0.469762	-0.355183	-0.345294	-0.160725	-0.148499	-0.132073	-0.0952523	-0.0552291	-0.124742	-0.222077	-0.137531	-0.0996314	-0.277112	-0.228297	-0.253855
Angpt1	0.143232	-0.208419	-0.0853505	0.121125	-0.2864	-0.701315	-0.950556	-0.819241	-0.0417188	-0.392898	0.0611215	-0.43943	-0.0330482	0.252818	-0.0900904	0.134946	-0.50365	-0.617093	-0.897735	-0.305037	-0.448176	-0.0525812	-0.538283	-0.180031
Hist1h2ao	-0.3099	0.0290518	-0.634152	0.61225	0.78213	0.688749	0.51977	1.07842	0.0406006	0.399795	0.554878	0.853336	0.112553	-0.489378	0.128707	-0.0362739	0.707816	0.402527	0.635968	0.344772	-0.0059471	0.477055	0.843621	0.218444
Il12a	0.0237514	0.225389	-0.317149	0.0167154	-1.13658	-1.11978	-1.08231	-1.03149	-0.08675	-0.493623	0.167813	-0.218227	-0.0544295	-0.352542	-0.184127	-0.33384	-0.626781	-0.516184	-1.15464	-0.934289	-1.11704	-0.242038	-0.379945	-0.420159
Il10ra	-0.172576	0.134501	-0.081441	0.0974979	0.502611	0.581339	0.58446	0.549	0.327598	0.549345	0.0564765	0.202785	0.301731	0.0176883	0.496993	-0.0773406	0.609806	0.624018	0.634868	0.643567	0.194281	0.17559	0.490869	0.773106
Cxcr6	0.0627164	0.163069	0.0424448	-0.311066	1.28607	0.540366	0.78171	0.863707	0.538914	0.520872	0.0385255	0.467454	0.414203	-0.151489	0.170713	-0.178231	0.792825	0.895574	0.926971	0.229783	0.606117	0.481723	0.651541	0.548109
S100a8	0.0343764	0.283426	-0.519357	0.0855893	1.24265	2.00974	0.944966	1.28867	0.735202	0.605476	0.711696	1.53081	0.347562	0.413629	1.74799	-0.120297	1.53336	1.58799	1.68264	1.30203	1.0738	0.547202	0.755507	0.549935
Mefv	-0.175788	-0.586858	-0.374509	0.746362	0.73567	1.08589	0.477004	0.954219	-0.595806	-0.0718145	0.273952	1.13945	0.410164	-0.172402	0.476943	-0.22409	0.372443	0.771104	0.696079	0.451403	-0.0151995	-0.114658	0.905583	-0.0307726
Man2b1	-0.157212	-0.0424504	0.0228493	0.158693	0.223178	0.327059	0.209597	0.240268	0.244832	0.152015	0.145917	0.135893	0.0207143	-0.0952838	0.0827627	0.0434307	0.301855	0.191921	0.249046	0.276929	0.314591	0.143376	0.25422	0.2588
F13a1	0.0135174	-0.157612	-0.228622	0.311072	0.428781	0.709377	0.70499	0.58364	0.354419	0.20069	0.0233455	0.984109	0.350241	0.215317	0.316063	0.235361	0.337458	0.445837	0.260073	0.55101	0.0478223	0.103175	0.308719	-0.0101861
Kir3dl2	-0.560259	-0.201941	-0.852089	0.924828	0.673128	-0.0310952	0.0608246	0.306715	-0.286379	0.429544	0.725983	1.56234	-0.000302106	-0.926822	0.463311	-0.286632	-0.51607	-0.153935	-0.913951	-0.726616	-1.55887	0.292285	0.258078	0.553048
Itga5	-0.137741	0.039005	0.0630875	0.0270896	0.266376	0.423956	0.285048	0.374742	0.323171	0.284058	0.59225	0.596156	0.0523777	0.0428017	-0.108865	0.0792052	0.0771782	0.0884064	-0.00433397	0.224184	0.180736	0.191341	0.398814	0.233759
Diablo	-0.0501481	0.0488531	-0.040359	0.0388684	0.0363969	-0.0874949	-0.00773891	0.0296042	-0.0118543	-0.046722	0.142363	-0.0237691	0.0933601	-0.0208189	0.290377	0.167631	0.0352261	0.176168	-0.00556852	0.109682	0.0459868	-0.0145252	0.0757256	0.125771
Ctnnd1	-0.0497336	-0.0271547	0.0662714	0.00794785	-0.238514	-0.327709	-0.475585	-0.393796	-0.123634	-0.210608	0.0153125	-0.225367	-0.186101	-0.116678	0.0258345	0.0179103	-0.30482	-0.255287	-0.497816	-0.199861	-0.430491	-0.237364	-0.323634	-0.256976
Cbl	-0.0278904	0.00870933	0.0414765	-0.02338	0.0120085	0.0282702	-0.0334225	-0.170012	-0.0596088	-0.104855	-0.0737189	0.0248198	-0.252218	-0.120705	-0.0396166	-0.146187	-0.0449324	-0.134074	-0.169919	-0.0658072	-0.0590795	-0.14837	-0.0383983	-0.0529576
Nfkb1	-0.0577982	0.0162712	0.00950055	0.0304371	0.188021	0.153083	0.0416641	0.110651	-0.00397371	0.162415	0.103373	0.186102	-0.0807347	-0.139109	-0.101231	-0.079973	0.194911	0.180067	0.10094	0.0394061	0.0953104	-0.0590848	0.0524857	0.059721
Cd70	-0.231051	0.234181	0.114549	-0.169564	0.20236	0.22815	0.71934	-0.0966982	0.0122398	0.170521	0.647532	0.776066	0.499951	-0.869211	0.692982	0.208384	-0.954417	-0.177244	-0.78595	-0.351894	-0.952821	-0.11959	-0.305799	-0.721323
Tek	-0.108873	0.00605456	-0.054948	0.14516	-0.475236	-0.741868	-0.867297	-0.909543	-0.433575	-0.565729	-0.225824	-0.673597	-0.230538	-0.111667	-0.0838869	-0.110563	-0.610036	-0.636032	-0.84059	-0.233381	-0.550282	-0.39221	-0.681955	-0.339209
Furin	0.0111822	-0.0903361	0.106865	-0.0350036	0.125975	0.0859589	0.156299	0.087256	0.104824	0.0684758	-0.00245891	0.0162783	-0.131023	-0.0625581	-0.162698	-0.0209597	0.0371495	0.134297	0.0782835	-0.0902658	-0.0140517	-0.0490145	-0.0703979	-0.197018
Hsd11b1	0.0461019	-0.0630604	0.0125498	0.00224929	-0.441456	-0.761163	-0.911504	-1.06104	-0.267138	-0.454306	-0.0528972	-0.631582	-0.159737	0.0883801	-0.156749	-0.0495188	-0.65137	-0.811508	-0.914696	-0.434504	-0.638445	-0.220576	-0.63839	-0.329668
App	-0.0297563	-0.00596966	0.0427072	-0.00795862	-0.156353	-0.304808	-0.30586	-0.376284	-0.138787	-0.192688	-0.0754239	-0.265561	-0.136614	-0.0215195	-0.0872345	-0.0165087	-0.11814	-0.105593	-0.237369	-0.107029	-0.137419	-0.125088	-0.197928	-0.160781
Crp	-0.274584	-0.56329	-0.222715	0.713347	0.070771	-0.427001	-0.263998	-0.765721	-0.200269	-0.057929	-0.0878779	1.35497	-1.2927	-1.02727	-0.598478	-1.32605	-1.22351	-0.680801	-1.44736	-1.37901	-2.39184	-1.03254	-0.89682	-0.864884
Tnfrsf10b	-0.575639	0.0346145	0.0205038	0.367835	0.607121	0.372383	0.0916793	0.382064	-0.352386	0.0834293	0.0384876	0.776437	-0.396458	-0.201416	0.245301	0.084766	0.225278	0.0485474	0.0338482	0.114268	-0.154555	-0.162287	0.491631	0.0450368
Myc	-0.134759	-0.0234073	0.0542509	0.0934949	1.07926	0.612351	0.3019	0.735605	0.348716	0.558353	0.368921	0.765443	0.179891	-0.0512023	-0.00372458	0.167437	0.540852	0.594543	0.376707	0.370932	0.701208	0.387819	0.577687	0.19819
Nprl2	0.0241355	0.132186	-0.0918448	-0.0757406	0.157986	-0.219034	-0.310927	-0.247338	-0.141517	-0.373085	-0.0940132	-0.10263	0.14456	-0.0681347	0.0369783	0.0742557	-0.151641	-0.069614	-0.199921	-0.148917	-0.434741	-0.0453186	-0.085378	-0.19118
Hist1h2bk	-0.155228	0.105197	0.0217614	0.0160261	1.5202	1.57718	1.36094	1.64461	1.08918	1.16226	0.680323	1.56585	0.185173	-0.0514664	0.132982	0.0751237	1.20715	0.941578	1.21675	0.842434	0.868941	0.688925	1.23029	0.718956
Tcirg1	-0.0301961	-0.0550726	0.0945618	-0.0138791	0.922048	0.818937	0.84701	0.764361	0.322977	0.511899	0.237937	0.421136	0.10406	-0.0165052	-0.14707	0.0310004	0.901708	0.695854	0.628469	0.450154	0.483516	0.302594	0.637595	0.268845
Jag1	-0.146903	0.00169526	0.17373	-0.047418	0.233385	-0.00334095	-0.159936	0.0529388	0.128903	0.3661	0.193926	0.210156	0.1384	0.199472	0.159987	0.180516	0.337655	0.322936	0.0810994	0.225391	0.497211	0.232887	0.358589	0.33655
Dab2ip	-0.0536816	-0.0755175	0.0328018	0.0902125	-0.191809	-0.326055	-0.479316	-0.65717	-0.224596	-0.288021	-0.0614052	-0.242355	-0.0984384	-0.00537928	-0.129648	-0.0265996	-0.363013	-0.4261	-0.522702	-0.250375	-0.252685	-0.10866	-0.337214	-0.0941181
Lbp	-0.108122	-0.0536609	0.0764021	0.0763281	0.450261	0.580672	0.776894	0.711736	0.287242	0.356781	-0.0689996	0.550705	-0.191608	-0.0173748	0.0326025	-0.0196549	0.620737	0.835737	0.716068	0.464909	0.548556	0.175534	0.452579	0.0799938
Plcb2	0.0160578	-0.0561718	-0.104581	0.133457	-0.00949126	-0.161267	-0.110596	-0.0405558	0.22081	0.276097	0.0161424	0.303875	-0.118948	-0.38957	-0.346066	-0.333508	0.275487	0.182321	0.208264	0.125422	-0.213943	-0.195163	0.269262	0.275319
Bcl6	0.0304839	-0.143454	-0.0309874	0.130333	-0.138548	-0.522663	-0.244183	-0.108476	-0.0190906	-0.18966	-0.0739154	-0.197898	-0.115347	0.00482132	-0.129355	0.000242063	-0.218567	-0.350856	-0.255156	-0.0649516	0.0430148	-0.0693062	-0.169359	0.071163
Il1r1	-0.181783	0.0382527	0.0289269	0.0993152	-0.12862	-0.0978428	-0.0124941	0.0941789	-0.100366	-0.157017	-0.218811	0.0248377	-0.288057	-0.107082	-0.151122	-0.208697	-0.0782834	0.303381	0.0996315	-0.10974	-0.0450858	-0.389736	-0.0877242	-0.369981
Tradd	-0.152217	0.0704957	-0.215729	0.249682	0.21164	0.0865266	-0.0940021	-0.110785	0.0123792	0.160143	0.294552	0.122381	0.102314	-0.144385	0.0613236	-0.0891574	-0.0338654	0.120162	-0.355139	0.133824	-0.159759	0.187731	0.0478951	0.053086
Cdk9	-0.0047352	-0.136508	0.0657871	0.0661276	0.00774735	-0.0417985	-0.0890236	-0.220383	-0.0873459	0.0176873	-0.0761338	0.0117577	0.0248492	-0.13621	-0.021949	0.0465476	0.0197588	-0.0684638	-0.137935	0.0424544	-0.0592349	0.0187345	-0.0106065	-0.0813325
P2rx4	0.0342851	-0.0130866	-0.0620676	0.0385631	0.214284	0.254406	0.388836	0.241535	0.301378	0.331698	-0.0481249	0.255495	0.242415	0.0815913	0.0256836	0.267821	0.442854	0.475542	0.450328	0.342741	0.161091	0.122948	0.392394	0.213786
Wnt10b	-0.116564	0.176165	-0.0339981	-0.0424102	-0.405404	-0.308018	-0.645506	-0.529698	-0.045776	-0.117362	0.11523	0.158034	0.189076	0.367607	0.0781176	0.20953	-0.0578753	-0.880164	-0.848767	0.0811326	-0.0627059	0.384815	-0.583629	0.411781
Mapk14	-0.0989929	-0.0339358	-0.00139924	0.125033	-0.0560711	-0.155664	-0.285195	-0.254559	-0.026713	-0.0478636	0.0233537	0.0160282	-0.129503	-0.18007	0.0826095	-0.0357448	-0.155027	-0.297683	-0.394419	-0.120541	-0.178843	-0.238081	-0.26467	-0.150898
Ap2a1	-0.02521	-0.0252465	0.105796	-0.0610263	-0.150177	-0.235721	-0.136322	-0.301908	-0.105607	-0.18764	-0.102947	-0.272241	-0.124385	-0.196154	-0.165947	-0.117677	-0.176441	-0.160366	-0.307611	-0.109496	-0.221949	-0.188654	-0.0290103	-0.35404
Cd209e	-0.262384	0.0605281	-0.206291	0.329618	0.804353	0.437825	0.237137	0.508906	0.0699123	0.511441	1.50928	1.5707	-0.00658062	-0.522032	0.00957306	0.0961313	-0.242241	-0.0606774	0.201333	-0.343852	-1.41057	-0.424487	-0.626639	-0.386116
Flt4	-0.0213263	0.0721594	-0.0733001	0.0185247	-0.324149	-0.418823	-0.524059	-0.516808	-0.154167	-0.21901	0.163426	-0.485648	-0.135082	-0.0807846	0.0457021	-0.0351475	-0.472144	-0.596837	-0.76136	-0.232627	-0.271692	-0.250212	-0.358718	-0.134684
Irak1	-0.145527	-0.0328078	0.0908657	0.0750891	-0.0996357	-0.227358	-0.212917	-0.17573	-0.104724	-0.0620608	0.138993	-0.224964	-0.0996028	0.000404574	0.0896783	0.0614256	-0.220308	-0.207094	-0.231004	0.0503546	-0.0700042	-0.212998	-0.036089	-0.210604
Ccl5	-0.407662	0.137676	0.0637689	0.138594	0.069215	0.145001	0.144772	0.0492448	-0.373526	-0.181234	-0.078712	-0.345764	0.167442	-0.0865567	-0.120858	-0.188795	-0.110462	-0.341971	-0.248888	0.199931	-0.476391	-0.505355	-0.282578	-0.492012
Csf2ra	-0.0365972	0.131672	-0.00563292	-0.09946	0.899027	0.666153	0.551622	0.500686	0.505035	0.623516	0.416389	0.431133	0.137563	0.101631	0.405904	0.192483	1.05295	0.82108	0.810953	0.746622	0.712442	0.529325	0.849126	0.481966
Sar1b	0.0262613	-0.0101241	0.00679213	-0.0234102	-0.11569	-0.125289	-0.00261512	-0.00153353	-0.109706	-0.0489332	-0.191517	0.0771946	0.0617891	-0.0210167	-0.0560746	0.0664189	0.136789	0.148717	0.0337535	-0.0197383	-0.0209567	-0.158029	-0.178068	0.0165388
Rora	-0.113935	0.0244165	0.0975921	-0.0161305	-0.206125	-0.352326	-0.57018	-0.545929	-0.18149	-0.27585	-0.0750747	-0.296195	-0.169061	-0.0466678	-0.18367	-0.0143383	-0.311477	-0.239893	-0.422927	-0.246091	-0.127192	0.00608863	-0.0891475	0.0658234
Ap1m1	-0.0993444	0.107815	0.00685992	-0.023003	-0.00925409	-0.0998507	0.0264747	-0.0101279	-0.0224962	-0.010553	0.0118922	0.183848	0.0485681	0.014243	0.0902568	0.213056	0.0443646	0.12467	-0.0206478	0.137561	0.0754412	0.0065284	0.0956874	0.146566
Unc93b1	-0.0499421	0.0111399	0.143957	-0.118191	0.693119	0.440459	0.554747	0.561171	0.444105	0.462053	0.228854	0.420964	0.28515	0.220924	0.276851	0.124828	0.909822	0.712433	0.678619	0.581059	0.423912	0.300353	0.473794	0.449127
Csf3r	0.105021	0.151394	-0.566657	0.187348	0.574475	1.18167	0.541072	0.657121	0.504431	0.612223	0.375143	0.835298	-0.313328	0.347873	0.806662	-0.161921	0.962796	0.743075	0.945707	0.722935	0.587538	0.560229	0.725418	0.592723
Siglecf	-0.0391003	-0.00980057	-0.0667178	0.109295	-0.863429	-0.490484	-0.937313	-0.539698	-0.182832	-0.329405	0.104537	-0.196614	-0.0894002	-0.196387	-0.20253	0.097376	-0.544627	-0.946051	-1.12541	-0.212547	-0.794256	-0.614222	-0.709458	-0.468936
Cd7	-0.290764	0.0294182	-0.190741	0.362638	-0.144422	-0.350428	-0.163495	-0.157071	-0.583714	-0.0171682	-0.168188	-0.31322	-0.0990911	-0.276961	-0.0422954	-0.101077	-0.574217	-0.382007	-0.512666	-0.325331	-0.674067	-0.646281	-0.256806	-0.408237
Rnaseh2a	-0.0859876	-0.0198511	0.107609	-0.00855908	0.118252	0.357446	-0.0201194	-0.0661628	0.0718681	-0.0543646	0.100718	-0.115396	-0.178108	-0.967124	-0.576991	-0.00500641	-0.208449	-0.405741	-0.525409	-0.103953	-0.59917	-0.274086	0.161192	0.0977086
Stat4	-0.335167	-0.122189	-0.0826765	0.42676	0.553571	0.00135144	0.0932712	-0.28887	0.286636	0.328724	-0.241571	0.594782	0.216569	-0.102962	-0.018816	-0.669223	0.101339	-0.188602	-0.224392	-0.0696786	-0.253403	-0.0378387	0.677548	-0.262502
Tlr4	-0.0745215	-0.0221907	0.0769059	0.0155735	0.369095	0.226209	0.323114	0.264194	0.0504101	0.0123143	0.101458	0.352079	-0.228507	0.0402256	0.0206241	-0.263001	0.18329	0.423089	0.260098	0.146284	0.227264	0.102402	0.0715954	0.0423432
C1qa	-0.105076	-0.085426	0.151769	0.0240464	1.78353	1.59003	1.82309	1.74109	1.33144	1.22473	0.376448	1.47162	0.241744	-0.0448642	0.0968355	-0.00245152	1.82653	1.89692	2.0301	1.33291	1.2471	0.844016	1.34777	0.777204
Elane	-0.419792	-0.539522	-0.604707	0.931202	-0.664453	-0.314228	-0.402287	0.373524	0.408462	-0.0886087	0.388402	0.324291	-0.212352	-1.05795	0.263234	-0.624213	-1.40619	-0.0440561	-2.04508	-0.604765	-1.43702	-0.170827	-0.19498	-0.0475667
Grk2	-0.0791565	0.00128789	0.0360055	0.0387519	0.157436	0.106941	0.020693	-0.0476551	0.0725998	0.15847	0.0403658	-0.0298719	-0.121103	-0.0901866	0.0320415	-0.0451245	0.181711	0.0539392	0.0337164	0.0931411	-0.026302	0.0646165	0.160711	0.185278
Oasl1	-0.381083	-0.292226	0.379555	0.156471	1.75277	2.21435	3.07091	2.66035	0.771235	0.431706	1.22066	1.51019	0.164227	0.0962344	0.247495	-0.054989	2.51353	2.17287	2.1795	1.50503	-0.130828	-0.324069	1.03721	0.74405
Aqp4	0.190161	-0.149317	0.0155038	-0.0791313	1.07939	1.13487	0.928417	1.03121	0.272598	0.731584	0.608682	0.792498	0.479604	0.228417	0.433473	0.42579	0.305942	0.13042	-0.0174454	0.0171703	0.0466386	-0.021961	0.0476681	0.0553563
Itgax	0.03749	-0.168397	0.0427497	0.075556	0.570611	0.519241	0.396932	0.763758	0.493283	0.393548	0.455521	0.752	0.34464	-0.160758	0.0229241	0.00994669	0.73893	0.625727	1.04413	0.621625	0.381567	0.213355	0.724582	0.294412
Slamf6	0.16349	-0.151965	0.349891	-0.503243	0.401176	0.348189	0.603841	-0.0678067	0.391628	0.761292	0.569509	0.743557	0.397598	-0.518392	0.108897	-0.762725	0.864552	0.659003	0.850624	0.34326	0.115599	0.631768	0.577241	0.371699
Irf1	-0.1263	0.0307675	0.0263326	0.0619093	0.329931	0.355014	0.401256	0.1688	0.0523479	-0.0254705	0.102678	0.107075	0.146657	-0.0164959	0.0890866	-0.124994	0.198806	0.221165	0.10896	0.343926	-0.068637	0.130138	0.09399	0.172044
Cd44	-0.00351339	0.058871	-0.117345	0.0550561	1.0214	0.523631	0.561103	0.756189	0.45164	0.384253	0.531116	0.585649	-0.292031	-0.316601	-0.0028585	-0.481499	0.537976	0.969374	0.80124	0.519089	0.494192	0.563081	0.632232	0.425295
Nkg7	-0.352471	0.189843	0.0711312	0.0364386	-0.248064	-0.107344	0.122175	-0.406278	-0.950634	-0.464778	-0.225266	-0.131313	0.425898	-0.219109	0.0714888	0.00604394	-0.332328	-0.627668	-0.584748	0.00494456	-0.809678	-0.805354	-0.370075	-0.231091
Akt3	-0.0300178	-0.0698614	0.06378	0.0323287	-0.283105	-0.469978	-0.468494	-0.547434	-0.197716	-0.206633	-0.103034	-0.489073	-0.0947615	0.00615803	-0.152038	-0.0477829	-0.275213	-0.468258	-0.695891	-0.16647	-0.325554	-0.143364	-0.364488	-0.0422753
Il21r	-0.407615	0.452617	-0.219557	0.0268451	0.453217	-0.044555	0.20237	0.22816	0.111094	0.350989	0.506072	0.763889	-0.0357882	-0.277317	0.0507548	-0.52165	0.681105	0.617934	0.97948	0.623329	-0.0645336	0.43383	0.303512	0.877458
Cdkn1a	0.0559352	-0.335859	0.0562859	0.174239	-0.215471	-0.214351	0.0395886	0.198016	-0.47754	-0.456762	-0.640265	-0.502068	-0.253679	0.210272	-0.535205	0.665164	-0.419429	-0.258735	-0.369732	-0.613127	-0.587758	-1.39234	-0.957062	-0.978768
Nptn	-0.0191311	0.0332887	0.0537881	-0.0712028	-0.00539834	-0.026221	-0.0773429	-0.0826886	0.0489332	-0.0527867	0.157695	-0.0471891	-0.0395111	0.107596	0.0746344	-0.0324825	0.08341	0.116165	-0.0686369	0.175934	0.113202	0.148335	0.239241	0.300845
Bmp8a	-0.0701752	-0.718284	0.368534	0.199898	0.478713	0.359453	-1.13359	-0.3902	0.814662	-0.945443	0.20964	1.60496	-3.06919	-2.65175	0.647408	-1.48105	-0.584954	-0.0528934	-1.90191	-0.336068	-1.94593	-0.90213	0.118111	-0.641366
Nfatc2	-0.23187	-0.126894	0.030314	0.276716	0.181135	-0.164634	0.105499	0.0290091	-0.131604	0.268878	-0.27297	0.662918	-0.155867	-0.0968871	-0.00221001	-0.378695	0.160242	0.216569	0.349401	0.337116	0.0318792	0.139922	0.326173	0.151658
Elavl1	-0.316185	0.083012	0.0859987	0.105892	-0.175936	-0.24596	-0.347891	-0.168061	-0.328254	-0.181866	-0.123081	-0.226012	-0.0322614	-0.00159713	-0.129117	-0.0414902	-0.434073	-0.267194	-0.615192	-0.228441	-0.185084	-0.450168	-0.0651626	0.0216503
Sigirr	-0.163857	-0.00661298	0.195683	-0.048902	0.103673	-0.0953373	-0.190964	-0.549246	-0.370573	-0.163382	-0.25426	-0.1428	-0.174293	-0.239641	-0.225884	-0.447448	-0.435877	-0.00864681	-0.453278	-0.100835	-0.313691	-0.131565	-0.385946	-0.623887
Tnfrsf8	-0.289609	0.0760881	-0.322521	0.409308	-0.0488428	0.230993	0.0758197	0.181779	-0.560891	0.304609	0.00401235	0.132546	0.377263	-0.442342	0.255913	-0.909067	0.489526	-0.650839	-0.0669003	0.235912	0.278128	-0.178147	0.635643	0.461128
Pten	-0.123102	-0.00162762	0.0995245	0.0164907	-0.0136877	-0.196743	-0.119656	-0.0984587	-0.0357487	-0.0561588	0.146939	0.00276283	-0.188619	-0.0892607	-0.163493	-0.0249781	-0.105774	-0.128703	-0.295846	-0.131346	0.0384541	-0.0232786	-0.201128	0.00821019
Traf1	-0.208725	0.0233745	0.0270516	0.136765	-0.0302513	-0.375288	-0.377893	-0.398389	-0.287834	-0.295099	-0.389995	-0.28852	-0.40254	-0.369845	-0.585996	-0.425949	-0.0994211	-0.037553	-0.281387	-0.611178	-0.316818	-0.0530065	-0.181422	-0.208869
Sp3	-0.0544647	0.0434211	0.0564783	-0.0490548	-0.084243	-0.166522	-0.228463	-0.30166	-0.155047	-0.162953	-0.0350402	-0.180001	-0.0474834	-0.0533874	-0.0589566	-0.0378606	-0.119242	-0.168053	-0.179515	-0.104844	-0.0605569	-0.152306	-0.158824	-0.000813097
Pik3r2	-0.0256772	0.0456457	0.0904408	-0.11904	0.126245	0.0239227	0.0280162	0.0586878	-0.0602875	-0.0815171	0.00767787	0.144614	0.00419321	-0.0431524	-0.00777672	-0.162381	-0.166439	-0.0840985	-0.21017	-0.167492	0.0329084	-0.0168937	-0.168695	-0.0404752
Il17f	-0.026723	-0.767941	0.318877	0.243351	0.370162	0.287428	0.23179	0.0455691	0.443077	-0.317028	0.64541	0.773943	0.729154	-0.0233371	-0.102689	-0.530704	-0.956539	-1.5944	-0.425503	-1.70765	-0.317514	-0.53675	-0.101471	-1.59791
Ccl4	0.410869	-0.153471	0.32037	-0.935729	2.77605	2.73284	2.48567	2.6441	1.50911	1.84493	1.16148	2.17983	0.254619	0.151221	-1.18866	-1.03171	2.65446	2.13341	2.62922	1.61577	1.95658	1.13217	1.94184	1.16161
Irf4	0.205102	0.103708	0.00708015	-0.381234	0.338953	0.414916	0.341131	0.147062	0.331377	0.717351	0.357861	0.424993	0.0442692	-0.0884938	-0.0876758	-0.233291	0.952309	0.233524	0.462798	0.603057	0.453831	0.356273	-0.166628	0.617037
Cd164	-0.0116991	-0.018791	0.0288224	0.00120821	-0.0336612	-0.0877813	-0.113139	-0.00806784	-0.0269804	-0.083818	0.0122412	-0.0951034	-0.115976	-0.0448597	-0.0956429	-0.165733	-0.173582	-0.09257	-0.18728	-0.0153362	-0.114738	-0.237291	-0.268704	-0.183852
Dll1	-0.0681203	-0.230802	0.0259408	0.233662	0.0201335	-0.15836	-0.248349	-0.388146	0.043682	-0.0123353	0.0596919	0.17143	-0.0432842	0.153071	0.270951	0.183973	-0.280336	0.14847	-0.327778	0.0628768	0.439913	-0.222003	0.203222	-0.285675
Icam1	-0.0407924	0.0373806	0.0243096	-0.0223356	0.42467	0.494698	0.379679	0.40332	0.283841	0.216074	0.0942343	0.274174	-0.0393937	0.0985414	-0.00797329	0.00984998	0.413811	0.522291	0.4805	0.339462	0.261596	0.031047	0.179167	-0.0423867
Klrk1	-0.235562	0.20247	0.00527979	-0.00532902	-0.00930407	0.0813924	0.221898	0.153033	-0.279534	-0.17394	-0.159663	-0.260612	0.324905	0.16805	-0.157282	-0.0798323	-0.509225	-0.521155	-0.328092	0.0580222	-0.608013	-0.653181	-0.409044	-0.413634
Il33	0.000604516	-0.0388559	0.129922	-0.101723	0.833198	1.04374	1.46745	1.31164	0.437092	0.485455	0.275205	0.857713	-0.174698	0.0584685	-0.0729146	-0.0652557	1.23499	1.28065	1.26079	0.904364	1.24566	0.359916	0.792511	0.266894
Notch3	-0.26589	-0.365435	0.36651	0.141236	0.0581248	-0.474837	-0.534041	-0.787084	-0.274374	-0.502666	0.187152	-0.373975	-0.185333	-0.190778	-0.356807	-0.160331	-0.351294	-0.577577	-0.708857	-0.204906	-0.226983	-0.102811	-0.630696	-0.0926982
Rarres1	0.210003	-0.159247	-0.116823	0.0364696	-0.521217	-0.0714565	-0.159515	0.550707	-0.14018	0.105253	0.116601	0.567062	-0.162225	-0.137109	0.105467	0.0779901	-0.546749	-0.386247	-0.124237	0.208322	0.136399	-0.018253	-0.215243	0.095669
Dnmt3a	-0.227357	0.0772278	-0.108033	0.217803	-0.00330893	0.0394874	-0.279184	-0.168424	0.112674	0.051703	-0.350992	-0.152069	0.249888	-0.0318113	-0.170057	-0.0416789	0.0434483	0.273133	0.031101	-0.171322	-0.0152566	-0.136992	-0.0468485	0.092745
Tnfrsf4	-0.207724	0.0866813	-0.0547694	0.149812	1.03046	1.10643	0.728861	0.785134	0.0921504	0.267505	0.180616	0.840869	0.185583	-0.0344133	-0.518156	-0.226279	0.816656	0.952516	1.17777	0.735836	0.636645	0.688242	1.01031	0.350368
Mmp3	-0.156053	0.0486892	0.301757	-0.259196	0.590775	0.275206	0.673209	0.0982375	0.273105	0.1941	-0.734881	0.551504	-0.185888	-0.0113107	-0.190199	0.0726823	0.687756	0.970164	1.22395	0.593879	-0.193184	-0.261689	0.074054	-0.711419
Creb3l2	-0.0810686	-0.0278172	0.142805	-0.0444043	-0.111914	-0.297183	-0.373501	-0.48228	-0.412153	-0.556343	-0.307406	-0.66191	-0.317894	-0.0937351	0.0798228	-0.0843114	-0.397275	-0.654748	-0.554234	-0.349208	-0.439258	-0.56147	-0.42485	-0.696327
Plcb1	0.214953	-0.250631	0.0689184	-0.0741904	-0.323684	-0.418411	-0.391212	-0.519111	-0.0407137	-0.149142	0.160833	0.154575	-0.106235	0.131875	-0.0192464	0.182343	-0.221678	-0.0941126	-0.309721	0.123861	0.128376	-0.156118	-0.0113541	0.145792
Cd52	-0.0698041	0.213523	-0.0637749	-0.10321	0.682093	0.840952	0.837782	0.847491	0.447937	0.510479	0.266978	0.348908	0.326839	-0.040071	0.17037	-0.153257	1.01628	0.708989	0.901286	0.748283	0.344387	0.351155	0.881345	0.550016
Braf	-0.103026	-0.0430238	0.2158	-0.0939472	0.0409922	-0.201194	-0.222616	-0.200367	-0.110739	-0.144652	-0.0918672	-0.0281452	-0.164857	-0.0901482	-0.109283	-0.262002	-0.129356	-0.0796349	-0.128868	-0.146235	-0.0980687	-0.0479515	-0.12764	-0.152519
C8a	0.0673355	-0.566968	-0.287504	0.54386	0.0857091	0.462406	0.625409	-0.461276	-0.689373	0.246516	-0.12447	0.811418	-0.140262	-1.89275	0.290929	-2.13709	-0.0710671	-0.293894	-0.879881	-0.117637	-1.08739	-1.55817	-0.12289	-1.88237
Ube2l6	-0.031697	-0.222867	-0.119513	0.315418	0.00131304	0.36669	0.597816	0.417969	-0.031851	-0.352764	-0.061309	-0.0699255	0.691343	-0.0585552	-0.215047	-0.0845716	0.618877	0.255872	0.271575	0.416366	0.29911	-0.145065	0.238431	0.810436
Cd4	-0.216209	0.181736	0.073538	-0.0700067	0.658255	0.325543	0.214257	0.696233	0.00870395	0.547257	0.499607	0.509495	-0.402656	-0.164928	-0.0109933	-0.269083	0.653482	0.69369	0.527855	0.317405	0.250688	0.179437	0.42763	0.0381023
Acin1	-0.0931937	-0.00288982	0.149859	-0.0662838	0.169519	-0.103936	-0.0660517	-0.194969	-0.128139	-0.0435708	-0.0526523	-0.0959388	-0.230234	-0.0465842	-0.10934	-0.0923227	-0.0752821	-0.233386	-0.253127	-0.135191	-0.0190758	-0.0733538	-0.108122	-0.0125476
Eno1	-0.00724685	0.00245372	-0.0247443	0.0290125	0.434442	0.452435	0.408426	0.590646	0.29355	0.310592	0.13829	0.362304	0.178352	-0.0673485	-0.0147579	-0.0669705	0.522033	0.3258	0.465868	0.261131	0.350345	0.00612803	0.249495	0.109745
Prkdc	-0.11793	0.073253	-0.0151871	0.0522445	-0.00454385	0.0408265	-0.126521	-0.332084	-0.211247	-0.174278	0.0788996	-0.337728	-0.272335	-0.0394861	-0.389448	-0.149607	-0.182079	0.0101318	-0.261789	0.10124	-0.110204	-0.0362373	-0.132972	0.082972
Trem1	0.109456	-0.380223	-0.129906	0.30914	-0.341656	0.93818	0.590362	0.304004	0.508866	0.0117961	-0.2888	1.23205	-1.56763	-0.898654	-0.358828	-1.0864	-0.0833943	0.115242	-0.244236	-0.0975432	-0.444369	-0.149032	-0.450719	-0.532124
Prkcq	-0.167798	0.211665	-0.260007	0.159231	-0.322379	-0.121531	-0.321098	0.0453888	-0.210575	-0.0923093	-0.200261	-0.509485	-0.32934	-0.324687	-0.141005	-0.336359	-0.471293	-0.423266	-0.302827	-0.131259	-0.375281	-0.155526	-0.194928	0.118658
Spib	-0.0911392	0.666448	-0.568662	-0.32226	0.841078	0.54494	0.258522	0.0165583	0.255029	0.679956	0.37936	0.414784	0.422462	-0.382497	-0.105705	-0.311328	0.708148	-0.216598	-0.00349698	0.418614	-0.899065	0.367125	0.354945	-0.163525
Ifng	0.0897992	-0.15392	-0.482139	0.401693	0.306112	0.338855	0.0682045	0.589202	-0.375861	0.171463	-0.810958	0.932286	-0.767856	-0.935384	0.248298	-0.501645	-0.798197	-0.921488	-0.24444	-1.35667	-1.96653	-1.18576	-0.0724117	0.0750012
Fcgr2b	-0.126411	0.0921409	0.0910327	-0.0697409	1.531	1.73	1.7338	1.97899	0.884959	1.13172	0.503902	1.46085	-0.0942028	-0.126034	-0.188022	-0.367358	1.50754	1.60053	1.78143	0.945764	1.49791	0.676808	1.33489	0.602522
Nf1	-0.0429828	-0.089321	0.078721	0.0472697	-0.0915088	-0.319441	-0.433972	-0.246664	-0.283677	-0.315366	-0.332715	-0.28812	0.208305	-0.0547038	0.0826846	-0.0171432	-0.328943	-0.297781	-0.181235	-0.0897073	0.0462239	-0.289975	-0.117731	-0.0827927
Map2k1	-0.063024	0.0256072	0.134575	-0.109254	0.168438	0.0403342	0.0131125	0.15611	-0.010936	-0.0963185	0.0647882	-0.029697	0.0651859	0.0376918	0.0373324	-0.0636566	0.152837	0.0417207	0.166581	0.178878	0.167057	-0.0394873	0.110155	0.141889
Trat1	-0.148642	0.453028	-0.206397	-0.213752	-0.617455	-0.584713	-0.51976	-0.671401	-0.240535	-0.211536	0.461872	-0.68316	-0.172049	-0.226683	-0.334232	-0.152194	-0.529119	-0.325681	-0.92008	-0.450159	0.0213698	0.212598	0.00402084	0.310632
Irf3	-0.0200249	0.0183379	0.101701	-0.107874	0.273511	-0.0781044	-0.189444	-0.206119	-0.151074	-0.210202	0.157766	-0.0307927	-0.133032	0.0285629	0.0476931	0.0795973	0.0479356	-0.00373085	-0.00722758	0.0241116	0.0687702	0.142083	-0.0510074	-0.00230919
Ms4a2	-1.5896	-0.00889518	-0.0423712	0.767932	-0.318251	-0.187991	-0.65302	-0.517313	-0.482375	-0.294948	0.445098	0.211061	0.244274	-0.0837186	0.0999635	0.339373	-0.349496	-0.349931	-1.25142	-0.270535	-0.295433	-0.42156	-0.0793904	-0.353441
Akt2	-0.0721873	-0.133898	0.00922811	0.177627	0.0559041	0.0186126	-0.0641185	-0.0559861	0.069925	-0.0861085	-0.024135	0.0561433	0.0240204	0.21232	0.12823	0.145775	0.0488209	0.0592447	0.0314204	0.182229	0.301585	0.104454	0.0811934	-0.133123
S100a9	0.178819	0.332248	-0.718438	0.00189536	1.11324	1.91466	0.985711	1.19839	0.734797	0.475732	0.5966	1.3676	0.100182	0.522083	1.87395	-0.0940876	1.45461	1.4581	1.48389	1.2815	1.04727	0.480977	0.770241	0.629474
Ap1b1	-0.169848	-0.0237957	0.118037	0.0595839	-0.0742163	-0.398839	-0.108026	-0.196514	-0.337827	-0.147685	-0.0907825	-0.0567137	-0.0930908	-0.0394256	-0.190319	-0.000479515	0.00927063	-0.197255	-0.0301561	-0.109106	-0.123968	-0.229903	-0.273165	-0.400374
Nras	0.0114362	0.0796323	0.111924	-0.226637	0.159642	-0.0247977	-0.0519786	-0.231773	0.0847798	0.00505286	0.0381017	0.119531	0.079591	0.0401463	0.0860295	0.130385	-0.0406356	0.0991074	-0.0686251	0.129247	0.177264	0.0324791	-0.114711	0.0984564
S100b	0.139271	-0.601947	-0.345204	0.538628	0.080477	0.0972781	0.485247	-0.103938	-0.653963	-0.829106	0.325977	1.58379	0.217076	0.0495478	0.23323	-0.557355	-0.468617	-1.52152	-0.107505	-0.219731	-0.549483	-1.78579	-1.35051	-1.10999
Trem2	-0.339122	0.0191954	0.00647797	0.25288	1.89426	1.81153	1.81248	1.83271	1.93476	1.88515	0.625192	2.22404	0.668294	0.638269	0.362519	0.808973	2.12828	2.49041	2.32099	1.74245	1.64716	1.3435	1.90806	1.12782
Nlrp3	-0.0210023	-0.0734224	-0.28206	0.312265	0.719185	1.17834	0.258885	0.522142	0.534711	0.480584	0.228897	0.679359	-0.535355	-0.439849	0.0463955	-0.305671	0.514474	1.02471	0.865804	0.308794	0.503013	0.130802	0.264425	0.08991
Ep300	-0.10005	0.0246389	0.0443429	0.0265321	0.111893	-0.206639	-0.195838	-0.04864	-0.170387	-0.0204054	0.1254	-0.145674	0.00686348	0.0544852	-0.069101	0.111953	0.0829823	0.00553151	-0.0211473	0.121921	0.192902	0.23317	0.0449091	0.289823
Neo1	-0.0940014	-0.049999	0.0481642	0.0884049	-0.422857	-0.29419	-0.480572	-0.543578	-0.41763	-0.348762	-0.192084	-0.23248	0.00652364	0.0490674	-0.0780857	-0.0162953	-0.372782	-0.389679	-0.532956	-0.302965	-0.500035	-0.264542	-0.469569	-0.441399
Pomc	-0.22403	-1.96525	-0.0710751	0.952934	0.717176	0.581974	1.03448	0.362835	-1.01726	-0.192407	-2.03732	0.898564	1.00578	-0.483678	-0.299996	-0.728011	-0.50999	-0.147854	-1.14888	-0.583032	-0.830322	-0.412128	0.0231502	-0.151365
Rela	-0.139676	0.00784106	0.0279457	0.0939221	0.0268995	-0.13606	-0.0970795	-0.35822	-0.162459	-0.0991243	0.0175263	-0.158094	-0.0270331	-0.028772	0.109009	-0.0221685	0.0832414	-0.00586854	-0.0633566	-0.0114907	0.00404802	0.0648956	-0.075328	0.175764
Sbno2	-0.14587	0.0254486	-0.00509008	0.113556	0.587018	0.500778	0.697606	0.503279	0.143357	0.334343	0.113244	0.603507	0.27446	0.154477	0.100092	0.145329	0.84528	0.660466	0.656881	0.433727	0.374154	0.23392	0.5057	0.117317
C6	0.0370111	-0.143793	0.126271	-0.0329658	0.634414	0.324269	0.492603	0.452223	0.550228	0.282827	0.132054	0.373798	-0.159446	0.256573	-0.208387	-0.0558853	0.966604	1.18442	1.06848	0.432628	0.80167	0.310173	0.774965	0.0355715
Sp100	-0.0585272	0.123047	0.000215368	-0.0731289	0.371	0.521588	0.643382	0.401179	-0.0988942	0.196204	0.160043	0.128249	0.276866	0.0815665	0.186241	0.0589798	0.719695	0.461746	0.452983	0.538449	-0.0129719	0.164827	0.160456	0.341354
Lif	-0.279692	0.026395	0.113213	0.105859	1.23267	1.06421	1.31986	0.826547	0.43522	0.567506	0.248051	-0.256634	-0.19124	-0.691344	0.644341	-0.442637	0.790492	1.4984	1.22485	0.650812	0.805384	0.210281	0.323632	-1.11392
Prf1	-0.413579	0.129932	0.0333042	0.178423	-0.061088	0.127641	-0.0909354	-0.677336	-0.690493	-0.841388	-0.548801	-0.487382	0.204794	-0.20666	0.104134	-0.0550638	-0.758433	-0.396297	-0.583735	-0.138904	-0.544891	-0.846984	-0.436797	-0.92064
Ebi3	-0.217558	0.275689	-0.152066	0.0418688	0.759568	0.480805	0.429226	0.78964	0.270979	0.335412	0.129613	0.209891	0.460841	-0.224819	0.262869	-0.561074	0.672054	0.426507	0.751984	0.451454	0.511219	-0.0871266	0.550969	0.533179
Ltf	-0.503528	-0.244747	-0.327854	0.725903	0.460397	0.547588	0.0444914	0.23534	-0.466688	0.495673	-0.164819	0.449141	0.234426	-0.933102	-0.74942	-2.17743	-0.696379	-0.597278	-0.335268	-0.617418	-0.127743	-0.861552	-0.748202	-0.337754
Rras2	-0.103475	-0.0532357	0.0277582	0.119041	-0.4611	-0.522773	-0.729021	-0.735653	-0.455749	-0.697215	-0.291463	-0.672294	-0.150043	0.0942943	-0.104938	0.103931	-0.449	-0.596652	-0.679998	-0.322598	-0.456379	-0.802415	-0.75416	-0.541652
Fcrl1	0.0644485	0.210755	-0.104525	-0.206046	-0.0361661	0.23658	-0.140985	-0.500689	-0.635677	0.62214	0.388658	-2.13489	0.109832	-0.347203	-0.0855185	-0.369144	1.08883	0.140624	0.583206	0.579915	0.0323923	0.319957	0.127204	0.62254
Mmp9	0.158203	0.102876	0.109524	-0.451429	1.12604	0.88543	0.621075	0.35079	0.715876	0.431799	0.679328	0.757236	0.349876	0.30573	0.844077	0.0848565	1.83411	1.49741	2.06029	1.19847	1.42067	1.1907	1.64736	1.24336
Vwf	-0.127562	0.0178527	0.0418613	0.0603659	0.020804	-0.331059	-0.46751	-0.597065	-0.123531	-0.357714	-0.0327883	-0.256835	0.0150523	0.0328095	0.0551489	0.0696644	0.000287009	0.13356	-0.162625	0.0264214	0.120017	-0.150846	-0.259477	-0.138832
Fcgr4	-0.115017	0.107919	-0.285256	0.236781	0.515595	0.656149	0.833687	0.844219	0.19148	-0.053611	0.0448884	0.491739	0.682539	0.171424	0.650113	0.42459	1.14753	1.34578	1.21726	1.06802	0.425373	0.113691	0.0313619	0.264271
Ddx24	-0.0398481	0.00506517	0.0918834	-0.0619553	0.0875764	0.126745	0.073769	0.217052	0.0810564	0.065519	0.0335163	0.163783	0.12034	0.217639	0.1311	0.196978	0.368206	0.18602	0.198802	0.230312	0.054902	0.152044	-0.0095141	0.267795
Egf	0.324808	-0.168483	-0.329592	0.0867344	0.365549	-0.231759	0.106883	-0.766399	-0.593958	-0.0586069	-0.0290548	-0.967636	-0.597387	-0.179953	-0.429231	-0.478734	-0.475725	-0.335982	-0.0639881	-0.811802	-0.644055	-1.01529	-0.0495007	-0.117101
H2-Ob	-0.00269086	0.281931	-0.0434457	-0.293876	-0.0344262	-0.126942	-0.299038	-0.768497	-0.069427	0.12638	0.523221	-1.00721	0.484346	-0.202751	-0.168294	-0.472321	0.36311	0.0489425	0.264236	0.479205	0.0603715	0.341062	0.634984	0.739329
Irf2	-0.0730798	0.0243457	-0.016857	0.0621099	0.0490702	-0.122082	-0.111082	-0.184471	-0.159019	-0.279628	-0.126746	-0.229928	-0.195821	-0.121701	-0.19643	-0.040285	-0.125041	-0.300306	-0.360032	-0.195443	-0.0986455	-0.135803	-0.124707	-0.100284
Akt1	0.00661039	-0.089703	0.0423119	0.0369304	0.0419112	-0.0512078	-0.024383	-0.238595	-0.0993779	-9.9012e-05	-0.0844269	-0.206596	-0.16643	-0.132578	-0.234457	-0.195741	-0.130719	-0.113611	-0.203364	-0.0403458	-0.091535	-0.17076	-0.0946099	-0.0945205
Blk	-0.228346	0.226832	-0.145781	0.100621	0.408005	-0.132836	-0.384871	-0.702882	-0.147112	0.253938	0.327593	0.309285	0.342498	-0.265603	-0.134388	-0.4104	0.333691	-0.304174	0.00600341	0.0240858	0.124719	0.261627	-0.030076	0.396859
Prmt5	-0.0375192	-0.0524192	-0.0111978	0.0963763	0.188778	0.00294981	-0.0399203	-0.103488	-0.154451	-0.0144077	0.319112	0.301393	0.00206645	-0.0403346	-0.189721	-0.0975819	-0.185975	-0.220987	-0.133354	-0.0190984	-0.146312	-0.175577	-0.280867	-0.107459
Lilrb4a	0.0778743	-0.0178301	-0.186809	0.108724	1.86836	2.29089	2.37674	2.54475	1.6531	1.67291	0.674151	2.00189	0.358715	0.153623	0.237028	0.236054	2.49487	2.68762	2.67964	1.78291	2.18375	1.26678	1.86224	1.12188
Herc6	-0.00848361	0.314428	-0.152689	-0.212949	0.781413	1.25563	1.33492	0.926305	-0.386681	-0.0212548	0.133828	0.462034	0.0644556	-0.183243	-1.12884	-0.469396	1.33923	1.0233	0.957733	0.395475	-0.0346792	-0.656014	-0.0832317	0.0554111
Pf4	-0.145694	-0.368252	0.0376349	0.372846	0.837291	0.427649	0.202087	0.471545	0.685286	0.691237	0.13028	0.859717	0.251992	0.0173491	0.0817322	0.0309528	0.516258	0.763623	0.939654	0.707428	0.512185	0.579768	1.04089	0.769273
Ifngr1	-0.0390668	-0.0124587	0.0131013	0.0373003	-0.0526876	-0.182985	-0.279692	-0.250648	-0.0183306	-0.128626	-0.16066	-0.24678	-0.187028	-0.109323	-0.111324	-0.00654713	-0.155308	-0.268205	-0.275667	-0.167477	-0.254664	-0.275115	-0.264375	-0.207984
Cd22	0.021461	0.199323	-0.166371	-0.0804342	-0.166616	-0.316465	-0.215983	-0.472594	0.0713574	-0.00580974	0.55609	0.610623	0.0059622	-0.291627	0.0710255	-0.309684	-0.0458586	-0.250764	-0.33425	-0.149275	-0.178564	0.344784	0.165353	0.27624
Cfb	-0.108105	0.0962292	-0.0652654	0.0668792	2.56037	2.91036	3.18342	3.06471	1.75379	2.03653	1.16502	2.42059	0.459925	0.0824739	0.317381	0.025344	2.93473	2.47955	2.86496	2.13816	2.09173	1.5069	2.02419	1.3973
Cd5	-0.219079	0.00363341	0.0720732	0.120536	0.457565	0.305968	0.357796	-0.065173	-0.209206	0.34059	0.51042	0.37102	-0.606655	-0.628753	-0.349493	-0.636646	0.46254	0.172598	0.413463	0.211352	0.30871	0.234825	0.741362	0.601199
C7	-0.0770813	0.064291	0.085404	-0.0808953	0.101382	0.10746	-0.0828387	-0.107986	0.136191	0.0568893	0.247034	0.151692	-0.080346	0.152077	-0.121473	0.024011	-0.210173	-0.322834	-0.272771	-0.234883	-0.0812366	-0.0822472	-0.00788086	-0.125741
Plcg2	-0.103414	0.197282	-0.124596	0.00773401	0.290196	0.512902	0.209669	0.280018	0.130359	0.116267	0.0995574	0.234546	0.39921	-0.0391725	0.0694082	-0.0746171	0.504064	0.245577	0.369001	0.399208	0.173362	0.175572	0.156145	0.326213
Prkcd	-0.0994316	0.00681072	0.120199	-0.0365514	0.501114	0.504445	0.493501	0.470935	0.169967	0.23551	0.0352	0.281364	0.0224068	-0.035416	-0.00880073	-0.0316996	0.510793	0.325632	0.365839	0.3273	0.319045	0.0842105	0.313314	0.10819
Park2	0.0256642	0.123981	-0.247307	0.0701781	-0.387973	-0.246335	-0.26331	-0.506115	-0.0613017	-0.425106	-0.335118	-0.145473	-0.10493	-0.0725209	-0.0314432	0.0811103	-0.157726	-0.298091	-0.371008	-0.110946	-0.0559661	-0.162434	0.194842	0.15783
Dvl2	-0.268599	-0.153181	0.207398	0.158344	-0.214918	0.0887641	-0.111014	-0.163266	-0.155809	0.185839	0.293616	0.451897	-0.360719	-0.0652751	0.0606915	0.167714	-0.0859399	-0.0799483	-0.154973	0.147839	-0.0545969	-0.180724	0.22856	0.422432
Ciita	-0.179949	-0.0586709	-0.0374409	0.242128	0.733936	0.621189	0.780125	0.301122	0.271929	0.376123	0.71725	0.635217	0.456126	-0.368514	-0.300309	-0.0465003	0.648896	0.672862	0.783121	0.586579	0.408831	0.172521	0.774158	0.417165
Tns1	0.0144202	-0.133499	0.111957	-0.00340405	-0.365191	-0.723048	-0.876381	-1.05481	-0.2543	-0.420411	-0.0014379	-0.573951	-0.00846427	0.186257	-0.0533528	0.0841133	-0.452666	-0.785489	-0.801192	-0.324541	-0.364546	-0.145924	-0.43724	-0.118568
Padi4	-0.397682	-0.315778	-0.22896	0.663805	0.679585	0.292845	-0.254646	-0.118939	-0.0168872	0.255429	0.410512	0.609435	0.131686	-0.148317	0.0738395	-0.209786	0.200881	0.115557	-0.0969709	-0.234732	-0.0929792	0.199207	-0.00294467	0.0449326
Il13	-0.359382	-0.479112	-0.19066	0.702105	-0.225531	0.220114	-0.713845	-0.772516	-0.438019	-0.350127	0.448813	-0.615299	-0.151941	-1.41258	-0.81386	-1.97884	-0.580246	-0.605134	-1.21914	-0.681858	-1.19218	-1.76249	-0.812641	-0.221622
Dynll2	-0.00640247	-0.0148937	0.0507968	-0.0308232	-0.18703	-0.242927	-0.282698	-0.331415	-0.216751	-0.131077	0.107547	-0.149584	0.190418	0.137426	0.0358825	0.16582	-0.0132359	-0.0754688	-0.215098	0.00410995	0.00377813	-0.0244377	-0.117708	0.0414029
Nudt1	0.0571073	0.196836	-0.233136	-0.0549062	0.340101	0.374825	0.398876	0.0942856	-0.12132	0.278516	0.0450333	0.428381	-0.407822	-0.0533977	-0.0332144	0.0446616	0.112936	0.130423	-0.0665213	-0.053216	-0.207396	-0.278241	-0.15229	-0.0954799
Txn1	-0.0196833	0.0317673	0.0509997	-0.0659672	0.218724	0.259908	0.24782	0.267842	0.15318	0.15541	0.115752	0.307821	0.109049	0.193059	0.168338	0.174015	0.389267	0.478683	0.388693	0.339372	0.328567	0.123906	0.296094	0.22859
Gbp2	-0.218215	0.0256302	-0.00849868	0.174178	0.229979	0.561739	0.651143	0.533162	-0.275565	-0.187673	0.0727018	0.240288	0.421759	-0.153776	-0.128465	-0.0431118	0.470753	0.316114	0.216622	0.560122	0.00286337	-0.181607	-0.0498784	0.0244948
Cd79a	-0.520197	0.0605129	0.0477955	0.294197	0.488123	-1.14715	-0.387214	-0.196366	0.423534	-0.225539	-1.33349	-0.982565	0.124649	-2.77985	-0.181126	-1.60914	-0.543122	-1.76595	-2.03001	-0.589693	-0.793914	-0.293258	-0.372552	-0.184497
Havcr2	-0.0128237	-0.206554	-0.0101115	0.200666	0.668515	0.829706	0.54525	0.458564	0.400392	0.777791	0.331423	0.657258	0.239011	0.176835	0.420224	-0.263048	0.744938	0.873874	0.88545	0.451296	0.510519	0.50463	0.766577	0.68133
Hist1h2be	-0.568723	-0.293068	0.367486	0.286313	-0.200407	-0.614115	-0.529776	-1.0337	-0.998759	-0.653709	-0.118983	-0.396088	-0.212253	-0.417584	0.155373	-0.00636202	-0.143059	-0.136404	-0.470003	-0.221639	-0.468929	0.170071	-1.24551	-0.0574523
Lrrc41	0.0892881	0.159625	0.114799	-0.441567	0.208342	-0.175098	-0.0285038	0.0156399	0.0152442	0.138469	0.137018	0.479816	-0.062953	0.0791159	0.112857	-0.14676	0.124078	-0.112963	-0.135574	0.130526	0.0820652	-0.152805	0.0722555	0.0582051
Trim21	-0.0480563	0.0159969	-0.171942	0.181375	0.224622	0.0030599	0.451465	0.099277	-0.101414	0.171833	0.00114605	0.226541	-0.154823	-0.0301708	-0.310436	0.0570105	0.269288	-0.154981	-0.0233229	0.261265	-0.100483	0.125443	-0.359844	0.0275202
Tmem173	-0.072189	0.126721	0.0990807	-0.174774	0.748504	0.740316	1.06399	1.21602	0.501917	0.803516	0.149282	0.66248	0.196957	-0.114481	0.24918	0.209236	0.761113	0.996932	0.857461	0.762431	0.579767	0.25663	0.793191	0.568923
Traf6	0.110224	0.0242946	-0.0139643	-0.130911	-0.0371573	-0.107998	0.0140074	-0.0216475	-0.046143	-0.077666	0.0626954	0.0707336	-0.197752	0.0417452	-0.0844997	0.136454	-0.0229472	-0.203954	-0.188584	-0.143924	-0.16049	-0.0306961	-0.057896	0.0624233
Cd84	0.0245618	0.130776	-0.117807	-0.0493678	0.409545	0.536033	0.75538	0.779093	0.400499	0.515247	0.0894266	0.354961	-0.03243	0.0969657	-0.129689	-0.153433	0.764779	0.88645	0.888957	0.613844	0.521713	0.228974	0.594483	0.356871
Il2	-0.7369	-0.0996063	-0.253796	0.703099	0.659986	0.484142	0.723248	-0.150034	1.14794	-0.0272046	0.828318	0.385695	-0.150948	-1.51112	-0.134794	-1.24088	-0.859361	-0.497225	-1.49825	-0.832868	-0.928154	-0.761499	0.188352	-0.138166
Fcrl5	0.221039	-0.0226795	-0.713469	0.310541	0.267427	0.354618	0.39209	0.720442	-0.0746958	-1.15673	0.490207	-0.158867	-1.37358	-1.54111	0.379538	-1.3704	0.333043	0.588264	0.134727	0.277074	-0.472716	-0.37645	-0.133817	0.791204
Stk11	-0.0503426	-0.0970219	0.0257309	0.112816	0.0203143	-0.282124	-0.289675	-0.331337	-0.202786	-0.227437	-0.0320903	-0.446534	-0.265319	-0.147281	-0.0742622	-0.118097	-0.202551	-0.113792	-0.316385	-0.149586	-0.288478	-0.161617	-0.136916	-0.0763724
Rac1	-0.0168363	-0.0175706	0.0483411	-0.0150358	-0.151424	-0.236813	-0.357668	-0.407036	-0.150558	-0.237303	-0.03248	-0.271433	-0.114471	-0.058266	-0.0807436	-0.0398799	-0.188649	-0.295999	-0.339904	-0.118872	-0.120531	-0.230368	-0.252114	-0.158988
Rock2	-0.111631	-0.176319	0.111797	0.149165	-0.0537289	-0.368637	-0.456696	-0.500312	-0.27273	-0.353437	0.111601	-0.215545	-0.0741156	-0.0918969	-0.0245389	0.0138691	-0.523794	-0.308885	-0.44087	-0.348532	-0.107161	-0.362739	-0.456831	-0.101976
Cxcl10	-0.542177	0.354035	0.15706	-0.1201	3.51978	4.25041	4.9171	4.60608	1.46429	1.97487	1.33258	3.29314	1.51771	-0.579433	0.53386	-0.631121	4.09786	3.29007	3.34946	2.87531	1.29304	1.50579	2.19043	1.96937
Ncr1	-0.451253	0.182208	-0.00943774	0.189658	0.0262507	0.0493108	-0.134244	-0.371871	-0.900835	-0.495202	-0.159054	-0.18664	0.287945	-0.156101	-0.15254	-0.180947	-0.62434	-1.04402	-0.477059	-0.217575	-0.543193	-0.855786	-0.214057	-0.356863
Vamp2	0.0352833	-0.0352224	0.0365624	-0.0384602	-0.385207	-0.583127	-0.581599	-0.54421	-0.209601	-0.212794	0.0322886	-0.422331	-0.0792294	0.102949	0.0574764	0.0760305	-0.215866	-0.338166	-0.347886	-0.0381135	-0.0732155	0.0557714	-0.0829664	0.113967
Pik3cd	-0.00722545	-0.0668053	-0.0719095	0.136018	-0.0397331	0.310492	0.132235	0.296468	0.399309	0.40181	0.276156	0.457157	-0.202968	-0.340123	-0.068978	-0.336528	-0.207236	0.218094	0.257711	0.132065	0.10524	0.146465	0.389098	0.0625798
Mllt3	-0.201639	0.103272	0.0746129	0.00454103	-0.137136	-0.3939	-0.138005	-0.509347	-0.408176	-0.301905	-0.139991	-0.520361	-0.407501	-0.336625	-0.520983	-0.190006	-0.431416	-0.421582	-0.567804	-0.370603	-0.208955	-0.0309919	-0.21022	-0.0568497
Camk2d	-0.0657107	0.0153035	0.0252531	0.0231889	-0.145455	-0.135647	-0.183064	-0.253191	0.0410032	-0.212944	-0.0981921	-0.0209852	-0.0300956	0.00831285	-0.0677968	0.0761362	-0.00185763	0.0155097	-0.131774	-0.018123	-0.0361209	-0.181301	-0.110687	-0.103798
Ifi44l	0.356203	-0.259484	0.242371	-0.511227	0.35255	0.854778	0.477213	-0.194435	0.518574	0.928394	0.0834774	1.34129	-1.19535	-0.192952	0.142733	-0.285282	-1.71112	-2.34898	-0.350005	-0.725265	-0.557518	0.971707	-0.177977	-0.0305636
Aicda	0.385713	0.354988	0.0792357	-1.48172	0.0601317	0.56236	0.992149	0.835074	0.133046	0.635976	-0.302051	1.63384	-0.165839	-1.01144	-1.14969	-0.992738	1.48832	0.487883	1.6795	0.567278	-0.390505	0.586179	0.436495	0.846943
Mbp	-0.258711	0.196468	0.359908	-0.444317	0.290177	0.284259	0.169727	0.202624	0.170447	-0.00469543	0.201014	0.185812	0.234132	-0.149125	0.365763	0.144198	0.329798	0.195976	0.417345	0.119252	0.334306	-0.0317719	0.291032	0.299381
Tlr5	0.0289141	-0.586773	-0.0551703	0.434503	-0.711704	-0.169948	-0.297535	-0.474418	-0.0717492	0.279177	0.0292069	-0.0855308	0.101853	-0.442238	0.0378366	0.0351275	-0.578974	-0.939304	-0.355366	-0.404856	-0.54377	-0.167955	-0.389788	0.161522
Oas1a	-0.343085	0.0520182	0.11499	0.126926	2.39295	2.676	3.16404	2.95319	0.951908	1.28644	1.15773	1.93929	0.511846	-0.0395972	0.486973	0.113405	2.94286	2.71478	2.85771	1.9409	1.1631	0.637875	1.45309	1.04786
Hist1h4k	-0.256336	0.133149	0.00889057	0.0839578	1.38835	1.53299	1.4036	1.6489	0.992453	1.18356	0.648738	1.59539	0.262333	-0.141031	0.22153	0.0358263	1.18125	0.881063	1.12675	0.780022	0.78643	0.698872	1.27738	0.634809
Fcnb	-1.15499	-0.021742	-0.394355	0.852047	0.20125	0.596563	-0.674087	-0.15309	-0.53319	0.139665	-0.968287	1.70457	-0.247113	-0.999604	0.506007	-0.658974	-0.177918	0.921183	-0.664804	-1.36199	-1.05674	-0.665019	0.185297	-0.404256
Vav1	-0.0377809	0.114872	-0.0373166	-0.0461718	0.60757	0.682748	0.753606	0.680996	0.51056	0.687181	0.064656	0.515118	0.0524757	-0.0489635	0.0595843	-0.111458	0.956247	0.810535	0.845018	0.724193	0.646363	0.421166	0.892578	0.328292
Jak2	-0.0404456	0.00349516	-0.0470303	0.0803755	0.249807	0.340287	0.386768	0.375634	-0.0363241	0.117626	-0.0606142	0.188277	0.100798	0.0853896	-0.0491727	-0.0348181	0.257823	0.406597	0.24636	0.273337	0.293297	0.116544	0.321025	0.242922
Trim25	-0.191828	-0.00475794	0.123927	0.0539452	0.192566	0.169352	0.443522	0.296944	-0.206419	-0.120946	0.0407786	-0.00835164	-0.00493813	0.0281642	-0.00424205	0.0553882	0.413765	0.344683	0.328209	0.199751	0.0194636	-0.0148714	0.00986909	0.0846319
Stat2	-0.373867	0.0691823	0.156001	0.0908162	0.8914	1.18966	1.4094	1.11753	0.255777	0.308045	0.353899	0.44826	0.385064	0.053863	0.149472	0.0454593	1.0532	0.761611	0.923115	0.751247	0.197559	-0.0112121	0.389301	0.312561
Ccl7	-0.758393	0.500388	0.0201659	-0.0288881	3.50474	3.66428	4.37786	4.23446	1.9338	2.16853	1.23567	3.38212	0.827558	0.0862948	-0.156288	0.116137	3.97357	4.23235	4.1886	2.81492	2.96044	1.86908	2.67782	1.39834
Hras	-0.000324636	-0.0325688	0.0896403	-0.0612366	-0.0516085	-0.260681	-0.183779	-0.313533	-0.190276	-0.254006	-0.0166198	-0.0942779	0.0854839	-0.111684	0.0877654	0.0852046	-0.118052	-0.255872	-0.231568	-0.124992	-0.109985	-0.172503	-0.153292	-0.0960238
C3	-0.0662663	-0.097697	0.0208638	0.131989	1.55868	1.32219	1.46579	1.29764	1.27126	1.31439	0.402538	1.25457	0.191712	0.0676922	0.0663051	0.0927174	1.70358	1.81455	1.88141	1.17523	1.40152	1.07782	1.4895	0.825894
H2-Q2	-0.00901884	-0.179081	0.0146529	0.15414	0.519111	0.855329	0.612064	0.492958	0.00706286	0.658856	0.440721	-0.208353	0.627559	-0.112548	0.370694	0.112604	0.926236	0.615946	0.784846	0.127187	-0.107164	0.0521112	0.594305	-0.139638
Il1b	-0.287082	-0.0110227	-0.187239	0.389312	1.23991	2.08248	1.71013	1.92474	1.13959	0.905554	0.933975	1.88674	-0.110386	-0.00290695	0.816501	-0.0163559	1.80681	1.74318	1.83929	1.20127	1.02109	0.698216	1.54853	0.830082
Sptan1	-0.0359302	-0.0205747	0.0821357	-0.028891	-0.228232	-0.414266	-0.518607	-0.536	-0.153204	-0.362112	0.0293806	-0.450993	0.160766	0.227323	0.15535	0.27825	-0.0554849	-0.179113	-0.274714	0.0571685	-0.0222535	0.0446193	-0.212023	0.112658
Chuk	0.0179795	-0.01646	0.00877046	-0.0105613	0.0174863	0.0708519	-0.0318806	-0.0763935	-0.152713	0.0151028	0.0780358	-0.174342	0.247436	0.145871	0.206219	0.154688	0.136121	0.173138	0.0586311	0.241399	0.109346	0.016539	0.0980434	0.18814
Tatdn1	-0.0544619	0.0295868	-0.0473413	0.0684764	-0.12664	-0.1719	-0.134428	-0.0307821	-0.233173	-0.0349579	-0.138491	-0.189427	0.0906234	0.231933	-0.0400643	0.109997	0.187474	0.260779	0.210589	0.152479	0.27506	-0.228368	0.162788	0.0496733
Ly6c1	-0.213648	0.0270986	0.0734277	0.0928454	0.239601	0.199913	0.367284	0.166244	-0.150727	-0.236899	-0.111436	-0.112914	0.151381	-0.043898	-0.0497822	0.00877046	0.326273	0.334932	0.318377	0.279888	-0.190646	-0.271757	-0.35658	-0.184302
Il17c	0.15316	-0.96657	0.120248	0.36665	-1.41343	0.54823	0.711233	-0.638487	-0.118122	0.162415	0.446781	1.38267	0.3606	-0.106489	0.698682	0.118664	0.429794	-0.793033	0.453871	0.31611	0.135934	-0.0573067	-1.03707	-0.796543
Pparg	-0.0421009	0.0102298	0.151496	-0.134597	-0.19065	-0.116516	0.279148	-0.274663	0.335776	0.618684	-0.0618459	0.173603	0.373926	0.26168	0.712008	0.13199	0.572404	0.370041	0.013685	0.367571	0.34088	0.36541	0.298189	0.0496728
Smn1	0.078984	0.0825086	-0.0788916	-0.0922114	0.132664	0.0663243	-0.0139751	0.100252	-0.0824018	0.170187	-0.0272868	0.177991	0.106534	0.233398	0.206346	0.172904	0.158883	0.232587	0.108181	0.240262	0.187127	0.309039	0.355498	0.246707
Ptpn11	0.0158408	-0.0613126	0.0773446	-0.035796	-0.195067	-0.317054	-0.195131	-0.217337	-0.041823	-0.0883681	-0.15555	-0.307124	-0.144057	0.213722	0.0887378	0.112993	-0.0834103	-0.0255533	-0.143063	0.126582	0.0167954	-0.0896407	-0.11577	-0.00209688
Hist1h3b	-0.243931	0.122121	0.0803602	0.0142736	1.8441	1.99811	1.77653	2.02066	1.41896	1.49074	0.782383	1.9894	0.14644	-0.267653	-0.0897936	-0.0158074	1.3743	1.10252	1.42952	0.94343	0.995475	0.770226	1.39874	0.769944
Tax1bp1	-0.0620566	0.0382847	-0.0382311	0.0584716	-0.0757063	-0.24584	-0.211628	-0.181331	-0.148401	-0.177662	-0.0160556	-0.312082	-0.14804	-0.16124	-0.0325141	-0.0843056	-0.0821151	-0.0311056	-0.154434	-0.078534	-0.08152	-0.135984	-0.209964	-0.245212
Hif1a	-0.0392711	-0.039899	0.0914779	-0.0164399	0.370411	0.359849	0.44681	0.579007	0.197427	0.178783	0.119954	0.24076	-0.217059	-0.0713516	-0.0735037	-0.116917	0.249411	0.333816	0.27092	0.139204	0.244131	0.0143363	0.175487	0.102486
Ltbp1	-0.0662855	-0.00717629	0.0983058	-0.0301	-0.311928	-0.290029	-0.250332	-0.36621	-0.368031	-0.333871	-0.188481	-0.260721	-0.306416	-0.251034	-0.326974	-0.116497	-0.332104	-0.368753	-0.488518	-0.29106	-0.281732	-0.311098	-0.296312	-0.417189
Tgfb3	-0.151957	-0.10446	0.247006	-0.024624	0.345857	-0.0515134	0.0854943	0.144007	0.0450174	0.0988285	0.166538	0.226685	-0.082073	-0.148571	-0.142676	-0.0311088	0.127115	0.160522	-0.0576973	-0.087583	-0.0778565	-0.115157	0.143742	-0.0701219
Nod1	-0.18193	-0.0493662	0.0807632	0.130323	-0.0405457	-0.294615	-0.371563	-0.597585	-0.296254	-0.263939	-0.0283325	-0.339084	-0.3175	-0.351304	-0.107405	-0.200844	-0.106719	-0.337409	-0.459241	-0.0910697	-0.254805	-0.362495	-0.402261	-0.105745
Kif22	-0.236645	0.321697	-0.684594	0.355357	1.75136	2.03884	2.02187	1.89771	1.46608	1.29617	0.709053	1.64494	-0.569773	-0.496293	-0.553619	-0.0487483	1.20992	0.946446	1.29187	0.328404	0.778551	0.507085	1.15809	0.671633
Rock1	-0.00725975	-0.0248363	0.0521543	-0.0214011	0.0789078	-0.122232	-0.158403	-0.159248	-0.113554	-0.173652	0.0115414	-0.238482	-0.245644	-0.0734547	-0.130909	-0.10757	-0.204159	-0.295689	-0.365812	-0.200416	-0.105102	-0.124661	-0.239052	-0.187058
Xcl1	-0.549297	0.294448	-0.149249	0.249156	0.971577	1.57617	1.95129	1.48688	-0.042971	-0.370116	-0.362591	0.573298	0.61234	-0.754497	0.429185	-1.16876	0.842816	0.458708	0.284847	0.391261	-0.633636	-0.00487538	0.260478	-0.251072
Atg4b	-0.186964	-0.0553741	0.112243	0.108752	-0.0838752	-0.0997782	-0.228479	-0.231454	0.00552744	-0.16634	0.160848	-0.294901	-0.366927	0.0971865	0.0430835	-0.0561263	-0.215989	-0.14155	-0.216575	-0.161691	-0.132535	-0.101918	-0.184671	-0.165099
Ctsa	-0.513435	0.382776	-0.0898331	0.0785662	0.537953	0.537681	0.0345844	0.295822	0.26037	0.274262	-0.037223	0.761162	-0.453552	0.0111873	0.048028	-0.0174168	-0.0433209	-0.228673	0.31779	0.230656	0.095011	0.128541	0.765453	0.0673763
Trp53	-0.0780412	-0.0565882	0.0679497	0.0605949	0.0878708	0.0709888	0.180472	0.0554586	0.0680282	0.295472	0.217894	0.18353	-0.288343	-0.106064	0.138443	-0.224866	0.0671562	-0.0313428	-0.0794522	0.131617	-0.0307839	-0.133064	0.216967	0.0171412
Ifi27	-0.0918192	0.0661673	0.0866854	-0.0697518	0.501692	0.438054	0.243503	0.405011	0.274483	0.177723	0.0923667	0.373534	0.154843	0.26367	0.145557	0.189202	0.545877	0.532542	0.48438	0.272144	0.107844	0.110232	0.268473	0.2436
Klrb1	-0.895619	0.363163	0.449981	-0.303617	0.238232	0.614929	0.585287	-0.086361	0.726184	0.399039	0.0280527	0.642013	-0.572701	0.25977	0.613377	-0.3996	-0.0884693	0.081021	-1.1424	-0.102618	-0.556359	0.00939205	-0.233401	0.270155
Crcp	0.0715727	-0.00462997	0.0150741	-0.0864474	-0.23144	-0.0867645	-0.335047	-0.253335	0.0887841	-0.180258	0.191783	0.207106	0.0919273	-0.0282954	0.0591714	-0.0770774	0.161122	0.201329	0.0527478	0.101376	0.0166393	-0.124345	-0.0696708	-0.139216
Stat5b	-0.0258727	-0.0100878	0.0485991	-0.013798	-0.13303	-0.469292	-0.526351	-0.497341	-0.160219	-0.244028	-0.0294118	-0.44844	-0.14515	-0.01494	-0.111963	-0.0947788	-0.264852	-0.347574	-0.423159	-0.202919	-0.301371	-0.138626	-0.25674	-0.128186
Pdcd1lg2	-0.540703	0.514545	0.016401	-0.196629	1.15258	0.976731	0.961736	0.60559	0.691153	0.965459	0.983038	0.503889	0.119249	-0.00388485	0.383331	-0.485257	0.888884	0.772972	0.692513	0.911261	0.68308	-0.839226	0.660183	0.716994
Tnfrsf1b	0.0168647	-0.0676555	-0.14606	0.176755	0.370681	0.747378	0.660403	0.816391	0.189278	0.294449	0.151732	0.457989	0.130064	0.11601	0.306294	0.0223557	0.863772	0.706017	0.816024	0.685877	0.408685	0.287272	0.40309	0.352564
Cybb	0.0653093	-0.0977133	0.0454429	-0.0186182	0.825999	1.05839	0.953745	1.09494	0.630004	0.655849	0.281495	0.527121	0.387631	0.201208	0.463322	0.185078	1.05228	0.869895	0.876902	0.946796	0.741031	0.413962	0.595635	0.476438
Plaur	-0.0306527	-0.154543	-0.0360695	0.198239	0.0994164	0.187869	0.14028	0.427932	0.137843	0.337628	0.133213	0.41538	-0.0527432	0.167069	0.281736	0.258625	0.206095	0.367753	0.112368	0.299703	0.527093	-0.104088	0.399319	0.240687
Il15	-0.132648	-0.00921796	-0.020247	0.148152	-0.206905	-0.0708051	0.307704	-0.567477	-0.0533722	0.0959205	0.197422	0.0113202	-0.120932	-0.083346	-0.0267758	-0.276453	-0.191915	-0.400095	-0.141733	0.0667515	-0.331098	-0.21691	-0.573045	-0.162598
Ptprc	-0.0878352	0.186353	-0.146984	0.025803	0.302767	0.360647	0.292609	0.241737	0.0086066	0.09968	0.153155	-0.00563007	0.0619036	-0.237805	0.0420591	-0.276987	0.253611	0.0891735	0.144796	0.28125	-0.0366076	-0.0457232	0.143325	0.110213
Bclaf1	-0.00692524	0.0621666	0.0343275	-0.0943767	-0.0258448	0.0171914	-0.179647	-0.0346619	0.104735	-0.0591457	0.207131	-0.0371012	-0.109437	-0.0550696	0.0138803	0.000902831	-0.0530456	-0.117687	-0.176426	-0.0143931	-0.0331208	0.0212417	-0.00439759	0.131849
Adar	-0.212844	0.128874	0.0717263	-0.0104946	0.497407	0.69124	0.768911	0.717976	-0.0730576	0.129394	0.142838	0.181296	-0.069219	-0.0531931	-0.0676381	0.077052	0.585743	0.285182	0.42027	0.361175	-0.0105625	0.0158012	0.0928881	0.0618258
Gzmm	-0.644387	-0.101812	-0.121909	0.593978	-0.127207	-0.283943	-0.265579	-0.493621	-0.639255	-0.370791	-0.981243	0.124571	-0.353178	-0.620242	-0.658953	-0.97149	-0.688374	-0.506811	-0.829763	-0.719596	-0.517901	-0.430048	-0.335806	-0.510321
Irak2	0.143795	-0.0431576	-0.0580928	-0.0526991	0.62068	0.527431	0.439783	0.4229	0.288499	0.46851	0.220077	0.542024	-0.2144	0.000791557	-0.0182111	0.0357425	0.449867	0.410336	0.474368	0.305932	0.390179	0.283081	0.338395	0.29622
C8g	-0.466137	0.0922053	0.266486	0.0103879	-0.225371	0.556965	-1.10071	-0.120279	0.155666	-0.871919	-0.394908	-0.043982	-0.258696	-0.725785	-0.0726177	-0.670558	-0.315033	-0.827366	-0.828391	-1.11054	-0.855331	0.0238368	-1.24132	-0.0939114
Pvr	-0.043969	-0.149884	-0.0694633	0.233522	-0.408493	-0.363947	-0.0574418	-0.0950845	-0.197651	0.146186	0.0974129	0.023033	-0.13114	-0.0748649	-0.114986	-0.0393387	-0.129373	0.0722976	-0.0919169	-0.0129379	-0.119365	-0.279439	-0.195068	-0.174327
Mdm2	0.0281795	-0.00430488	-0.0456606	0.0206392	0.21638	-0.0323951	-0.0454919	-0.0188727	0.00785589	0.0833465	0.0233702	-0.105419	-0.216823	-0.138277	-0.2514	-0.0262344	0.0579099	-0.0817489	-0.113096	-0.122439	-0.024054	-0.121917	-0.268521	-0.0567374
Il17a	-1.25065	0.123611	-0.320086	0.756391	0.468165	-1.19953	-0.407172	0.55861	-0.628845	0.0440095	0.15845	1.45691	-0.120376	-0.287904	-0.326614	-0.532237	0.141464	-3.08136	-0.622956	-0.97222	-0.611828	-0.760675	-0.103004	-1.08487
Jak1	-0.0739314	0.0025953	-0.0252519	0.0915372	-0.0320455	-0.266021	-0.204921	-0.158284	-0.150088	-0.222251	0.0253788	-0.256192	-0.201917	-0.0103642	-0.0127846	-0.0365395	-0.0918561	-0.124224	-0.146496	-0.042253	-0.0778734	-0.0814577	-0.13692	-0.0307634
Tab2	-0.0520869	-0.0265277	0.0368061	0.0396146	-0.0194715	-0.0972544	-0.189363	-0.174274	-0.0533995	-0.0321372	0.0390413	-0.227834	-0.18984	-0.0403579	0.00560171	-0.105794	-0.171531	-0.0799839	-0.283096	-0.0444149	-0.106479	0.0104652	-0.153503	0.0024975
H2-Q1	-0.430487	-0.122796	0.144594	0.303533	0.430345	-0.404462	-0.637638	-0.379675	0.0337741	-0.578774	0.421799	0.156054	0.0788432	-0.0562638	0.390453	0.114441	0.313097	0.595062	-0.834805	-0.10315	-0.449976	0.201505	-0.363216	0.369159
Tnfsf13	0.122089	-0.39357	0.252676	-0.0603496	1.06646	0.801889	0.445697	0.763402	0.579505	0.564304	0.49588	0.977203	0.433866	0.0199818	0.132279	0.268165	1.11389	0.930784	0.841629	0.403684	0.766447	0.749566	0.857863	0.591925
Fam129c	-0.328323	0.164924	-0.070186	0.176216	0.241627	0.390218	-0.0698098	0.0290605	0.527945	-0.0622348	0.294482	0.16624	0.299449	-0.183581	0.315603	-0.112412	-0.438711	-0.0176823	-0.107974	-0.111823	-0.30936	-0.755888	0.316821	0.0898384
Stradb	-0.0154137	-0.0492396	0.128552	-0.0725049	-0.115618	-0.142085	-0.0241227	0.017516	0.0214265	0.130077	0.335786	0.0284035	-0.142809	0.0538186	-0.0434001	0.109046	-0.328104	-0.0842885	0.00432444	0.00534586	0.21185	0.129801	-0.198686	-0.137985
Sh2d1a	-0.799233	0.400655	-0.342602	0.39684	0.0126895	-0.347579	-0.661014	0.0506666	-0.120847	-0.0329547	0.203048	0.264467	-0.628319	-0.795847	-0.126738	-0.246631	-0.29609	-0.103879	0.0105736	-0.299591	-0.546881	-0.30926	0.389053	-0.60489
Cd177	0.468274	-1.0803	-0.408519	0.475313	3.18709	3.74546	3.80208	3.55764	1.82704	2.21192	1.84762	3.48395	1.44327	0.571195	1.64385	0.0314066	3.79	2.58509	2.48739	3.38938	2.93636	2.29385	2.21066	2.58158
Tlr9	0.0575746	0.248185	-0.226876	-0.124864	0.561375	0.737375	0.801515	0.349993	0.0832743	0.472822	0.128803	0.801657	0.191014	0.079339	0.168694	-0.514578	0.903052	0.215719	0.502675	0.483559	0.013877	0.30654	-0.18156	0.277797
Gata3	0.113335	-0.0405767	0.0555794	-0.141253	0.0434393	-0.36021	-0.388768	-0.934885	0.386575	0.0977463	0.388745	-0.743111	0.295931	0.0990192	0.264779	0.00668945	-0.151665	-0.304103	-0.0918224	-0.083845	-0.0615914	0.478417	0.0315324	0.017482
Telo2	-0.310879	-0.604638	0.275729	0.406654	0.06398	-0.6748	0.188642	0.208872	0.375054	0.187312	-0.583605	0.159639	-0.0550756	-0.029959	0.153723	-0.689329	0.206764	0.507499	0.192366	0.373187	-0.0229658	-0.373447	0.154941	-0.0195737
Pkm	-0.0673936	-0.0177534	0.105158	-0.0258267	0.0446612	0.0519709	0.0912274	0.247424	0.129911	0.0346979	-0.0518612	0.202203	0.0862227	0.0917346	0.127419	0.0970971	0.212289	0.26904	0.175055	0.19742	0.159713	0.19991	0.203879	-0.0131499
Serping1	-0.0357267	-0.0584627	0.0423425	0.0487779	0.288386	0.183727	0.370089	0.312787	0.167634	0.0736195	0.122818	0.126451	-0.0298991	0.0490945	0.0593652	0.0152426	0.231411	0.397613	0.230641	0.187737	0.0623396	0.0717163	0.195448	0.061086
Oas2	-0.652492	0.00964546	0.278071	0.194767	2.28205	2.497	2.91392	2.51545	-0.126904	0.857894	0.688542	1.3488	0.301192	-0.508785	-0.290337	-0.228026	2.70726	2.2613	2.48861	1.72081	0.883881	-0.094347	0.622345	0.372867
Xcr1	-0.00467531	0.220939	-0.0741129	-0.171666	0.254706	0.0788624	0.677049	-0.176802	0.712285	0.567516	0.246161	0.828412	0.144213	-0.231902	0.629852	0.201837	0.73536	0.682458	0.961542	1.19184	0.969129	0.753787	1.72793	0.712895
Rag2	-0.289146	0.747243	-1.16594	0.0804632	0.0373497	0.346933	0.162012	-0.924673	-0.474698	1.07263	0.412133	0.611056	0.981304	0.103282	-1.17247	-1.01552	-0.704389	-0.757291	-1.02135	-0.718538	-1.87272	0.200827	0.413713	-0.760802
Irak4	-0.105218	0.0380865	0.156915	-0.106741	0.119606	0.101525	0.232196	-0.00634264	-0.096392	-0.00849991	0.00253666	0.10835	0.202683	0.0953411	-0.0274749	0.00672964	0.171417	0.219694	0.0641095	0.211716	0.05976	0.0337246	0.126514	0.0901295
Itga4	-0.093134	0.109234	-0.0865865	0.0595105	-0.0560857	-0.0135738	-0.0474695	-0.176701	-0.155374	0.00258224	0.172246	-0.298866	0.144314	0.0765471	0.255481	-0.03359	0.279699	0.0729555	0.0412173	0.365114	-0.0945837	-0.0338876	0.227876	0.368805
Cd34	-0.0365783	0.086879	-0.0227255	-0.0312176	-0.0155045	0.0688615	0.103706	0.00992204	-0.0157634	-0.113144	0.0129596	0.114804	-0.0577765	0.0601792	0.00859929	0.0384259	-0.217733	-0.154007	-0.167878	0.0656798	-0.0614747	-0.168954	-0.00361251	-0.151391
Ccl3	0.189056	-0.116063	-0.465344	0.278558	3.29073	3.30753	3.40996	3.70527	2.74576	2.69393	0.932156	3.20147	0.0969362	0.333798	-0.38941	0.685075	3.59699	3.4483	3.74051	2.47051	3.26789	2.39892	3.18672	2.08115
Ptgs2	0.0818355	-0.2514	0.223689	-0.0987523	0.536206	0.50604	0.567759	0.227625	0.364008	0.291959	0.0809144	0.407593	-0.480311	0.0734442	0.280585	0.174498	0.364323	0.395008	0.121363	0.0950151	0.0607663	0.101782	0.327607	-0.292319
C1qb	-0.165642	0.0314302	0.154867	-0.0393038	1.98762	1.75784	1.92638	1.81117	1.32221	1.42175	0.464253	1.43627	0.456281	0.0565787	0.0237932	0.132646	1.90654	1.96219	2.10153	1.42841	1.40961	0.759658	1.31828	0.879761
Eif4a2	-0.171665	0.0667408	5.51523e-05	0.090578	-0.137934	-0.254738	-0.226057	-0.219413	-0.301515	-0.317691	-0.0105644	-0.258214	-0.0241296	0.00582647	0.0809186	0.00725321	-0.0893754	-0.0509291	-0.167109	-0.0478549	-0.110892	-0.0103355	-0.135599	0.0654359
Cx3cl1	0.297983	-0.0153168	-0.0487928	-0.296206	-0.239783	0.177556	-0.0644948	0.0264628	0.30871	0.251172	0.126732	-0.473432	0.199379	0.442006	0.570864	0.241029	0.466624	0.109311	0.337769	0.218454	0.200646	0.404909	0.242514	0.24782
Csf1	-0.182521	0.056895	-0.0545128	0.157942	0.770543	0.819685	0.565992	0.714684	0.594167	0.64413	0.115216	0.726205	0.0663956	-0.217032	-0.0554606	-0.0994044	0.746749	0.900052	0.875862	0.63338	0.626224	0.570486	0.636309	0.320488
Grk6	-0.0120945	0.10209	-0.0262595	-0.0693643	0.0697255	-0.167732	-0.0784606	-0.352408	-0.188829	-0.0873263	-0.0412441	-0.034097	-0.0539952	-0.104879	-0.115844	-0.0815157	-0.0468616	-0.119272	-0.208652	0.210805	-0.0984947	0.0403917	0.141714	0.149743
Ifi44	-0.607506	0.261006	0.0026892	0.193443	1.98748	2.299	2.92047	2.65655	0.231326	0.772041	0.79623	1.23699	0.271993	-0.209128	0.229651	-0.24899	2.26265	1.77174	1.95039	1.58049	0.32963	-0.145914	0.65829	0.513069
Traf5	-0.0637812	-0.0538799	0.103615	0.00783002	-0.113893	-0.0855965	-0.377586	-0.518138	-0.0998724	-0.163983	0.0175717	-0.232953	0.0952311	0.010639	0.0414222	0.152855	-0.15608	-0.0414283	-0.147422	0.0904343	-0.0888788	-0.153699	-0.0691078	0.15926
Pou2f2	-0.130314	0.313307	-0.070765	-0.1654	0.276913	0.615643	0.322141	-0.0925339	0.0590484	0.132865	-0.0181549	0.265657	0.258538	0.134953	0.416246	-0.0808108	0.585801	0.163204	0.368154	0.872869	0.231916	0.370002	0.496176	0.478762
Klra1	-0.493184	0.613595	-0.147584	-0.22311	0.318739	0.820967	0.250756	0.771753	-0.608347	-0.520455	-0.0434435	1.30748	-0.322269	-1.4898	0.693884	-2.31909	-0.838037	-0.0608644	-1.06189	-0.437149	-1.2694	0.259824	0.432068	-1.06438
Plcg1	-0.00130754	-0.164284	0.0823546	0.0701005	-0.182999	-0.274865	-0.355449	-0.672001	-0.196031	-0.32678	-0.0376037	-0.162745	-0.197673	0.0175376	0.0965061	-0.0180347	-0.185953	-0.153265	-0.321219	-0.045592	-0.311294	-0.0908216	-0.200091	-0.0996652
Klrd1	-0.138759	0.192399	-0.222181	0.126668	-0.115754	-0.348823	-0.189473	-0.232752	-0.607902	-0.361107	-0.302087	-0.742347	-0.0604388	0.0823729	0.119214	-0.230024	-0.340917	-0.56725	-0.516559	-0.120321	-0.720014	-0.681629	-0.17235	-0.383391
