# Supplementary material for: Dietary docosahexaenoic acid supplementation inhibits acute pulmonary transcriptional and autoantibody responses to a single crystalline silica exposure in lupus-prone mice
Source: Front Immunol. 2024 Feb 1;15:1275265. doi: 10.3389/fimmu.2024.1275265 (PMC10867581; doi:10.3389/fimmu.2024.1275265)
Supplement: Supplementary file 1 [file DataSheet_1.zip › File 2. Statistics for pairwise comparisons.xlsx]

## Sheet: D7 cSiO2.CON v VEH.CON
Symbol	Log2 fold change	std error (log2)	Lower confidence limit (log2)	Upper confidence limit (log2)	Linear fold change	Lower confidence limit (linear)	Upper confidence limit (linear)	P-value	BH.p.value	minus log10 pval	method	Gene.sets	probe.ID
Ace	-0.653	0.101	-0.851	-0.454	0.636	0.554	0.73	0.000658	0.00275	2.56067	loglinear	Immunometabolism	NM_009598.1:325
Acin1	-0.122	0.0889	-0.297	0.0519	0.919	0.814	1.04	0.218	0.276	0.559091	loglinear	Apoptosis	NM_001085472.2:674
Acp5	0.578	0.128	0.328	0.829	1.49	1.26	1.78	0.00399	0.0101	1.99568	loglinear	Immunometabolism	NM_001102405.1:440
Actr1b	-0.237	0.0996	-0.432	-0.0413	0.849	0.741	0.972	0.0552	0.0853	1.06905	loglinear	MHC Class II Antigen Presentation	NM_146107.2:876
Adam17	0.268	0.0431	0.184	0.353	1.2	1.14	1.28	0.000797	0.00308	2.51145	loglinear	TNF Family Signaling	NM_001277266.1:3168
Adar	0.622	0.103	0.421	0.823	1.54	1.34	1.77	0.00091	0.0033	2.48149	loglinear	Cytosolic DNA Sensing, Type I Interferon Signaling	NM_001038587.3:2102
Adora2a	-0.0145	0.141	-0.29	0.261	0.99	0.818	1.2	0.921	0.933	0.0301184	loglinear	Growth Factor Signaling, T-cell Checkpoint Signaling	NM_009630.2:2306
Ager	-0.441	0.0445	-0.529	-0.354	0.736	0.693	0.782	6.03e-05	0.000576	3.23958	loglinear	Oxidative Stress, Toll Like Receptor Signaling	NM_007425.2:361
Ahr	-0.486	0.118	-0.717	-0.256	0.714	0.608	0.838	0.00614	0.0143	1.84466	loglinear	Immunometabolism, Th17 differentiation	NM_013464.4:1327
Aim2	0.359	0.149	0.0675	0.651	1.28	1.05	1.57	0.0523	0.0813	1.08991	loglinear	Cytosolic DNA Sensing, Inflammasomes, NLR Signaling	NM_001013779.2:1134
Akt1	-0.146	0.0651	-0.273	-0.018	0.904	0.827	0.988	0.0666	0.101	0.995679	loglinear	Apoptosis, Autophagy, B-cell Receptor Signaling, Chemokine Signaling, Growth Factor Signaling, Oxidative Stress, T-cell Checkpoint Signaling, T-cell Receptor Signaling, TNF Family Signaling, Toll Like Receptor Signaling, mTOR	NM_001165894.1:898
Akt2	-0.0967	0.0615	-0.217	0.0239	0.935	0.86	1.02	0.167	0.222	0.653647	loglinear	Apoptosis, Autophagy, B-cell Receptor Signaling, Chemokine Signaling, Growth Factor Signaling, T-cell Receptor Signaling, TNF Family Signaling, Toll Like Receptor Signaling, mTOR	NM_001110208.1:2504
Akt3	-0.526	0.0582	-0.64	-0.412	0.694	0.642	0.752	0.000103	0.000785	3.10513	loglinear	Apoptosis, Autophagy, B-cell Receptor Signaling, Chemokine Signaling, Growth Factor Signaling, T-cell Receptor Signaling, TNF Family Signaling, Toll Like Receptor Signaling, mTOR	NM_011785.3:772
Alas2	-1.51	0.163	-1.83	-1.19	0.351	0.282	0.438	8.89e-05	0.000729	3.13727	lm.nb	Immunometabolism	NM_009653.3:615
Alox15	-0.383	0.245	-0.864	0.0978	0.767	0.549	1.07	0.169	0.225	0.647817	loglinear	Immunometabolism	NM_009660.3:815
Alox5	0.0534	0.146	-0.232	0.339	1.04	0.852	1.26	0.726	0.759	0.119758	loglinear	Immunometabolism	NM_009662.2:1975
Angpt1	-0.784	0.146	-1.07	-0.498	0.581	0.476	0.708	0.0017	0.00544	2.2644	lm.nb	Endothelial Activation, Growth Factor Signaling	NM_009640.3:1350
Anxa1	-0.0878	0.0687	-0.222	0.0469	0.941	0.857	1.03	0.249	0.308	0.511449	loglinear	Oxidative Stress	NM_010730.2:400
Ap1b1	-0.289	0.0962	-0.478	-0.101	0.818	0.718	0.933	0.0238	0.0422	1.37469	loglinear	MHC Class II Antigen Presentation	NM_007454.3:3236
Ap1m1	-0.102	0.0568	-0.213	0.00984	0.932	0.863	1.01	0.124	0.172	0.764472	loglinear	MHC Class II Antigen Presentation	NM_007456.4:205
Ap1s1	0.191	0.138	-0.079	0.462	1.14	0.947	1.38	0.215	0.273	0.563837	loglinear	MHC Class II Antigen Presentation	NM_007457.2:848
Ap2a1	-0.291	0.0504	-0.39	-0.193	0.817	0.763	0.875	0.00116	0.00399	2.39903	loglinear	MHC Class II Antigen Presentation	NM_001077264.1:2314
Ap2a2	-0.364	0.0575	-0.477	-0.252	0.777	0.719	0.84	0.000723	0.00286	2.54363	loglinear	MHC Class II Antigen Presentation	NM_007459.3:2540
Ap2m1	-0.175	0.0588	-0.291	-0.0601	0.886	0.817	0.959	0.0246	0.0433	1.36351	loglinear	MHC Class II Antigen Presentation	NM_009679.2:1870
Apc	-0.211	0.0575	-0.324	-0.0984	0.864	0.799	0.934	0.0104	0.0216	1.66555	loglinear	Apoptosis	NM_007462.3:645
App	-0.36	0.0455	-0.449	-0.271	0.779	0.733	0.829	0.000215	0.0012	2.92082	loglinear	Inflammasomes, NLR Signaling, Oxidative Stress, Toll Like Receptor Signaling	NM_007471.2:511
Aqp4	1.14	0.126	0.893	1.39	2.2	1.86	2.61	0.000101	0.000785	3.10513	loglinear	Immunometabolism	NM_009700.2:130
Arf1	-0.126	0.0312	-0.187	-0.0646	0.916	0.878	0.956	0.00688	0.0155	1.80967	loglinear	Interleukin-12 Signaling, MHC Class II Antigen Presentation	NM_007476.3:456
Arhgef1	-0.439	0.0532	-0.543	-0.335	0.738	0.686	0.793	0.000172	0.00105	2.97881	loglinear	Immunometabolism	NM_001130150.1:1742
Arrb2	0.486	0.113	0.264	0.709	1.4	1.2	1.63	0.00518	0.0123	1.91009	loglinear	Chemokine Signaling	NM_145429.4:725
Atf2	-0.357	0.1	-0.554	-0.16	0.781	0.681	0.895	0.0121	0.0239	1.6216	loglinear	TNF Family Signaling, Toll Like Receptor Signaling	NM_001284371.1:1095
Atg101	-0.149	0.108	-0.361	0.0623	0.902	0.779	1.04	0.216	0.274	0.562249	loglinear	Autophagy	NM_026566.2:593
Atg4b	-0.243	0.0743	-0.389	-0.0976	0.845	0.764	0.935	0.0169	0.0316	1.50031	loglinear	Autophagy	NM_174874.3:940
Atg5	-0.0929	0.0238	-0.139	-0.0463	0.938	0.908	0.968	0.00789	0.0172	1.76447	loglinear	Autophagy, NLR Signaling	NM_001314013.1:262
Atg9a	-0.34	0.0636	-0.465	-0.216	0.79	0.724	0.861	0.00175	0.00553	2.25727	loglinear	Autophagy	NM_001003917.3:340
Atm	-0.218	0.114	-0.441	0.00496	0.86	0.737	1	0.104	0.147	0.832683	loglinear	Apoptosis, NF-kB Signaling	NM_007499.2:5543
Atp6v0a1	-0.025	0.0512	-0.125	0.0753	0.983	0.917	1.05	0.643	0.694	0.158641	loglinear	Immunometabolism	NM_001243050.1:2065
Atp6v0c	0.317	0.037	0.245	0.39	1.25	1.18	1.31	0.000139	0.000941	3.02641	loglinear	Immunometabolism	NM_009729.3:569
Atp6v1c2	-0.564	0.0663	-0.694	-0.434	0.676	0.618	0.74	0.000144	0.000949	3.02273	loglinear	Immunometabolism, mTOR	NM_001159632.1:250
Atp6v1h	-0.04	0.0426	-0.123	0.0434	0.973	0.918	1.03	0.383	0.443	0.353596	loglinear	Immunometabolism, mTOR	XM_006495434.2:1296
Bad	0.0845	0.0489	-0.0113	0.18	1.06	0.992	1.13	0.135	0.186	0.730487	loglinear	Apoptosis, Autophagy, Oxidative Stress	NM_007522.3:1146
Bax	0.181	0.0936	-0.00218	0.365	1.13	0.998	1.29	0.101	0.143	0.844664	loglinear	Apoptosis	NM_007527.3:735
Bcl10	0.114	0.0778	-0.038	0.267	1.08	0.974	1.2	0.192	0.249	0.603801	loglinear	B-cell Receptor Signaling, Fc Receptors and Phagocytosis, NF-kB Signaling, T-cell Receptor Signaling	NM_009740.1:1168
Bcl2	-0.263	0.101	-0.461	-0.0649	0.834	0.727	0.956	0.0405	0.0658	1.18177	loglinear	Apoptosis, Autophagy, Inflammasomes, NF-kB Signaling, NLR Signaling, Oxidative Stress	NM_009741.3:1844
Bcl2a1a	1.48	0.0822	1.32	1.65	2.8	2.5	3.13	1.85e-06	9.46e-05	4.02411	loglinear	Apoptosis, NF-kB Signaling	NM_009742.3:175
Bcl2l1	-0.387	0.116	-0.615	-0.16	0.765	0.653	0.895	0.0156	0.0293	1.53313	lm.nb	Apoptosis, Autophagy, Inflammasomes, NF-kB Signaling, NLR Signaling	NM_009743.4:200
Bcl6	-0.361	0.118	-0.592	-0.13	0.779	0.664	0.914	0.0222	0.0399	1.39903	loglinear	Apoptosis	NM_009744.3:185
Bclaf1	-0.134	0.0541	-0.24	-0.0275	0.912	0.847	0.981	0.0486	0.0767	1.1152	loglinear	Apoptosis	NM_153787.2:2238
Bdnf	-0.793	0.129	-1.05	-0.54	0.577	0.484	0.688	0.000849	0.0032	2.49485	loglinear	Growth Factor Signaling	NM_007540.4:3260
Birc2	-0.0578	0.053	-0.162	0.0461	0.961	0.894	1.03	0.317	0.381	0.419075	loglinear	Apoptosis, NF-kB Signaling, NLR Signaling, TNF Family Signaling, Toll Like Receptor Signaling	NM_007465.2:1230
Birc3	0.714	0.081	0.555	0.872	1.64	1.47	1.83	0.000118	0.000863	3.06399	loglinear	Apoptosis, NF-kB Signaling, NLR Signaling, TNF Family Signaling, Toll Like Receptor Signaling	NM_007464.3:425
Blk	-0.41	0.323	-1.04	0.223	0.752	0.485	1.17	0.251	0.31	0.508638	lm.nb	B-cell Receptor Signaling	NM_007549.2:2198
Blnk	0.398	0.125	0.153	0.642	1.32	1.11	1.56	0.0188	0.0346	1.46092	loglinear	B-cell Receptor Signaling, NF-kB Signaling	NM_008528.4:530
Bmper	-0.21	0.118	-0.44	0.0212	0.865	0.737	1.01	0.125	0.174	0.759451	loglinear	Endothelial Activation	NM_028472.1:3520
Braf	-0.222	0.0898	-0.398	-0.0459	0.857	0.759	0.969	0.0484	0.0765	1.11634	loglinear	Chemokine Signaling, Growth Factor Signaling, mTOR	NM_139294.5:1102
Brwd1	-0.199	0.0702	-0.337	-0.0616	0.871	0.792	0.958	0.0297	0.0509	1.29328	loglinear	Epigenetics and Transcriptional Regulation	NM_001103179.1:4858
Bst2	1.37	0.133	1.11	1.63	2.58	2.15	3.09	4.89e-05	0.00055	3.25964	lm.nb	Type I Interferon Signaling	NM_198095.2:113
Btk	0.496	0.115	0.27	0.722	1.41	1.21	1.65	0.00505	0.0121	1.91721	loglinear	B-cell Receptor Signaling, Fc Receptors and Phagocytosis, MHC Class I Antigen Presentation, NF-kB Signaling, Toll Like Receptor Signaling	NM_013482.2:2255
Btla	-0.472	0.163	-0.792	-0.151	0.721	0.578	0.9	0.0278	0.048	1.31876	loglinear	T-cell Checkpoint Signaling	NM_001037719.2:24
C1qa	1.71	0.0728	1.56	1.85	3.26	2.96	3.6	3.96e-07	7.09e-05	4.14935	loglinear	Complement System	NM_007572.2:566
C1qb	1.85	0.0826	1.68	2.01	3.59	3.21	4.02	5.25e-07	7.09e-05	4.14935	loglinear	Complement System	NM_009777.2:865
C1ra	0.91	0.065	0.783	1.04	1.88	1.72	2.05	8.28e-06	0.000183	3.73755	loglinear	Complement System	NM_023143.3:1923
C1s1	0.564	0.0585	0.449	0.678	1.48	1.37	1.6	7.13e-05	0.000625	3.20412	loglinear	Complement System	NM_144938.2:2490
C2	0.316	0.116	0.0875	0.544	1.24	1.06	1.46	0.035	0.058	1.23657	lm.nb	Complement System	NM_013484.2:2359
C3	1.34	0.0805	1.19	1.5	2.54	2.28	2.83	2.95e-06	0.00013	3.88606	loglinear	Complement System	XM_011246258.1:2702
C4a	0.673	0.107	0.463	0.884	1.59	1.38	1.84	0.000759	0.00296	2.52871	lm.nb	Complement System	NM_011413.2:56
C5ar1	0.103	0.112	-0.117	0.323	1.07	0.922	1.25	0.395	0.455	0.341989	loglinear	Complement System	NM_007577.3:595
C6	0.413	0.0807	0.255	0.571	1.33	1.19	1.49	0.00217	0.00644	2.19111	loglinear	Complement System	NM_016704.2:170
C7	-0.0682	0.0681	-0.202	0.0654	0.954	0.87	1.05	0.356	0.417	0.379864	loglinear	Complement System	XM_356827.7:1760
Camk2d	-0.259	0.0331	-0.324	-0.194	0.836	0.799	0.874	0.000233	0.00127	2.8962	loglinear	Type II Interferon Signaling	NM_001025439.1:1315
Camk2g	-0.119	0.0322	-0.182	-0.0556	0.921	0.882	0.962	0.0102	0.0213	1.67162	loglinear	Type II Interferon Signaling	NM_001039138.1:2525
Capn1	-0.0512	0.0466	-0.143	0.0402	0.965	0.906	1.03	0.315	0.379	0.421361	loglinear	Apoptosis	NM_001110504.1:2168
Card11	-0.258	0.103	-0.459	-0.0568	0.836	0.728	0.961	0.0456	0.0727	1.13847	loglinear	B-cell Receptor Signaling, Fc Receptors and Phagocytosis, NF-kB Signaling, T-cell Checkpoint Signaling, T-cell Receptor Signaling	NM_175362.2:545
Casp1	0.474	0.104	0.27	0.678	1.39	1.21	1.6	0.0039	0.00992	2.00349	loglinear	Cytosolic DNA Sensing, Inflammasomes, NLR Signaling	NM_009807.2:259
Casp3	0.459	0.129	0.206	0.712	1.37	1.15	1.64	0.012	0.0238	1.62342	loglinear	Apoptosis, Oxidative Stress, TNF Family Signaling	NM_009810.2:630
Casp4	1.13	0.0726	0.989	1.27	2.19	1.98	2.42	4.45e-06	0.000141	3.85078	loglinear	Inflammasomes, NLR Signaling	NM_007609.2:408
Casp8	0.247	0.0517	0.145	0.348	1.19	1.11	1.27	0.00308	0.00827	2.08249	loglinear	Apoptosis, NLR Signaling, TNF Family Signaling, Toll Like Receptor Signaling	NM_009812.2:1463
Cbl	-0.118	0.0461	-0.208	-0.0275	0.922	0.866	0.981	0.0431	0.0692	1.15989	loglinear	B-cell Receptor Signaling, T-cell Receptor Signaling, TGF-beta Signaling	NM_007619.2:3820
Ccl19	0.472	0.149	0.18	0.765	1.39	1.13	1.7	0.0193	0.0352	1.45346	loglinear	Chemokine Signaling, NF-kB Signaling, Oxidative Stress, T-cell Checkpoint Signaling	NM_011888.2:465
Ccl2	4.91	0.219	4.48	5.34	30.1	22.3	40.5	5.19e-07	7.09e-05	4.14935	lm.nb	Chemokine Signaling, NF-kB Signaling	NM_011333.3:415
Ccl20	3.86	0.518	2.84	4.88	14.5	7.18	29.4	0.000302	0.00154	2.81248	lm.nb	Chemokine Signaling, TNF Family Signaling, Th17 Mediated Biology	NM_016960.1:120
Ccl21a	0.207	0.0877	0.0347	0.379	1.15	1.02	1.3	0.0567	0.0867	1.06198	loglinear	Chemokine Signaling, NF-kB Signaling, T-cell Checkpoint Signaling	NM_011124.4:170
Ccl3	4.74	0.298	4.16	5.33	26.8	17.9	40.1	3.88e-06	0.000141	3.85078	lm.nb	Chemokine Signaling	NM_011337.1:60
Ccl4	4.86	0.576	3.73	5.99	29.1	13.3	63.6	0.00015	0.000959	3.01818	loglinear	Chemokine Signaling, Cytosolic DNA Sensing, NF-kB Signaling, Toll Like Receptor Signaling	NM_013652.1:140
Ccl5	0.0278	0.113	-0.194	0.25	1.02	0.874	1.19	0.814	0.839	0.076238	lm.nb	Chemokine Signaling, Cytosolic DNA Sensing, NLR Signaling, Oxidative Stress, TNF Family Signaling, Toll Like Receptor Signaling	NM_013653.1:165
Ccl7	5.06	0.503	4.07	6.04	33.2	16.8	65.8	5.6e-05	0.000564	3.24872	lm.nb	Chemokine Signaling, NLR Signaling, TNF Family Signaling, Th17 Mediated Biology	NM_013654.3:141
Ccl8	3.79	0.343	3.12	4.46	13.8	8.68	22.1	3.27e-05	0.000435	3.36151	lm.nb	Chemokine Signaling	NM_021443.2:150
Ccr1	2.11	0.245	1.63	2.59	4.32	3.1	6.02	0.000134	0.000925	3.03386	lm.nb	Chemokine Signaling	NM_009912.4:1526
Ccr7	-0.595	0.149	-0.888	-0.302	0.662	0.54	0.811	0.00726	0.0162	1.79048	lm.nb	Chemokine Signaling, Oxidative Stress	NM_007719.2:755
Ccr9	0.401	0.254	-0.097	0.899	1.32	0.935	1.87	0.166	0.222	0.653647	lm.nb	Chemokine Signaling, Oxidative Stress	NM_009913.6:820
Cd14	2.33	0.182	1.98	2.69	5.03	3.93	6.44	1.38e-05	0.000242	3.61618	lm.nb	Apoptosis, MHC Class I Antigen Presentation, NF-kB Signaling, Toll Like Receptor Signaling	NM_009841.3:235
Cd163	-0.206	0.164	-0.527	0.115	0.867	0.694	1.08	0.256	0.315	0.501689	loglinear	Fc Receptors and Phagocytosis	NM_053094.2:3225
Cd164	-0.135	0.0213	-0.177	-0.0937	0.91	0.884	0.937	0.000709	0.00284	2.54668	loglinear	Fc Receptors and Phagocytosis	NM_016898.2:688
Cd177	6.12	0.617	4.91	7.32	69.3	30	160	6.07e-05	0.000576	3.23958	lm.nb	Lymphocyte Trafficking	NM_026862.3:301
Cd19	-0.425	0.279	-0.972	0.122	0.745	0.51	1.09	0.178	0.235	0.628932	lm.nb	B-cell Receptor Signaling, Complement System	NM_009844.2:1697
Cd22	-0.647	0.23	-1.1	-0.196	0.639	0.467	0.873	0.0308	0.0524	1.28067	loglinear	B-cell Receptor Signaling, Lymphocyte Trafficking	NM_001043317.2:865
Cd24a	0.143	0.0472	0.0503	0.235	1.1	1.04	1.18	0.0232	0.0414	1.383	loglinear	T-cell Checkpoint Signaling	NM_009846.2:584
Cd27	-0.337	0.1	-0.534	-0.14	0.792	0.691	0.907	0.0153	0.0291	1.53611	loglinear	T-cell Checkpoint Signaling	NM_001042564.1:730
Cd274	1.06	0.144	0.782	1.35	2.09	1.72	2.54	0.000314	0.00157	2.8041	lm.nb	Lymphocyte Trafficking, T-cell Checkpoint Signaling	NM_021893.2:515
Cd276	0.956	0.217	0.531	1.38	1.94	1.44	2.61	0.00456	0.0112	1.95078	lm.nb	Lymphocyte Trafficking, T-cell Checkpoint Signaling	NM_133983.4:1278
Cd28	-0.719	0.177	-1.07	-0.372	0.607	0.478	0.773	0.00664	0.0152	1.81816	lm.nb	Lymphocyte Trafficking, T-cell Checkpoint Signaling, T-cell Receptor Signaling	NM_007642.4:526
Cd34	-0.032	0.0478	-0.126	0.0617	0.978	0.917	1.04	0.528	0.588	0.230623	loglinear	Lymphocyte Trafficking	NM_001111059.1:560
Cd3d	-0.0639	0.15	-0.357	0.23	0.957	0.781	1.17	0.684	0.723	0.140862	lm.nb	T-cell Checkpoint Signaling, T-cell Receptor Signaling	NM_013487.2:289
Cd3e	-0.255	0.178	-0.603	0.0939	0.838	0.658	1.07	0.202	0.26	0.585027	lm.nb	T-cell Checkpoint Signaling, T-cell Receptor Signaling	NM_007648.4:380
Cd3g	-0.0126	0.135	-0.277	0.252	0.991	0.825	1.19	0.928	0.938	0.0277972	lm.nb	T-cell Checkpoint Signaling, T-cell Receptor Signaling	NM_009850.2:430
Cd4	0.486	0.173	0.147	0.826	1.4	1.11	1.77	0.0308	0.0524	1.28067	lm.nb	Lymphocyte Trafficking, T-cell Checkpoint Signaling, T-cell Receptor Signaling	NM_013488.2:950
Cd40	-0.106	0.0937	-0.29	0.0772	0.929	0.818	1.05	0.299	0.363	0.440093	loglinear	Lymphocyte Trafficking, NF-kB Signaling, T-cell Checkpoint Signaling, Toll Like Receptor Signaling	NM_011611.2:1425
Cd40lg	-0.338	0.207	-0.744	0.0691	0.791	0.597	1.05	0.155	0.209	0.679854	loglinear	Lymphocyte Trafficking, NF-kB Signaling, T-cell Checkpoint Signaling, T-cell Receptor Signaling	NM_011616.2:600
Cd44	0.874	0.182	0.517	1.23	1.83	1.43	2.35	0.00301	0.00818	2.08725	loglinear	Immunometabolism, Type II Interferon Signaling	NM_009851.2:112
Cd5	0.22	0.14	-0.0539	0.494	1.16	0.963	1.41	0.167	0.222	0.653647	loglinear	T-cell Checkpoint Signaling	NM_007650.3:1395
Cd52	0.744	0.0922	0.563	0.924	1.67	1.48	1.9	0.000195	0.00111	2.95468	loglinear	Lymphocyte Trafficking	NM_013706.2:362
Cd55	0.317	0.0828	0.155	0.48	1.25	1.11	1.39	0.00867	0.0184	1.73518	loglinear	Complement System	NM_010016.2:1058
Cd59a	-0.122	0.065	-0.25	0.00519	0.919	0.841	1	0.109	0.154	0.812479	loglinear	Complement System	NM_001111060.1:1589
Cd6	0.51	0.301	-0.08	1.1	1.42	0.946	2.14	0.141	0.193	0.714443	lm.nb	Lymphocyte Trafficking	NM_001037801.2:1315
Cd68	1.11	0.102	0.908	1.31	2.16	1.88	2.48	3.6e-05	0.000452	3.34486	loglinear	Lymphocyte Trafficking	NM_009853.1:560
Cd7	-0.327	0.162	-0.645	-0.00821	0.797	0.639	0.994	0.0911	0.131	0.882729	loglinear	Lymphocyte Trafficking	NM_009854.1:234
Cd70	0.392	0.575	-0.734	1.52	1.31	0.601	2.87	0.52	0.581	0.235824	lm.nb	T-cell Checkpoint Signaling	NM_011617.1:650
Cd74	0.599	0.0685	0.465	0.734	1.51	1.38	1.66	0.000123	0.000871	3.05998	loglinear	MHC Class II Antigen Presentation	NM_001042605.1:391
Cd80	1.57	0.214	1.15	1.99	2.96	2.22	3.96	0.000328	0.00161	2.79317	lm.nb	Lymphocyte Trafficking, T-cell Checkpoint Signaling, Toll Like Receptor Signaling	NM_009855.2:210
Cd81	-0.373	0.0476	-0.466	-0.279	0.772	0.724	0.824	0.00023	0.00126	2.89963	loglinear	B-cell Receptor Signaling, Complement System	NM_133655.2:575
Cd83	0.922	0.0958	0.734	1.11	1.89	1.66	2.16	7.18e-05	0.000625	3.20412	loglinear	Lymphocyte Trafficking	NM_009856.3:569
Cd84	0.563	0.117	0.333	0.793	1.48	1.26	1.73	0.00301	0.00818	2.08725	loglinear	Lymphocyte Trafficking	NM_013489.2:915
Cd86	0.958	0.0935	0.775	1.14	1.94	1.71	2.21	5.04e-05	0.00055	3.25964	loglinear	Lymphocyte Trafficking, T-cell Checkpoint Signaling, Toll Like Receptor Signaling	NM_019388.3:251
Cd8a	-0.322	0.301	-0.911	0.267	0.8	0.532	1.2	0.325	0.39	0.408935	lm.nb	Lymphocyte Trafficking, T-cell Receptor Signaling	NM_001081110.2:355
Cd8b1	-0.249	0.317	-0.871	0.373	0.842	0.547	1.3	0.463	0.523	0.281498	lm.nb	Lymphocyte Trafficking, T-cell Receptor Signaling	NM_009858.2:1075
Cdc42	-0.106	0.022	-0.149	-0.0634	0.929	0.902	0.957	0.00286	0.00791	2.10182	loglinear	Chemokine Signaling, Growth Factor Signaling, Interleukin-12 Signaling, Lymphocyte Trafficking, T-cell Checkpoint Signaling, T-cell Receptor Signaling	NM_009861.1:205
Cdh2	-0.43	0.239	-0.9	0.0386	0.742	0.536	1.03	0.122	0.17	0.769551	lm.nb	Lymphocyte Trafficking	NM_007664.4:2861
Cdk8	0.0194	0.0658	-0.109	0.148	1.01	0.927	1.11	0.778	0.806	0.093665	loglinear	Immunometabolism, TGF-beta Signaling	NM_153599.3:1680
Cdk9	-0.164	0.0626	-0.287	-0.0413	0.893	0.82	0.972	0.0396	0.0646	1.18977	loglinear	TGF-beta Signaling	NM_130860.3:1222
Cdkn1a	-0.117	0.132	-0.376	0.142	0.922	0.771	1.1	0.409	0.468	0.329754	lm.nb	Growth Factor Signaling	NM_007669.4:1670
Cfb	2.97	0.144	2.69	3.25	7.83	6.44	9.51	8.39e-07	8.11e-05	4.09098	lm.nb	Complement System	NM_008198.2:1685
Cfd	-0.299	0.187	-0.666	0.0689	0.813	0.63	1.05	0.162	0.218	0.661544	lm.nb	Complement System	NM_013459.1:526
Cfh	-0.472	0.0703	-0.61	-0.334	0.721	0.655	0.793	0.000528	0.0023	2.63827	loglinear	Complement System	NM_009888.3:806
Cflar	-0.33	0.101	-0.527	-0.132	0.796	0.694	0.912	0.017	0.0316	1.50031	loglinear	Apoptosis, Autophagy, NF-kB Signaling, TNF Family Signaling	NM_207653.3:990
Cfp	0.947	0.129	0.695	1.2	1.93	1.62	2.3	0.000324	0.00161	2.79317	lm.nb	Complement System	NM_008823.3:1107
Chuk	-0.083	0.0322	-0.146	-0.0199	0.944	0.904	0.986	0.0419	0.0676	1.17005	loglinear	Apoptosis, B-cell Receptor Signaling, Chemokine Signaling, Cytosolic DNA Sensing, Fc Receptors and Phagocytosis, MHC Class I Antigen Presentation, NF-kB Signaling, NLR Signaling, Oxidative Stress, T-cell Receptor Signaling, TNF Family Signaling, Th17 Mediated Biology, Toll Like Receptor Signaling, mTOR	NM_001162410.1:222
Ciita	0.616	0.136	0.35	0.882	1.53	1.27	1.84	0.00392	0.00994	2.00261	loglinear	Type II Interferon Signaling	NM_007575.2:1358
Clec4e	3.13	0.259	2.62	3.63	8.73	6.14	12.4	1.94e-05	0.0003	3.52288	lm.nb	Lymphocyte Trafficking	NM_019948.2:685
Clu	0.692	0.194	0.311	1.07	1.62	1.24	2.1	0.012	0.0238	1.62342	lm.nb	Complement System	NM_013492.2:354
Cmklr1	-0.537	0.141	-0.813	-0.26	0.689	0.569	0.835	0.00894	0.0188	1.72584	lm.nb	Chemokine Signaling	NM_008153.3:445
Cpa3	-0.673	0.327	-1.31	-0.0327	0.627	0.402	0.978	0.0851	0.123	0.910095	lm.nb		NM_007753.2:101
Crcp	-0.398	0.109	-0.61	-0.185	0.759	0.655	0.88	0.0105	0.0217	1.66354	loglinear	Cytosolic DNA Sensing	NM_007761.2:630
Creb1	-0.373	0.0955	-0.56	-0.186	0.772	0.678	0.879	0.00792	0.0172	1.76447	loglinear	TNF Family Signaling, Toll Like Receptor Signaling	NM_001037726.1:2734
Creb3	-0.221	0.06	-0.339	-0.103	0.858	0.791	0.931	0.0103	0.0214	1.66959	loglinear	TNF Family Signaling	NM_013497.3:1345
Creb3l2	-0.409	0.0866	-0.579	-0.239	0.753	0.67	0.847	0.00324	0.00867	2.06198	loglinear	TNF Family Signaling	NM_178661.3:3010
Crebbp	-0.242	0.0502	-0.34	-0.144	0.846	0.79	0.905	0.00294	0.00809	2.09205	loglinear	Epigenetics and Transcriptional Regulation, TGF-beta Signaling	NM_001025432.1:3770
Crp	-0.868	0.409	-1.67	-0.0668	0.548	0.314	0.955	0.0779	0.115	0.939302	lm.nb	Complement System	NM_007768.4:163
Csf1	0.667	0.0915	0.487	0.846	1.59	1.4	1.8	0.000342	0.00166	2.77989	loglinear	Growth Factor Signaling, TNF Family Signaling	NM_001113530.1:833
Csf2	2.27	0.168	1.94	2.6	4.82	3.84	6.05	1.01e-05	0.000209	3.67985	lm.nb	T-cell Receptor Signaling, TNF Family Signaling, Th17 Mediated Biology	NM_009969.4:732
Csf2ra	0.646	0.12	0.412	0.881	1.57	1.33	1.84	0.00167	0.00537	2.27003	loglinear	T-cell Receptor Signaling, TNF Family Signaling, Th17 Mediated Biology	NM_009970.2:296
Csf3r	0.751	0.222	0.315	1.19	1.68	1.24	2.28	0.0149	0.0284	1.54668	lm.nb		NM_001252651.1:1294
Csk	-0.0772	0.073	-0.22	0.0658	0.948	0.858	1.05	0.331	0.394	0.404504	loglinear	T-cell Checkpoint Signaling, T-cell Receptor Signaling	NM_007783.2:268
Ctla4	2.6	0.411	1.8	3.41	6.08	3.48	10.6	0.000721	0.00286	2.54363	lm.nb	Lymphocyte Trafficking, T-cell Checkpoint Signaling, T-cell Receptor Signaling	NM_009843.3:1475
Ctnnb1	-0.0847	0.017	-0.118	-0.0514	0.943	0.921	0.965	0.00249	0.00703	2.15304	loglinear	Growth Factor Signaling, Lymphocyte Trafficking	NM_007614.2:2975
Ctnnd1	-0.436	0.0489	-0.532	-0.34	0.739	0.692	0.79	0.000112	0.000824	3.08407	loglinear	Growth Factor Signaling, Lymphocyte Trafficking	NM_001085448.1:3264
Ctps	0.993	0.0613	0.872	1.11	1.99	1.83	2.16	3.54e-06	0.000141	3.85078	loglinear	Immunometabolism	NM_016748.2:894
Ctsc	1.05	0.0616	0.934	1.18	2.08	1.91	2.26	2.53e-06	0.00012	3.92082	loglinear	Apoptosis, MHC Class II Antigen Presentation	NM_009982.4:286
Ctso	-0.25	0.0732	-0.394	-0.107	0.841	0.761	0.929	0.0141	0.0272	1.56543	loglinear	Apoptosis, MHC Class II Antigen Presentation	NM_177662.2:605
Ctsw	0.138	0.17	-0.196	0.472	1.1	0.873	1.39	0.448	0.51	0.29243	lm.nb	Apoptosis	NM_009985.4:190
Cul1	-0.298	0.044	-0.384	-0.211	0.814	0.766	0.864	0.000511	0.00225	2.64782	loglinear	B-cell Receptor Signaling, Fc Receptors and Phagocytosis, MHC Class I Antigen Presentation, NF-kB Signaling, T-cell Receptor Signaling, TGF-beta Signaling, Toll Like Receptor Signaling	NM_012042.3:919
Cx3cl1	-0.116	0.168	-0.445	0.212	0.923	0.735	1.16	0.514	0.575	0.240332	lm.nb	Chemokine Signaling, TNF Family Signaling	NM_009142.3:125
Cxcl1	4.87	0.219	4.45	5.3	29.3	21.8	39.5	5.34e-07	7.09e-05	4.14935	lm.nb	Chemokine Signaling, NLR Signaling, TNF Family Signaling, Th17 Mediated Biology	NM_008176.1:560
Cxcl10	5.97	0.621	4.75	7.19	62.7	27	146	7.24e-05	0.000625	3.20412	lm.nb	Chemokine Signaling, Cytosolic DNA Sensing, Endothelial Activation, TNF Family Signaling, Th17 Mediated Biology, Toll Like Receptor Signaling	NM_021274.1:115
Cxcl12	0.559	0.0554	0.45	0.667	1.47	1.37	1.59	5.52e-05	0.000564	3.24872	loglinear	Chemokine Signaling, Lymphocyte Trafficking, NF-kB Signaling	NM_021704.3:259
Cxcl13	1.98	0.22	1.55	2.41	3.94	2.92	5.31	0.000105	0.000786	3.10458	lm.nb	Chemokine Signaling	NM_018866.2:551
Cxcl5	9.22	0.751	7.75	10.7	597	215	1660	1.78e-05	0.000288	3.54061	lm.nb	Chemokine Signaling, TNF Family Signaling, Th17 Mediated Biology	NM_009141.2:565
Cxcl9	4.75	0.728	3.32	6.18	26.9	9.99	72.3	0.000622	0.00261	2.58336	lm.nb	Chemokine Signaling, Toll Like Receptor Signaling	NM_008599.2:40
Cxcr1	0.638	0.251	0.146	1.13	1.56	1.11	2.19	0.0441	0.0707	1.15058	lm.nb	Chemokine Signaling	NM_178241.4:860
Cxcr4	-0.113	0.092	-0.293	0.0677	0.925	0.816	1.05	0.267	0.328	0.484126	loglinear	Chemokine Signaling, Lymphocyte Trafficking	NM_009911.3:704
Cxcr5	-0.123	0.268	-0.649	0.403	0.918	0.638	1.32	0.662	0.707	0.150581	lm.nb	Chemokine Signaling	NM_007551.2:1648
Cxcr6	0.924	0.206	0.519	1.33	1.9	1.43	2.51	0.00421	0.0105	1.97881	lm.nb	Chemokine Signaling	NM_030712.4:650
Cyba	0.718	0.0529	0.614	0.821	1.64	1.53	1.77	9.99e-06	0.000209	3.67985	loglinear	Lymphocyte Trafficking, MHC Class I Antigen Presentation, NLR Signaling, Oxidative Stress	NM_007806.3:135
Cybb	0.921	0.0702	0.784	1.06	1.89	1.72	2.08	1.21e-05	0.000224	3.64975	loglinear	Lymphocyte Trafficking, MHC Class I Antigen Presentation, NLR Signaling, Oxidative Stress	NM_007807.2:1535
Cyld	0.0747	0.0745	-0.0712	0.221	1.05	0.952	1.17	0.354	0.416	0.380907	loglinear	NLR Signaling, TNF Family Signaling	NM_001276279.1:2200
Dab2ip	-0.494	0.105	-0.7	-0.288	0.71	0.615	0.819	0.00334	0.00886	2.05257	loglinear	Apoptosis, TNF Family Signaling	NM_001001602.2:6208
Daxx	0.4	0.106	0.193	0.608	1.32	1.14	1.52	0.00913	0.0191	1.71897	loglinear	Apoptosis	NM_007829.3:1215
Ddit4	-0.317	0.315	-0.935	0.3	0.802	0.523	1.23	0.353	0.414	0.383	lm.nb	Autophagy, mTOR	NM_029083.2:70
Ddx24	0.0521	0.0476	-0.0412	0.145	1.04	0.972	1.11	0.316	0.38	0.420216	loglinear	Cytosolic DNA Sensing	NM_020494.3:1455
Ddx58	0.895	0.0988	0.702	1.09	1.86	1.63	2.13	0.000101	0.000785	3.10513	loglinear	Cytosolic DNA Sensing, NF-kB Signaling	NM_172689.3:1751
Diablo	-0.0878	0.0445	-0.175	-0.000629	0.941	0.886	1	0.0958	0.137	0.863279	loglinear	Apoptosis, Oxidative Stress	NM_023232.3:184
Dll1	-0.295	0.121	-0.533	-0.0578	0.815	0.691	0.961	0.0506	0.0791	1.10182	loglinear	Th1 Differentiation	NM_007865.3:1090
Dll4	-0.794	0.115	-1.02	-0.569	0.577	0.493	0.674	0.00046	0.00209	2.67985	lm.nb	Th1 Differentiation	NM_019454.2:542
Dnmt1	0.187	0.116	-0.0405	0.414	1.14	0.972	1.33	0.158	0.213	0.67162	loglinear	Epigenetics and Transcriptional Regulation	NM_010066.3:2380
Dnmt3a	-0.28	0.13	-0.534	-0.0254	0.824	0.691	0.983	0.0745	0.11	0.958607	loglinear	Epigenetics and Transcriptional Regulation	NM_007872.4:7160
Dtx3l	0.851	0.109	0.638	1.06	1.8	1.56	2.09	0.000229	0.00126	2.89963	loglinear	MHC Class I Antigen Presentation	NM_001013371.2:1550
Dvl2	-0.246	0.148	-0.537	0.0445	0.843	0.689	1.03	0.148	0.201	0.696804	loglinear	mTOR	NM_007888.3:1695
Dynll2	-0.343	0.0293	-0.4	-0.285	0.789	0.758	0.821	2.38e-05	0.000336	3.47366	loglinear	Apoptosis, MHC Class II Antigen Presentation	NM_026556.4:1214
E2f4	-0.165	0.0886	-0.338	0.0089	0.892	0.791	1.01	0.112	0.158	0.801343	loglinear	TGF-beta Signaling	NM_148952.1:1204
Ebi3	0.679	0.191	0.306	1.05	1.6	1.24	2.07	0.0119	0.0238	1.62342	loglinear	Interleukin-12 Signaling	NM_015766.2:1015
Eif4a2	-0.281	0.0662	-0.41	-0.151	0.823	0.752	0.901	0.00545	0.0129	1.88941	loglinear	Growth Factor Signaling	NM_013506.2:1655
Eif4ebp1	-0.166	0.0586	-0.281	-0.051	0.891	0.823	0.965	0.0299	0.0512	1.29073	loglinear	mTOR	NM_007918.3:554
Elavl1	-0.332	0.11	-0.548	-0.116	0.794	0.684	0.922	0.0235	0.0417	1.37986	loglinear	Th17 Mediated Biology	NM_010485.3:4825
Elk1	-0.125	0.264	-0.642	0.393	0.917	0.641	1.31	0.653	0.7	0.154902	loglinear	Toll Like Receptor Signaling	NM_007922.4:3070
Eno1	0.411	0.0473	0.318	0.504	1.33	1.25	1.42	0.000128	0.000894	3.04866	loglinear	Autoantigens, Immunometabolism	NM_023119.2:669
Eomes	-0.17	0.189	-0.54	0.2	0.889	0.688	1.15	0.402	0.463	0.334419	loglinear		NM_010136.2:2665
Ep300	-0.163	0.0788	-0.318	-0.00906	0.893	0.802	0.994	0.0833	0.121	0.917215	loglinear	Oxidative Stress, TGF-beta Signaling	NM_177821.6:4305
Ero1l	-0.0996	0.0666	-0.23	0.031	0.933	0.852	1.02	0.186	0.242	0.616185	loglinear	Oxidative Stress	NM_015774.2:315
Ets1	-0.466	0.101	-0.663	-0.269	0.724	0.632	0.83	0.00358	0.00924	2.03433	loglinear	Oxidative Stress	NM_001038642.1:740
Ezh2	0.365	0.0707	0.227	0.504	1.29	1.17	1.42	0.00209	0.00627	2.20273	loglinear	Oxidative Stress	NM_007971.2:425
F13a1	0.576	0.146	0.29	0.862	1.49	1.22	1.82	0.00752	0.0166	1.77989	loglinear	Complement System	NM_001166391.1:2790
Fadd	0.024	0.101	-0.173	0.221	1.02	0.887	1.17	0.819	0.842	0.0746879	loglinear	Apoptosis, NLR Signaling, TNF Family Signaling, Toll Like Receptor Signaling	NM_010175.5:2641
Fam129c	0.0852	0.241	-0.387	0.557	1.06	0.765	1.47	0.736	0.768	0.114639	loglinear	Lymphocyte Trafficking	NM_001166213.1:1192
Fas	-0.427	0.0876	-0.599	-0.255	0.744	0.66	0.838	0.00279	0.00778	2.10902	loglinear	Apoptosis, Oxidative Stress, TNF Family Signaling	NM_007987.2:95
Fasl	-0.527	0.307	-1.13	0.0743	0.694	0.458	1.05	0.137	0.188	0.725842	lm.nb	Apoptosis, TNF Family Signaling	NM_010177.3:645
Fbxo7	-0.177	0.152	-0.475	0.122	0.885	0.719	1.09	0.29	0.354	0.450997	loglinear	MHC Class I Antigen Presentation	NM_153195.2:528
Fbxw11	-0.1	0.0342	-0.168	-0.0334	0.933	0.89	0.977	0.0261	0.0455	1.34199	loglinear	B-cell Receptor Signaling, MHC Class I Antigen Presentation, NF-kB Signaling, T-cell Receptor Signaling, Toll Like Receptor Signaling	NM_134015.2:276
Fcgr1	2.2	0.166	1.88	2.53	4.6	3.67	5.77	1.13e-05	0.000216	3.66555	lm.nb	Fc Receptors and Phagocytosis, MHC Class I Antigen Presentation, Type II Interferon Signaling	NM_010186.5:185
Fcgr2b	1.72	0.111	1.5	1.93	3.29	2.82	3.82	4.72e-06	0.000141	3.85078	loglinear	B-cell Receptor Signaling, Fc Receptors and Phagocytosis	NM_001077189.1:1225
Fcgr4	0.704	0.159	0.393	1.01	1.63	1.31	2.02	0.00438	0.0109	1.96257	loglinear	Fc Receptors and Phagocytosis	NM_144559.1:608
Fcgrt	-0.247	0.0785	-0.401	-0.0935	0.842	0.757	0.937	0.0198	0.036	1.4437	loglinear	Fc Receptors and Phagocytosis	NM_010189.3:750
Fcrl1	-0.453	0.449	-1.33	0.427	0.731	0.397	1.34	0.352	0.414	0.383	lm.nb	B-cell Receptor Signaling, Fc Receptors and Phagocytosis	NM_153090.2:356
Fcrls	1.17	0.155	0.869	1.48	2.25	1.83	2.78	0.000274	0.00143	2.84466	loglinear	Fc Receptors and Phagocytosis	NM_030707.3:925
Fes	0.28	0.1	0.083	0.476	1.21	1.06	1.39	0.0317	0.0535	1.27165	loglinear	Growth Factor Signaling	NM_010194.2:1970
Fgr	0.585	0.15	0.291	0.879	1.5	1.22	1.84	0.00799	0.0173	1.76195	loglinear	Chemokine Signaling	NM_010208.4:1914
Flt1	-0.753	0.123	-0.995	-0.512	0.593	0.502	0.701	0.000867	0.00322	2.49214	lm.nb	Growth Factor Signaling	NM_010228.3:1550
Flt4	-0.539	0.0595	-0.655	-0.422	0.688	0.635	0.746	0.000102	0.000785	3.10513	loglinear	Growth Factor Signaling	NM_008029.3:5690
Foxp1	-0.358	0.131	-0.615	-0.101	0.78	0.653	0.932	0.034	0.0568	1.24565	lm.nb	Endothelial Activation	NM_001197322.1:796
Foxp3	3.73	0.585	2.58	4.88	13.3	6	29.4	0.000699	0.00283	2.54821	lm.nb	Treg Differentiation	NM_054039.2:194
Fpr1	-0.102	0.167	-0.43	0.226	0.932	0.742	1.17	0.563	0.621	0.206908	lm.nb	Growth Factor Signaling	NM_013521.2:750
Furin	0.0414	0.0377	-0.0325	0.115	1.03	0.978	1.08	0.314	0.379	0.421361	loglinear	TGF-beta Signaling	NM_011046.2:2011
Gata3	-0.515	0.188	-0.884	-0.145	0.7	0.542	0.904	0.0342	0.0568	1.24565	lm.nb	Th2 Differentiation	NM_008091.3:1943
Gbp2	0.434	0.109	0.219	0.648	1.35	1.16	1.57	0.00741	0.0165	1.78252	lm.nb	NLR Signaling, Type I Interferon Signaling, Type II Interferon Signaling	NM_010260.1:1996
Gbp5	1.31	0.236	0.851	1.78	2.49	1.8	3.42	0.00142	0.00475	2.32331	lm.nb	NLR Signaling, Type II Interferon Signaling	NM_153564.2:1176
Gclc	0.556	0.0385	0.481	0.632	1.47	1.4	1.55	6.84e-06	0.000168	3.77469	loglinear	Immunometabolism, Oxidative Stress	NM_010295.2:1102
Ghdc	-0.291	0.2	-0.684	0.101	0.817	0.622	1.07	0.196	0.254	0.595166	lm.nb	Cytosolic DNA Sensing	NM_031871.1:1670
Gmpr	-0.59	0.223	-1.03	-0.152	0.665	0.491	0.9	0.0384	0.0632	1.19928	lm.nb	Immunometabolism	NM_025508.4:854
Grb2	-0.078	0.0503	-0.177	0.0205	0.947	0.885	1.01	0.172	0.227	0.643974	loglinear	B-cell Receptor Signaling, Chemokine Signaling, Fc Receptors and Phagocytosis, T-cell Checkpoint Signaling, T-cell Receptor Signaling, mTOR	NM_008163.3:1783
Grk2	-0.0157	0.0494	-0.113	0.0811	0.989	0.925	1.06	0.761	0.793	0.100727	loglinear	Chemokine Signaling	NM_130863.1:1866
Grk6	-0.221	0.102	-0.421	-0.0215	0.858	0.747	0.985	0.073	0.109	0.962574	loglinear	Chemokine Signaling	NM_011938.4:1366
Grn	0.661	0.0428	0.577	0.744	1.58	1.49	1.68	4.65e-06	0.000141	3.85078	loglinear	Autoantigens	NM_008175.3:2010
Gsdmd	0.265	0.158	-0.0439	0.575	1.2	0.97	1.49	0.144	0.195	0.709965	loglinear	Inflammasomes, NLR Signaling	NM_026960.4:122
Gsk3b	-0.362	0.0385	-0.438	-0.287	0.778	0.738	0.82	8.18e-05	0.000688	3.16241	loglinear	B-cell Receptor Signaling, Chemokine Signaling, Oxidative Stress, T-cell Receptor Signaling, Th17 Mediated Biology, mTOR	NM_019827.3:2215
Gstp1	-0.615	0.0762	-0.765	-0.466	0.653	0.589	0.724	0.000193	0.00111	2.95468	loglinear	Immunometabolism, Oxidative Stress	NM_013541.1:421
Gucy1b1	-0.637	0.106	-0.845	-0.43	0.643	0.557	0.742	0.000943	0.00337	2.47237	loglinear	Immunometabolism	NM_017469.4:372
Gzma	-0.328	0.138	-0.599	-0.0573	0.797	0.66	0.961	0.0552	0.0853	1.06905	lm.nb	Cytotoxicity	NM_010370.2:188
Gzmb	-0.237	0.122	-0.476	0.00135	0.848	0.719	1	0.0992	0.141	0.850781	loglinear	Apoptosis, Cytotoxicity	NM_013542.2:1020
H2-Aa	0.373	0.0816	0.213	0.533	1.3	1.16	1.45	0.00378	0.00966	2.01502	loglinear	Lymphocyte Trafficking, MHC Class II Antigen Presentation, T-cell Checkpoint Signaling, T-cell Receptor Signaling, Type II Interferon Signaling	NM_010378.2:450
H2-Ab1	0.445	0.111	0.228	0.662	1.36	1.17	1.58	0.00694	0.0155	1.80967	loglinear	Lymphocyte Trafficking, MHC Class II Antigen Presentation, T-cell Checkpoint Signaling, T-cell Receptor Signaling, Type II Interferon Signaling	NM_207105.2:164
H2-D1	0.778	0.076	0.629	0.927	1.72	1.55	1.9	5.05e-05	0.00055	3.25964	loglinear	Lymphocyte Trafficking, MHC Class I Antigen Presentation, Type I Interferon Signaling, Type II Interferon Signaling	NM_010380.3:1133
H2-DMa	0.334	0.0761	0.184	0.483	1.26	1.14	1.4	0.00466	0.0113	1.94692	loglinear	Lymphocyte Trafficking, MHC Class II Antigen Presentation	NM_010386.3:530
H2-DMb1	0.58	0.115	0.354	0.806	1.49	1.28	1.75	0.00236	0.00685	2.16431	loglinear	Lymphocyte Trafficking, MHC Class II Antigen Presentation	NM_010387.2:1089
H2-DMb2	0.157	0.148	-0.132	0.446	1.11	0.912	1.36	0.329	0.392	0.406714	lm.nb	Lymphocyte Trafficking, MHC Class II Antigen Presentation	NM_010388.4:195
H2-Eb1	0.232	0.102	0.0326	0.432	1.17	1.02	1.35	0.0628	0.0959	1.01818	loglinear	Lymphocyte Trafficking, MHC Class II Antigen Presentation, T-cell Checkpoint Signaling, T-cell Receptor Signaling, Type II Interferon Signaling	NM_010382.2:935
H2-K1	2.25	0.376	1.51	2.98	4.75	2.85	7.92	0.000983	0.00347	2.45967	lm.nb	Lymphocyte Trafficking, MHC Class I Antigen Presentation, Type I Interferon Signaling, Type II Interferon Signaling	NM_001001892.2:37
H2-M3	0.412	0.0608	0.293	0.532	1.33	1.23	1.45	0.000504	0.00225	2.64782	loglinear	MHC Class I Antigen Presentation	NM_013819.2:1180
H2-Ob	-0.426	0.202	-0.822	-0.0303	0.744	0.566	0.979	0.0793	0.117	0.931814	lm.nb	Lymphocyte Trafficking, MHC Class II Antigen Presentation	NM_010389.3:198
H2-Q1	-0.667	0.459	-1.57	0.233	0.63	0.337	1.18	0.196	0.254	0.595166	lm.nb	Lymphocyte Trafficking, MHC Class I Antigen Presentation, Type I Interferon Signaling, Type II Interferon Signaling	NM_010390.4:340
H2-Q10	1.34	0.28	0.792	1.89	2.53	1.73	3.7	0.00303	0.00819	2.08672	lm.nb	Lymphocyte Trafficking, MHC Class I Antigen Presentation, Type I Interferon Signaling, Type II Interferon Signaling	NM_010391.4:890
H2-Q2	0.961	0.219	0.531	1.39	1.95	1.44	2.62	0.00467	0.0113	1.94692	loglinear	Lymphocyte Trafficking, MHC Class I Antigen Presentation, Type I Interferon Signaling, Type II Interferon Signaling	NM_010392.2:472
H2-T23	0.729	0.102	0.528	0.929	1.66	1.44	1.9	0.000384	0.00178	2.74958	loglinear	Lymphocyte Trafficking, MHC Class I Antigen Presentation, Type I Interferon Signaling, Type II Interferon Signaling	NM_010398.3:365
H2afy2	-0.628	0.12	-0.863	-0.394	0.647	0.55	0.761	0.00191	0.00588	2.23062	loglinear	Autoantigens	NM_207000.2:1609
Havcr2	0.762	0.102	0.562	0.963	1.7	1.48	1.95	0.000304	0.00154	2.81248	loglinear	T-cell Checkpoint Signaling	NM_134250.2:134
Hc	-0.119	0.0818	-0.28	0.0409	0.921	0.824	1.03	0.195	0.252	0.598599	loglinear	Complement System	NM_010406.1:1065
Hdc	0.099	0.122	-0.14	0.338	1.07	0.907	1.26	0.449	0.51	0.29243	loglinear	Immunometabolism	NM_008230.4:745
Herc6	1.27	0.247	0.783	1.75	2.41	1.72	3.36	0.00215	0.0064	2.19382	lm.nb	MHC Class I Antigen Presentation	NM_025992.2:876
Hif1a	0.369	0.056	0.259	0.478	1.29	1.2	1.39	0.000592	0.00252	2.5986	loglinear	Autophagy, Oxidative Stress, Th17 differentiation	NM_010431.2:1294
Hist1h2ao	1.05	0.33	0.407	1.7	2.08	1.33	3.25	0.0187	0.0345	1.46218	lm.nb	Autoantigens	NM_001177544.1:19
Hist1h2be	-0.817	0.265	-1.34	-0.298	0.567	0.396	0.814	0.0216	0.039	1.40894	lm.nb	Autoantigens	NM_178194.3:820
Hist1h2bk	1.46	0.0797	1.3	1.61	2.75	2.47	3.06	1.72e-06	9.46e-05	4.02411	loglinear	Autoantigens	NM_175665.1:88
Hist1h3b	1.85	0.0988	1.66	2.04	3.6	3.15	4.12	1.5e-06	9.03e-05	4.04431	loglinear	Autoantigens, Epigenetics and Transcriptional Regulation	NM_178203.1:121
Hist1h4k	1.44	0.108	1.23	1.66	2.72	2.35	3.15	1.06e-05	0.000213	3.67162	loglinear	Autoantigens	NM_178211.2:53
Hist2h3c2	0.161	0.258	-0.345	0.667	1.12	0.787	1.59	0.556	0.615	0.211125	loglinear	Autoantigens, Epigenetics and Transcriptional Regulation	NM_054045.4:103
Hist3h2ba	1.48	0.135	1.22	1.75	2.8	2.33	3.36	3.43e-05	0.000446	3.35067	loglinear	Autoantigens	NM_030082.4:250
Hmgb1	-0.197	0.0468	-0.289	-0.105	0.872	0.818	0.93	0.00563	0.0132	1.87943	loglinear	Apoptosis, Autophagy, Toll Like Receptor Signaling	NM_010439.3:1574
Hmgb2	-0.649	0.434	-1.5	0.202	0.638	0.354	1.15	0.186	0.242	0.616185	lm.nb	Apoptosis	NM_008252.3:1667
Hras	-0.286	0.0616	-0.407	-0.165	0.82	0.754	0.892	0.00354	0.00923	2.0348	loglinear	Apoptosis, Autophagy, B-cell Receptor Signaling, Chemokine Signaling, Fc Receptors and Phagocytosis, Growth Factor Signaling, T-cell Receptor Signaling, mTOR	NM_001130443.1:240
Hsd11b1	-0.853	0.115	-1.08	-0.627	0.554	0.474	0.648	0.000311	0.00157	2.8041	lm.nb	Immunometabolism	NM_008288.2:110
Hsp90ab1	-0.083	0.163	-0.403	0.237	0.944	0.756	1.18	0.629	0.682	0.166216	lm.nb	Immunometabolism, Inflammasomes, NLR Signaling, Th17 Mediated Biology, Th17 differentiation	NM_008302.3:1311
Hsp90b1	0.0504	0.109	-0.164	0.265	1.04	0.893	1.2	0.661	0.707	0.150581	loglinear	Th17 Mediated Biology, Toll Like Receptor Signaling	NM_011631.1:1705
Hspb1	-0.613	0.237	-1.08	-0.148	0.654	0.474	0.903	0.0416	0.0673	1.17198	lm.nb	Oxidative Stress	NM_013560.2:630
Icam1	0.354	0.0295	0.296	0.412	1.28	1.23	1.33	2.05e-05	0.000302	3.51999	loglinear	Lymphocyte Trafficking, NF-kB Signaling, TNF Family Signaling, Type II Interferon Signaling	NM_010493.2:2195
Icos	0.374	0.178	0.0258	0.723	1.3	1.02	1.65	0.0799	0.117	0.931814	lm.nb	Lymphocyte Trafficking, T-cell Checkpoint Signaling, T-cell Receptor Signaling	NM_017480.1:142
Icosl	0.0927	0.119	-0.141	0.326	1.07	0.907	1.25	0.466	0.525	0.279841	loglinear	Lymphocyte Trafficking, T-cell Checkpoint Signaling	NM_015790.3:349
Id1	-0.433	0.121	-0.67	-0.195	0.741	0.628	0.874	0.0118	0.0237	1.62525	lm.nb	Growth Factor Signaling, TGF-beta Signaling	NM_010495.2:280
Ifi27	0.328	0.0653	0.2	0.456	1.26	1.15	1.37	0.0024	0.00692	2.15989	loglinear	Type I Interferon Signaling	NM_026790.2:166
Ifi30	0.651	0.0409	0.57	0.731	1.57	1.49	1.66	3.92e-06	0.000141	3.85078	loglinear	MHC Class II Antigen Presentation, Type II Interferon Signaling	NM_023065.3:806
Ifi35	0.392	0.0956	0.204	0.579	1.31	1.15	1.49	0.00639	0.0147	1.83268	loglinear	Type I Interferon Signaling	NM_027320.4:820
Ifi44	2.53	0.252	2.04	3.03	5.79	4.11	8.15	5.63e-05	0.000564	3.24872	lm.nb	Type I Interferon Signaling	NM_133871.2:990
Ifih1	0.711	0.0756	0.563	0.86	1.64	1.48	1.81	8.17e-05	0.000688	3.16241	loglinear	Type I Interferon Signaling	NM_027835.2:1997
Ifit1	2.16	0.214	1.74	2.58	4.48	3.35	5.99	5.46e-05	0.000564	3.24872	lm.nb	Type I Interferon Signaling	NM_008331.2:890
Ifit3	1.85	0.176	1.51	2.2	3.61	2.84	4.58	4.32e-05	0.000506	3.29585	lm.nb	Type I Interferon Signaling	NM_010501.1:1290
Ifitm1	1.71	0.051	1.61	1.81	3.27	3.05	3.51	4.67e-08	3.1e-05	4.50864	loglinear	B-cell Receptor Signaling, Type I Interferon Signaling	NM_001112715.1:412
Ifitm3	0.957	0.0963	0.769	1.15	1.94	1.7	2.21	6e-05	0.000576	3.23958	loglinear	Type I Interferon Signaling	NM_025378.2:370
Ifnar1	-0.0121	0.0438	-0.0978	0.0737	0.992	0.934	1.05	0.792	0.818	0.0872467	loglinear	NLR Signaling, Toll Like Receptor Signaling, Type I Interferon Signaling	NM_010508.1:1195
Ifnar2	0.213	0.0552	0.104	0.321	1.16	1.07	1.25	0.00846	0.0181	1.74232	loglinear	NLR Signaling, Toll Like Receptor Signaling, Type I Interferon Signaling	NM_001110498.1:725
Ifngr1	-0.267	0.0503	-0.366	-0.169	0.831	0.776	0.89	0.00179	0.00559	2.25259	loglinear	Th1 Differentiation, Type II Interferon Signaling	NM_010511.2:985
Ikbkb	-0.16	0.0802	-0.318	-0.00305	0.895	0.802	0.998	0.0927	0.133	0.876148	loglinear	Apoptosis, B-cell Receptor Signaling, Chemokine Signaling, Cytosolic DNA Sensing, Fc Receptors and Phagocytosis, MHC Class I Antigen Presentation, NF-kB Signaling, NLR Signaling, T-cell Receptor Signaling, TNF Family Signaling, Th17 Mediated Biology, Toll Like Receptor Signaling, mTOR	NM_010546.2:498
Ikbke	0.826	0.177	0.48	1.17	1.77	1.39	2.25	0.0034	0.009	2.04576	lm.nb	Cytosolic DNA Sensing, NF-kB Signaling, NLR Signaling, Th17 Mediated Biology, Toll Like Receptor Signaling	NM_019777.3:618
Ikbkg	-0.345	0.083	-0.508	-0.182	0.787	0.703	0.881	0.00597	0.0139	1.85699	loglinear	Apoptosis, B-cell Receptor Signaling, Chemokine Signaling, Cytosolic DNA Sensing, Fc Receptors and Phagocytosis, MHC Class I Antigen Presentation, NF-kB Signaling, NLR Signaling, T-cell Receptor Signaling, TNF Family Signaling, Th17 Mediated Biology, Toll Like Receptor Signaling	NM_178590.2:525
Ikzf1	0.108	0.134	-0.155	0.37	1.08	0.898	1.29	0.452	0.512	0.29073	loglinear	Epigenetics and Transcriptional Regulation	NM_009578.2:1716
Ikzf3	-0.0097	0.14	-0.284	0.265	0.993	0.821	1.2	0.947	0.956	0.0195421	lm.nb	Epigenetics and Transcriptional Regulation	NM_011771.1:1856
Il10ra	0.512	0.0833	0.348	0.675	1.43	1.27	1.6	0.000854	0.0032	2.49485	loglinear	Other Interleukin Signaling, Treg Differentiation	NM_008348.2:2522
Il10rb	0.167	0.0119	0.144	0.19	1.12	1.1	1.14	8.1e-06	0.000183	3.73755	loglinear	Other Interleukin Signaling, Treg Differentiation	NM_008349.5:465
Il12a	-1.72	0.197	-2.11	-1.34	0.303	0.232	0.396	0.000122	0.000871	3.05998	loglinear	Interleukin-12 Signaling, Other Interleukin Signaling, Th1 Differentiation, Toll Like Receptor Signaling	NM_008351.1:355
Il12b	1.4	0.585	0.252	2.55	2.64	1.19	5.85	0.0539	0.0837	1.07727	lm.nb	Interleukin-12 Signaling, Other Interleukin Signaling, Th1 Differentiation, Th17 differentiation, Toll Like Receptor Signaling	NM_008352.2:520
Il15	-0.281	0.208	-0.689	0.127	0.823	0.62	1.09	0.226	0.282	0.549751	lm.nb	Other Interleukin Signaling, TNF Family Signaling	NM_008357.2:854
Il17rc	-0.216	0.0748	-0.363	-0.0697	0.861	0.778	0.953	0.0276	0.0478	1.32057	loglinear	Other Interleukin Signaling, Th17 Mediated Biology	NM_134159.2:680
Il18	-0.0358	0.0793	-0.191	0.12	0.976	0.876	1.09	0.668	0.711	0.14813	loglinear	Cytosolic DNA Sensing, NLR Signaling, Other Interleukin Signaling	NM_008360.1:270
Il18r1	-0.251	0.0583	-0.366	-0.137	0.84	0.776	0.91	0.00507	0.0121	1.91721	loglinear	Other Interleukin Signaling, TNF Family Signaling	NM_001161842.1:620
Il18rap	0.246	0.16	-0.0687	0.56	1.19	0.953	1.47	0.177	0.233	0.632644	loglinear	Other Interleukin Signaling, Oxidative Stress	NM_010553.4:1243
Il1a	1.48	0.183	1.12	1.84	2.79	2.18	3.57	0.00019	0.00111	2.95468	lm.nb	Other Interleukin Signaling	NM_010554.4:225
Il1b	1.9	0.226	1.46	2.35	3.74	2.75	5.08	0.000153	0.000966	3.01502	lm.nb	Cytosolic DNA Sensing, NF-kB Signaling, NLR Signaling, Other Interleukin Signaling, Oxidative Stress, TNF Family Signaling, Th17 differentiation, Toll Like Receptor Signaling	NM_008361.3:1120
Il1r1	-0.112	0.0819	-0.273	0.0486	0.925	0.828	1.03	0.221	0.277	0.55752	loglinear	NF-kB Signaling, Other Interleukin Signaling, Oxidative Stress, Th17 differentiation	NM_001123382.1:820
Il1rn	3.03	0.207	2.62	3.43	8.15	6.15	10.8	6.47e-06	0.000165	3.78252	lm.nb	Other Interleukin Signaling	NM_031167.5:224
Il21r	0.179	0.398	-0.601	0.959	1.13	0.659	1.94	0.669	0.711	0.14813	lm.nb	Other Interleukin Signaling, Th17 differentiation	NM_021887.1:619
Il27ra	-0.293	0.508	-1.29	0.703	0.816	0.409	1.63	0.585	0.639	0.194499	lm.nb	Interleukin-12 Signaling, Other Interleukin Signaling	NM_016671.3:198
Il2ra	1.89	0.296	1.31	2.47	3.7	2.47	5.53	0.0007	0.00283	2.54821	loglinear	Other Interleukin Signaling, Th2 Differentiation	NM_008367.2:325
Il2rb	0.137	0.141	-0.14	0.414	1.1	0.908	1.33	0.369	0.429	0.367543	lm.nb	Other Interleukin Signaling, Th2 Differentiation	NM_008368.3:2365
Il2rg	0.32	0.0935	0.136	0.503	1.25	1.1	1.42	0.0142	0.0272	1.56543	loglinear	Other Interleukin Signaling, Th17 differentiation, Th2 Differentiation	NM_013563.3:566
Il33	1.14	0.138	0.867	1.41	2.2	1.82	2.65	0.000172	0.00105	2.97881	lm.nb	Cytosolic DNA Sensing, Other Interleukin Signaling	NM_133775.1:1011
Il4ra	-0.0521	0.0505	-0.151	0.0469	0.965	0.901	1.03	0.342	0.405	0.392545	loglinear	Other Interleukin Signaling, Th2 Differentiation	NM_001008700.3:2908
Il6ra	-0.559	0.116	-0.787	-0.331	0.679	0.579	0.795	0.00298	0.00818	2.08725	lm.nb	Other Interleukin Signaling, Th17 differentiation	NM_010559.2:2825
Il6st	-0.257	0.0748	-0.404	-0.11	0.837	0.756	0.926	0.0138	0.0269	1.57025	loglinear	Interleukin-12 Signaling, Other Interleukin Signaling, Th17 differentiation	NM_010560.2:2325
Il7	-0.0932	0.162	-0.411	0.225	0.937	0.752	1.17	0.587	0.64	0.19382	loglinear	Other Interleukin Signaling	NM_008371.2:1055
Il7r	-0.0622	0.131	-0.32	0.195	0.958	0.801	1.14	0.653	0.7	0.154902	lm.nb	Other Interleukin Signaling	NM_008372.3:1020
Impdh1	-0.547	0.135	-0.812	-0.283	0.684	0.57	0.822	0.0067	0.0152	1.81816	lm.nb	Immunometabolism	NM_011829.2:1396
Impdh2	-0.0165	0.0954	-0.203	0.17	0.989	0.868	1.13	0.868	0.887	0.0520764	loglinear	Autoantigens, Immunometabolism	NM_011830.3:110
Insr	-0.427	0.104	-0.63	-0.223	0.744	0.646	0.857	0.00633	0.0146	1.83565	loglinear	Growth Factor Signaling, mTOR	NM_010568.2:8314
Irak1	-0.259	0.055	-0.367	-0.152	0.835	0.775	0.9	0.00326	0.0087	2.06048	loglinear	NF-kB Signaling, NLR Signaling, Toll Like Receptor Signaling	NM_008363.2:951
Irak2	0.45	0.0729	0.307	0.593	1.37	1.24	1.51	0.000831	0.00315	2.50169	loglinear	NLR Signaling, Toll Like Receptor Signaling	NM_001113553.1:485
Irak4	0.0404	0.0839	-0.124	0.205	1.03	0.918	1.15	0.647	0.697	0.156767	loglinear	NF-kB Signaling, NLR Signaling, Toll Like Receptor Signaling	NM_029926.5:250
Irf1	0.244	0.0679	0.111	0.377	1.18	1.08	1.3	0.0115	0.0232	1.63451	loglinear	Type I Interferon Signaling, Type II Interferon Signaling	NM_008390.1:365
Irf2	-0.169	0.0582	-0.283	-0.0552	0.889	0.822	0.962	0.027	0.0469	1.32883	loglinear	Type I Interferon Signaling, Type II Interferon Signaling	NM_008391.2:440
Irf3	-0.13	0.119	-0.363	0.102	0.914	0.778	1.07	0.314	0.379	0.421361	loglinear	Cytosolic DNA Sensing, NLR Signaling, Toll Like Receptor Signaling, Type I Interferon Signaling, Type II Interferon Signaling	NM_016849.4:526
Irf4	0.295	0.21	-0.117	0.707	1.23	0.922	1.63	0.211	0.268	0.571865	lm.nb	Th17 differentiation, Type I Interferon Signaling, Type II Interferon Signaling	NM_013674.1:1878
Irf7	3.14	0.258	2.63	3.65	8.81	6.2	12.5	1.89e-05	0.000299	3.52433	lm.nb	Cytosolic DNA Sensing, NLR Signaling, Toll Like Receptor Signaling, Type I Interferon Signaling, Type II Interferon Signaling	NM_016850.2:705
Irf9	0.829	0.0978	0.637	1.02	1.78	1.56	2.03	0.000147	0.000959	3.01818	loglinear	NLR Signaling, Type I Interferon Signaling, Type II Interferon Signaling	NM_008394.2:1405
Isg15	2.91	0.241	2.43	3.38	7.5	5.4	10.4	1.99e-05	0.0003	3.52288	lm.nb	Type I Interferon Signaling	NM_015783.3:389
Isg20	0.467	0.0643	0.341	0.593	1.38	1.27	1.51	0.000346	0.00167	2.77728	loglinear	Type I Interferon Signaling	NM_020583.5:552
Itga4	-0.152	0.0697	-0.288	-0.015	0.9	0.819	0.99	0.0725	0.108	0.966576	loglinear	Lymphocyte Trafficking	NM_010576.3:689
Itga5	0.281	0.0626	0.158	0.403	1.21	1.12	1.32	0.00419	0.0105	1.97881	loglinear	Lymphocyte Trafficking	NM_001314041.1:2622
Itgal	0.0988	0.0699	-0.0382	0.236	1.07	0.974	1.18	0.207	0.265	0.576754	loglinear	Growth Factor Signaling, Lymphocyte Trafficking	NM_008400.2:950
Itgam	0.937	0.0885	0.764	1.11	1.92	1.7	2.16	4.18e-05	0.000504	3.29757	loglinear	Complement System, Growth Factor Signaling, Lymphocyte Trafficking, Toll Like Receptor Signaling	NM_001082960.1:3025
Itgax	0.545	0.099	0.351	0.739	1.46	1.28	1.67	0.0015	0.00493	2.30715	loglinear	Complement System, Lymphocyte Trafficking	NM_021334.2:327
Itgb2	0.41	0.0842	0.245	0.575	1.33	1.18	1.49	0.0028	0.00779	2.10846	loglinear	Complement System, Growth Factor Signaling, Lymphocyte Trafficking, Toll Like Receptor Signaling	NM_008404.4:2542
Itgb7	-0.181	0.0889	-0.355	-0.00681	0.882	0.782	0.995	0.0879	0.127	0.896196	loglinear	Lymphocyte Trafficking	NM_013566.2:1221
Itk	-0.364	0.199	-0.754	0.0264	0.777	0.593	1.02	0.117	0.164	0.785156	lm.nb	Chemokine Signaling, Fc Receptors and Phagocytosis, Lymphocyte Trafficking, T-cell Receptor Signaling	NM_010583.3:404
Itpr3	-0.307	0.0883	-0.481	-0.134	0.808	0.717	0.911	0.0131	0.0258	1.58838	loglinear	Apoptosis, B-cell Receptor Signaling, Fc Receptors and Phagocytosis, Immunometabolism, NLR Signaling	NM_080553.3:3185
Jag1	-0.0441	0.1	-0.241	0.152	0.97	0.846	1.11	0.675	0.716	0.145087	loglinear	TNF Family Signaling, Th2 Differentiation	NM_013822.2:2155
Jag2	-0.711	0.293	-1.28	-0.138	0.611	0.41	0.909	0.051	0.0795	1.09963	lm.nb	Th2 Differentiation	NM_010588.2:219
Jak1	-0.24	0.062	-0.362	-0.119	0.846	0.778	0.921	0.00819	0.0176	1.75449	loglinear	Interleukin-12 Signaling, NLR Signaling, Other Interleukin Signaling, Th1 Differentiation, Th17 differentiation, Treg Differentiation, Type I Interferon Signaling, Type II Interferon Signaling	NM_146145.2:4080
Jak2	0.268	0.051	0.168	0.368	1.2	1.12	1.29	0.00191	0.00588	2.23062	loglinear	Chemokine Signaling, Interleukin-12 Signaling, Other Interleukin Signaling, Oxidative Stress, Th1 Differentiation, Th17 differentiation, Type II Interferon Signaling	NM_008413.2:1049
Jak3	0.225	0.104	0.0206	0.43	1.17	1.01	1.35	0.0743	0.11	0.958607	loglinear	Chemokine Signaling, Other Interleukin Signaling, Th17 differentiation, Th2 Differentiation	NM_010589.5:145
Jun	-0.694	0.121	-0.931	-0.458	0.618	0.525	0.728	0.0012	0.00409	2.38828	loglinear	Apoptosis, B-cell Receptor Signaling, Fc Receptors and Phagocytosis, NLR Signaling, Oxidative Stress, T-cell Receptor Signaling, TNF Family Signaling, Th17 Mediated Biology, Toll Like Receptor Signaling	NM_010591.2:2212
Kbtbd8	-0.473	0.215	-0.895	-0.0514	0.72	0.538	0.965	0.0702	0.106	0.974694	lm.nb	MHC Class I Antigen Presentation	NM_001008785.5:1058
Kif22	3.42	0.779	1.89	4.95	10.7	3.72	30.8	0.00461	0.0112	1.95078	loglinear	MHC Class II Antigen Presentation	NM_145588.1:1055
Kit	-0.598	0.0828	-0.76	-0.435	0.661	0.591	0.74	0.000358	0.0017	2.76955	loglinear	Growth Factor Signaling	NM_001122733.1:4275
Klc1	-0.414	0.102	-0.615	-0.214	0.75	0.653	0.862	0.0067	0.0152	1.81816	loglinear	MHC Class II Antigen Presentation	NM_001025360.2:1520
Klrd1	-0.311	0.123	-0.553	-0.0703	0.806	0.682	0.952	0.0446	0.0711	1.14813	loglinear	Cytotoxicity	NM_010654.2:434
Klrk1	0.0428	0.115	-0.183	0.269	1.03	0.881	1.2	0.724	0.759	0.119758	loglinear	Cytotoxicity, T-cell Checkpoint Signaling	NM_001083322.1:144
Kmt2a	-0.361	0.0534	-0.466	-0.257	0.778	0.724	0.837	0.000511	0.00225	2.64782	loglinear	Immunometabolism	NM_001081049.1:2080
Kras	-0.313	0.109	-0.527	-0.0994	0.805	0.694	0.933	0.0284	0.0488	1.31158	loglinear	Apoptosis, Autophagy, B-cell Receptor Signaling, Chemokine Signaling, Fc Receptors and Phagocytosis, Growth Factor Signaling, T-cell Receptor Signaling, mTOR	NM_021284.5:2620
Lag3	0.842	0.4	0.0589	1.63	1.79	1.04	3.09	0.0797	0.117	0.931814	lm.nb	MHC Class II Antigen Presentation, T-cell Checkpoint Signaling	NM_008479.1:1700
Lat	-0.183	0.303	-0.777	0.411	0.881	0.584	1.33	0.568	0.625	0.20412	lm.nb	Fc Receptors and Phagocytosis, Growth Factor Signaling, NF-kB Signaling, T-cell Receptor Signaling	NM_010689.2:760
Lbp	0.566	0.0883	0.393	0.74	1.48	1.31	1.67	0.000678	0.0028	2.55284	loglinear	NF-kB Signaling, Toll Like Receptor Signaling	NM_008489.2:1015
Lif	1.7	0.267	1.18	2.23	3.26	2.27	4.68	0.000695	0.00283	2.54821	loglinear	TNF Family Signaling	NM_008501.2:3435
Lilra5	-0.0994	0.103	-0.301	0.103	0.933	0.811	1.07	0.372	0.432	0.364516	loglinear	Lymphocyte Trafficking	NM_001081239.2:994
Lilrb4a	2.25	0.145	1.97	2.53	4.76	3.91	5.79	4.5e-06	0.000141	3.85078	lm.nb	Lymphocyte Trafficking	NM_013532.3:348
Lpin1	-0.555	0.0895	-0.73	-0.379	0.681	0.603	0.769	0.000814	0.00312	2.50585	loglinear	Immunometabolism, mTOR	NM_172950.3:2595
Lrr1	3.85	0.257	3.35	4.36	14.5	10.2	20.5	5.51e-06	0.000146	3.83565	loglinear	MHC Class I Antigen Presentation	NM_001081406.1:1160
Lrrc41	-0.0798	0.168	-0.41	0.25	0.946	0.753	1.19	0.652	0.7	0.154902	lm.nb	MHC Class I Antigen Presentation	NM_153521.1:1945
Ltb	0.186	0.119	-0.0464	0.419	1.14	0.968	1.34	0.168	0.223	0.651695	lm.nb	NF-kB Signaling	NM_008518.2:163
Ltbp1	-0.389	0.0388	-0.465	-0.313	0.764	0.725	0.805	5.69e-05	0.000564	3.24872	loglinear	TGF-beta Signaling	NM_019919.2:5280
Ly6c1	0.175	0.0844	0.00931	0.34	1.13	1.01	1.27	0.0839	0.122	0.91364	loglinear	Lymphocyte Trafficking	NM_010741.3:51
Ly96	0.35	0.0752	0.202	0.497	1.27	1.15	1.41	0.0035	0.00919	2.03668	loglinear	Apoptosis, MHC Class I Antigen Presentation, NF-kB Signaling, Toll Like Receptor Signaling	NM_016923.1:368
Lyn	0.0346	0.0546	-0.0725	0.142	1.02	0.951	1.1	0.55	0.61	0.21467	loglinear	B-cell Receptor Signaling, Chemokine Signaling, Fc Receptors and Phagocytosis, NF-kB Signaling, T-cell Checkpoint Signaling	NM_010747.2:1286
Maf	0.0606	0.165	-0.263	0.384	1.04	0.833	1.31	0.726	0.759	0.119758	loglinear	Th2 Differentiation	NM_001025577.2:43
Maged1	0.0657	0.0616	-0.0551	0.187	1.05	0.963	1.14	0.327	0.392	0.406714	loglinear	Apoptosis	NM_019791.2:2496
Malt1	1.31	0.125	1.07	1.56	2.49	2.1	2.95	4.35e-05	0.000506	3.29585	lm.nb	B-cell Receptor Signaling, Fc Receptors and Phagocytosis, NF-kB Signaling, T-cell Receptor Signaling	NM_172833.2:1196
Maml3	-0.561	0.0851	-0.728	-0.394	0.678	0.604	0.761	0.000585	0.00251	2.60033	loglinear	Th1 Differentiation	NM_001004176.2:2560
Man2b1	0.182	0.0695	0.0458	0.318	1.13	1.03	1.25	0.0397	0.0646	1.18977	loglinear	Immunometabolism	NM_010764.2:1658
Map2k1	0.0224	0.0612	-0.0974	0.142	1.02	0.935	1.1	0.726	0.759	0.119758	loglinear	Apoptosis, Autophagy, B-cell Receptor Signaling, Chemokine Signaling, Growth Factor Signaling, T-cell Receptor Signaling, TNF Family Signaling, Toll Like Receptor Signaling, mTOR	NM_008927.3:1695
Map3k14	-0.0504	0.164	-0.372	0.271	0.966	0.773	1.21	0.769	0.8	0.09691	loglinear	Apoptosis, NF-kB Signaling, T-cell Checkpoint Signaling, T-cell Receptor Signaling, TNF Family Signaling	NM_016896.3:3930
Map3k7	-0.0705	0.049	-0.167	0.0256	0.952	0.891	1.02	0.2	0.258	0.58838	loglinear	Autophagy, B-cell Receptor Signaling, Fc Receptors and Phagocytosis, NF-kB Signaling, NLR Signaling, T-cell Receptor Signaling, TNF Family Signaling, Th17 Mediated Biology, Toll Like Receptor Signaling	NM_172688.2:2405
Map4k2	-0.598	0.116	-0.825	-0.37	0.661	0.564	0.774	0.00212	0.00634	2.19791	lm.nb	Growth Factor Signaling	NM_009006.2:666
Mapk11	-0.0235	0.183	-0.382	0.335	0.984	0.767	1.26	0.902	0.915	0.0385789	lm.nb	Growth Factor Signaling, Lymphocyte Trafficking, NLR Signaling, T-cell Receptor Signaling, TNF Family Signaling, Th17 Mediated Biology, Th17 differentiation, Toll Like Receptor Signaling	NM_011161.5:2107
Mapk12	-0.844	0.138	-1.11	-0.573	0.557	0.462	0.672	0.000875	0.00322	2.49214	loglinear	Growth Factor Signaling, Lymphocyte Trafficking, NLR Signaling, T-cell Receptor Signaling, TNF Family Signaling, Th17 Mediated Biology, Th17 differentiation, Toll Like Receptor Signaling	NM_013871.3:1586
Mapk14	-0.266	0.0676	-0.398	-0.133	0.832	0.759	0.912	0.00769	0.0169	1.77211	loglinear	Growth Factor Signaling, Lymphocyte Trafficking, NLR Signaling, T-cell Receptor Signaling, TNF Family Signaling, Th17 Mediated Biology, Th17 differentiation, Toll Like Receptor Signaling	NM_011951.2:1420
Mapk15	0.308	0.0749	0.161	0.455	1.24	1.12	1.37	0.00627	0.0145	1.83863	loglinear	Th17 Mediated Biology	NM_177922.2:272
Mapk3	-0.242	0.0599	-0.359	-0.124	0.846	0.78	0.918	0.00687	0.0155	1.80967	loglinear	Apoptosis, Autophagy, B-cell Receptor Signaling, Chemokine Signaling, Fc Receptors and Phagocytosis, Growth Factor Signaling, NLR Signaling, T-cell Receptor Signaling, TGF-beta Signaling, TNF Family Signaling, Th17 Mediated Biology, Toll Like Receptor Signaling, mTOR	NM_011952.2:825
Mapk7	-0.409	0.163	-0.728	-0.0895	0.753	0.604	0.94	0.0459	0.073	1.13668	loglinear	Oxidative Stress, Th17 Mediated Biology, Toll Like Receptor Signaling	NM_011841.1:1292
Mapkapk3	0.389	0.0638	0.265	0.514	1.31	1.2	1.43	0.000877	0.00322	2.49214	loglinear	Toll Like Receptor Signaling	NM_178907.3:2226
Mb21d1	1.27	0.251	0.783	1.77	2.42	1.72	3.4	0.00227	0.00666	2.17653	lm.nb	Cytosolic DNA Sensing	NM_173386.4:1068
Mbp	0.194	0.317	-0.428	0.817	1.14	0.743	1.76	0.563	0.621	0.206908	lm.nb	Autoantigens	NM_010777.3:761
Mcl1	-0.128	0.0567	-0.239	-0.0171	0.915	0.847	0.988	0.0644	0.0981	1.00833	loglinear	Apoptosis, Oxidative Stress	NM_008562.3:1012
Mdm2	-0.0462	0.0652	-0.174	0.0817	0.969	0.886	1.06	0.506	0.567	0.246417	loglinear	Oxidative Stress	NM_010786.4:1664
Mef2a	-0.32	0.0927	-0.502	-0.138	0.801	0.706	0.909	0.0136	0.0265	1.57675	loglinear	Toll Like Receptor Signaling	NM_001033713.1:486
Mefv	1.17	0.367	0.451	1.89	2.25	1.37	3.7	0.0189	0.0346	1.46092	lm.nb	Inflammasomes, NLR Signaling	NM_001161790.1:928
Mllt3	-0.398	0.121	-0.635	-0.161	0.759	0.644	0.894	0.0165	0.031	1.50864	loglinear	Epigenetics and Transcriptional Regulation	NM_027326.3:4506
Mmp3	0.387	0.186	0.0228	0.75	1.31	1.02	1.68	0.0824	0.12	0.920819	lm.nb	Oxidative Stress, TNF Family Signaling, Th17 Mediated Biology	NM_010809.1:1575
Mmp9	1.08	0.459	0.182	1.98	2.12	1.13	3.95	0.0566	0.0867	1.06198	lm.nb	Lymphocyte Trafficking, TNF Family Signaling, Th17 Mediated Biology	NM_013599.2:1570
Mpv17	-0.174	0.11	-0.39	0.0425	0.887	0.763	1.03	0.166	0.222	0.653647	loglinear	Oxidative Stress	NM_001310527.1:337
Mpz	-0.473	0.416	-1.29	0.342	0.721	0.41	1.27	0.299	0.363	0.440093	lm.nb	Lymphocyte Trafficking	NM_008623.4:1785
Mpzl1	0.0131	0.0795	-0.143	0.169	1.01	0.906	1.12	0.875	0.891	0.0501223	loglinear	Lymphocyte Trafficking	NM_001001880.2:1645
Ms4a1	-0.451	0.232	-0.906	0.00342	0.731	0.534	1	0.0997	0.142	0.847712	lm.nb		NM_007641.5:166
Ms4a4a	1.6	0.176	1.26	1.95	3.03	2.39	3.85	0.0001	0.000785	3.10513	lm.nb		XM_003086124.1:252
Msn	-0.289	0.0658	-0.418	-0.16	0.818	0.748	0.895	0.00457	0.0112	1.95078	loglinear	Interleukin-12 Signaling, Lymphocyte Trafficking	NM_010833.2:515
Msrb2	-0.196	0.12	-0.431	0.0386	0.873	0.742	1.03	0.153	0.206	0.686133	loglinear	Oxidative Stress	NM_029619.2:586
Mtmr14	-0.128	0.136	-0.394	0.139	0.915	0.761	1.1	0.384	0.443	0.353596	loglinear	Autophagy, Immunometabolism	NM_026849.2:1618
Mtmr3	-0.269	0.0788	-0.424	-0.115	0.83	0.746	0.923	0.0142	0.0272	1.56543	loglinear	Autophagy, Immunometabolism	NM_028860.2:5320
Mtor	-0.253	0.0331	-0.318	-0.188	0.839	0.802	0.878	0.000261	0.00138	2.86012	loglinear	Autophagy, Th17 differentiation, mTOR	NM_020009.2:2432
Mtr	-0.183	0.132	-0.441	0.0755	0.881	0.737	1.05	0.215	0.273	0.563837	lm.nb	Immunometabolism, Oxidative Stress	NM_001081128.3:3012
Mx1	3.35	0.302	2.75	3.94	10.2	6.75	15.4	3.23e-05	0.000435	3.36151	lm.nb	Type I Interferon Signaling	NM_010846.1:1886
Myc	0.682	0.157	0.375	0.99	1.6	1.3	1.99	0.00484	0.0116	1.93554	lm.nb	TGF-beta Signaling	NM_010849.4:630
Myd88	0.478	0.0665	0.348	0.609	1.39	1.27	1.52	0.000368	0.00173	2.76195	loglinear	MHC Class I Antigen Presentation, NF-kB Signaling, NLR Signaling, Toll Like Receptor Signaling	NM_010851.2:1595
Mzb1	-0.0238	0.511	-1.02	0.977	0.984	0.492	1.97	0.964	0.969	0.0136762	lm.nb	Apoptosis	NM_027222.3:712
Ncam1	-0.259	0.289	-0.825	0.308	0.836	0.564	1.24	0.405	0.464	0.333482	lm.nb	Lymphocyte Trafficking, Type II Interferon Signaling	NM_001113204.1:740
Ncr1	-0.204	0.154	-0.506	0.0977	0.868	0.704	1.07	0.233	0.29	0.537602	lm.nb	Cytotoxicity	NM_010746.3:995
Neo1	-0.54	0.0627	-0.662	-0.417	0.688	0.632	0.749	0.000135	0.000925	3.03386	loglinear	Lymphocyte Trafficking	NM_001042752.1:6448
Nf1	-0.378	0.0752	-0.525	-0.23	0.77	0.695	0.853	0.00241	0.00692	2.15989	loglinear	Epigenetics and Transcriptional Regulation	NM_010897.2:2705
Nfatc1	0.0218	0.158	-0.287	0.331	1.02	0.819	1.26	0.894	0.908	0.0419142	loglinear	B-cell Receptor Signaling, Fc Receptors and Phagocytosis, T-cell Receptor Signaling	NM_016791.4:1570
Nfatc2	-0.0598	0.131	-0.317	0.197	0.959	0.803	1.15	0.665	0.708	0.149967	loglinear	B-cell Receptor Signaling, Fc Receptors and Phagocytosis, T-cell Receptor Signaling	NM_001037177.1:1559
Nfe2l1	-0.229	0.0507	-0.328	-0.129	0.853	0.797	0.914	0.00407	0.0102	1.9914	loglinear	Oxidative Stress	NM_001130450.1:2575
Nfe2l2	0.156	0.0571	0.0444	0.268	1.11	1.03	1.2	0.0338	0.0568	1.24565	loglinear	Oxidative Stress	NM_010902.3:1665
Nfkb1	0.0492	0.0341	-0.0177	0.116	1.03	0.988	1.08	0.199	0.257	0.590067	loglinear	Apoptosis, B-cell Receptor Signaling, Chemokine Signaling, Cytosolic DNA Sensing, Fc Receptors and Phagocytosis, Inflammasomes, NF-kB Signaling, NLR Signaling, Oxidative Stress, T-cell Receptor Signaling, TNF Family Signaling, Th1 Differentiation, Th17 Mediated Biology, Toll Like Receptor Signaling	NM_008689.2:2125
Nfkb2	0.95	0.0666	0.819	1.08	1.93	1.76	2.11	7.44e-06	0.000176	3.75449	loglinear	Inflammasomes, NF-kB Signaling, NLR Signaling, Toll Like Receptor Signaling	NM_019408.2:1150
Nfkbia	0.354	0.12	0.118	0.59	1.28	1.09	1.51	0.0259	0.0453	1.3439	lm.nb	Apoptosis, B-cell Receptor Signaling, Chemokine Signaling, Cytosolic DNA Sensing, Fc Receptors and Phagocytosis, NF-kB Signaling, NLR Signaling, T-cell Receptor Signaling, TNF Family Signaling, Th17 Mediated Biology, Toll Like Receptor Signaling	NM_010907.2:646
Nfkbib	0.329	0.178	-0.0202	0.678	1.26	0.986	1.6	0.114	0.16	0.79588	loglinear	B-cell Receptor Signaling, Chemokine Signaling, Cytosolic DNA Sensing, NF-kB Signaling, NLR Signaling, T-cell Receptor Signaling, Toll Like Receptor Signaling	NM_010908.4:382
Nfkbie	2.04	0.104	1.84	2.25	4.11	3.57	4.74	1.17e-06	8.61e-05	4.065	loglinear	B-cell Receptor Signaling, NF-kB Signaling, T-cell Receptor Signaling	NM_008690.3:630
Nfkbiz	0.419	0.0784	0.265	0.573	1.34	1.2	1.49	0.00176	0.00553	2.25727	loglinear	NF-kB Signaling	NM_030612.1:1305
Nkg7	-0.248	0.151	-0.544	0.0467	0.842	0.686	1.03	0.15	0.203	0.692504	lm.nb	Cytotoxicity	NM_024253.4:530
Nkiras2	0.0158	0.0772	-0.135	0.167	1.01	0.91	1.12	0.844	0.866	0.0624821	loglinear	Toll Like Receptor Signaling	NM_028024.2:81
Nlrp1a	-0.622	0.13	-0.877	-0.367	0.65	0.545	0.775	0.00303	0.00819	2.08672	loglinear	Inflammasomes, NLR Signaling	NM_001004142.2:4070
Nlrp3	0.786	0.247	0.301	1.27	1.72	1.23	2.41	0.0191	0.0349	1.45717	lm.nb	Inflammasomes, NLR Signaling	NM_145827.3:508
Nod1	-0.413	0.132	-0.671	-0.155	0.751	0.628	0.898	0.0202	0.0366	1.43652	loglinear	NLR Signaling, Toll Like Receptor Signaling	NM_172729.2:1446
Nod2	1.03	0.233	0.569	1.48	2.04	1.48	2.79	0.00453	0.0111	1.95468	loglinear	NLR Signaling, TNF Family Signaling, Toll Like Receptor Signaling	NM_145857.2:1086
Nos2	0.609	0.176	0.264	0.954	1.52	1.2	1.94	0.0135	0.0264	1.5784	loglinear	Immunometabolism	NM_010927.3:3715
Notch1	-0.585	0.0829	-0.748	-0.423	0.667	0.596	0.746	0.000405	0.00186	2.73049	loglinear	Th2 Differentiation	NM_008714.2:1425
Notch2	-0.312	0.0496	-0.409	-0.215	0.805	0.753	0.862	0.000748	0.00294	2.53165	loglinear	Th2 Differentiation	NM_010928.1:5110
Notch3	-0.515	0.217	-0.94	-0.0892	0.7	0.521	0.94	0.0555	0.0855	1.06803	lm.nb	Th1 Differentiation	NM_008716.2:550
Nprl2	-0.254	0.13	-0.508	0.000223	0.839	0.703	1	0.0979	0.14	0.853872	loglinear	mTOR	NM_018879.2:412
Nprl3	-0.38	0.131	-0.636	-0.124	0.769	0.644	0.918	0.027	0.0469	1.32883	loglinear	mTOR	NM_181569.3:870
Nptn	-0.123	0.0286	-0.178	-0.0665	0.919	0.884	0.955	0.00515	0.0122	1.91364	loglinear	Growth Factor Signaling	NM_009145.2:296
Nr4a2	-0.123	0.138	-0.393	0.146	0.918	0.761	1.11	0.405	0.464	0.333482	loglinear	Oxidative Stress	NM_001139509.1:362
Nras	-0.109	0.111	-0.327	0.108	0.927	0.797	1.08	0.364	0.424	0.372634	loglinear	Apoptosis, Autophagy, B-cell Receptor Signaling, Chemokine Signaling, Fc Receptors and Phagocytosis, Growth Factor Signaling, T-cell Receptor Signaling, mTOR	NM_010937.2:3665
Nrbf2	0.215	0.0413	0.134	0.296	1.16	1.1	1.23	0.00201	0.00611	2.21396	loglinear	Autophagy	NM_001036293.2:1170
Nudt1	0.279	0.163	-0.04	0.599	1.21	0.973	1.51	0.137	0.188	0.725842	loglinear	Immunometabolism, Oxidative Stress	NM_008637.1:476
Oas1a	2.93	0.193	2.55	3.31	7.64	5.88	9.92	5.09e-06	0.000141	3.85078	lm.nb	NLR Signaling, Type I Interferon Signaling, Type II Interferon Signaling	NM_145211.2:471
Oas2	2.76	0.221	2.32	3.19	6.76	5.01	9.13	1.61e-05	0.000268	3.57187	lm.nb	NLR Signaling, Type I Interferon Signaling, Type II Interferon Signaling	NM_145227.3:1148
Oasl1	3.38	0.426	2.55	4.22	10.4	5.85	18.6	0.000213	0.0012	2.92082	lm.nb	Type I Interferon Signaling, Type II Interferon Signaling	NM_145209.3:626
Ociad2	-0.192	0.124	-0.434	0.0512	0.876	0.74	1.04	0.173	0.228	0.642065	loglinear	Growth Factor Signaling	NM_026950.3:110
Orai1	-0.102	0.174	-0.443	0.239	0.932	0.736	1.18	0.58	0.635	0.197226	lm.nb	B-cell Receptor Signaling	NM_175423.3:1075
Otud7b	-0.66	0.096	-0.849	-0.472	0.633	0.555	0.721	0.000467	0.00211	2.67572	loglinear	TNF Family Signaling	NM_001025613.1:3416
Otulin	-0.161	0.119	-0.395	0.0726	0.894	0.761	1.05	0.225	0.282	0.549751	loglinear	TNF Family Signaling	NM_001013792.2:534
P2rx4	0.205	0.0563	0.0949	0.316	1.15	1.07	1.24	0.0107	0.0219	1.65956	loglinear	Endothelial Activation	NM_011026.2:1655
P2rx7	-0.0898	0.0866	-0.259	0.0799	0.94	0.835	1.06	0.34	0.404	0.393619	loglinear	Inflammasomes, NLR Signaling	NM_001038839.2:378
Padi2	-0.00856	0.175	-0.352	0.335	0.994	0.783	1.26	0.963	0.968	0.0141246	loglinear	Epigenetics and Transcriptional Regulation	NM_008812.2:1016
Padi4	0.166	0.447	-0.711	1.04	1.12	0.611	2.06	0.723	0.759	0.119758	lm.nb	Epigenetics and Transcriptional Regulation	NM_011061.2:582
Panx1	0.388	0.131	0.132	0.645	1.31	1.1	1.56	0.0251	0.0439	1.35754	loglinear	Inflammasomes, NLR Signaling	NM_019482.2:1322
Pard3	-0.37	0.107	-0.579	-0.16	0.774	0.669	0.895	0.0135	0.0264	1.5784	loglinear	Chemokine Signaling, Growth Factor Signaling, TGF-beta Signaling	NM_001013581.2:692
Park2	-0.511	0.126	-0.758	-0.264	0.702	0.591	0.833	0.00664	0.0152	1.81816	loglinear	MHC Class I Antigen Presentation, Oxidative Stress	NM_016694.3:648
Parp1	-0.0142	0.0758	-0.163	0.134	0.99	0.893	1.1	0.858	0.879	0.0560111	loglinear	Apoptosis, Autoantigens, NF-kB Signaling, Oxidative Stress, TGF-beta Signaling	NM_007415.2:3020
Pax5	-0.856	0.384	-1.61	-0.103	0.552	0.328	0.931	0.0673	0.102	0.9914	lm.nb	Epigenetics and Transcriptional Regulation	NM_008782.2:90
Pcgf2	-0.0323	0.116	-0.259	0.194	0.978	0.836	1.14	0.789	0.816	0.0883098	loglinear	Oxidative Stress	NM_009545.2:590
Pdcd1lg2	1.57	0.599	0.394	2.74	2.96	1.31	6.68	0.0397	0.0646	1.18977	lm.nb	Lymphocyte Trafficking, T-cell Checkpoint Signaling	NM_021396.2:1870
Pdpn	-0.0356	0.0408	-0.116	0.0444	0.976	0.923	1.03	0.417	0.475	0.323306	loglinear	Lymphocyte Trafficking	NM_010329.2:1625
Pf4	0.469	0.178	0.12	0.817	1.38	1.09	1.76	0.0386	0.0633	1.1986	lm.nb	Chemokine Signaling	NM_019932.4:148
Pik3ca	-0.302	0.0789	-0.457	-0.147	0.811	0.729	0.903	0.00866	0.0184	1.73518	loglinear	Apoptosis, Autophagy, B-cell Receptor Signaling, Chemokine Signaling, Fc Receptors and Phagocytosis, Growth Factor Signaling, Immunometabolism, T-cell Checkpoint Signaling, T-cell Receptor Signaling, TNF Family Signaling, Toll Like Receptor Signaling, mTOR	NM_008839.1:1255
Pik3cd	0.0963	0.125	-0.149	0.341	1.07	0.902	1.27	0.471	0.53	0.275724	loglinear	Apoptosis, Autophagy, B-cell Receptor Signaling, Chemokine Signaling, Growth Factor Signaling, Immunometabolism, T-cell Receptor Signaling, TNF Family Signaling, Toll Like Receptor Signaling, mTOR	XM_003945690.1:4648
Pik3r2	-0.016	0.0527	-0.119	0.0873	0.989	0.921	1.06	0.771	0.801	0.0963675	loglinear	Apoptosis, Autophagy, B-cell Receptor Signaling, Chemokine Signaling, Fc Receptors and Phagocytosis, Growth Factor Signaling, Immunometabolism, T-cell Checkpoint Signaling, T-cell Receptor Signaling, TNF Family Signaling, Toll Like Receptor Signaling, mTOR	NM_008841.2:230
Pkm	0.0351	0.0575	-0.0776	0.148	1.02	0.948	1.11	0.564	0.621	0.206908	loglinear	Immunometabolism	NM_011099.2:526
Plaur	0.146	0.106	-0.0622	0.354	1.11	0.958	1.28	0.218	0.276	0.559091	loglinear	Complement System	NM_011113.3:1085
Plcb1	-0.487	0.105	-0.693	-0.281	0.713	0.619	0.823	0.00354	0.00923	2.0348	loglinear	Chemokine Signaling, Growth Factor Signaling, Immunometabolism, Interleukin-12 Signaling, NLR Signaling	NM_019677.2:619
Plcb2	-0.177	0.0634	-0.301	-0.0526	0.885	0.812	0.964	0.0316	0.0535	1.27165	loglinear	Chemokine Signaling, Growth Factor Signaling, Immunometabolism, NLR Signaling	NM_177568.2:846
Plcg1	-0.458	0.118	-0.689	-0.227	0.728	0.62	0.854	0.00805	0.0174	1.75945	loglinear	B-cell Receptor Signaling, Fc Receptors and Phagocytosis, Growth Factor Signaling, Immunometabolism, Lymphocyte Trafficking, NF-kB Signaling, T-cell Receptor Signaling	NM_021280.3:3866
Plcg2	0.262	0.107	0.0517	0.472	1.2	1.04	1.39	0.0503	0.0788	1.10347	loglinear	B-cell Receptor Signaling, Fc Receptors and Phagocytosis, Immunometabolism, Lymphocyte Trafficking, NF-kB Signaling, Toll Like Receptor Signaling	NM_172285.1:978
Pld3	0.3	0.0545	0.193	0.407	1.23	1.14	1.33	0.00151	0.00493	2.30715	loglinear	Immunometabolism	NM_011116.1:1529
Plekhb2	-0.2	0.0611	-0.319	-0.0798	0.871	0.801	0.946	0.0171	0.0317	1.49894	loglinear	Autophagy	NM_175421.1:134
Polr1c	0.258	0.046	0.168	0.348	1.2	1.12	1.27	0.00138	0.00464	2.33348	loglinear	Autoantigens, Cytosolic DNA Sensing, Immunometabolism	NM_009085.2:252
Polr1d	0.00935	0.0523	-0.0931	0.112	1.01	0.937	1.08	0.864	0.884	0.0535477	loglinear	Autoantigens, Cytosolic DNA Sensing, Immunometabolism	NM_009087.1:16
Polr3d	0.171	0.113	-0.05	0.393	1.13	0.966	1.31	0.18	0.236	0.627088	loglinear	Autoantigens, Cytosolic DNA Sensing, Immunometabolism	NM_001164082.1:687
Polr3h	-0.0572	0.115	-0.282	0.168	0.961	0.822	1.12	0.636	0.688	0.162412	loglinear	Autoantigens, Cytosolic DNA Sensing, Immunometabolism	NM_030229.4:1360
Pou2f2	0.242	0.188	-0.126	0.611	1.18	0.916	1.53	0.245	0.304	0.517126	lm.nb	Epigenetics and Transcriptional Regulation	NM_001163556.1:52
Pparg	-0.211	0.204	-0.611	0.19	0.864	0.655	1.14	0.342	0.405	0.392545	loglinear	Immunometabolism	NM_011146.1:1060
Ppbp	-1.4	0.229	-1.85	-0.949	0.379	0.278	0.518	0.000885	0.00323	2.4908	lm.nb	Chemokine Signaling	NM_023785.2:225
Ppp2r5d	-0.0708	0.119	-0.304	0.163	0.952	0.81	1.12	0.574	0.63	0.200659	loglinear	Immunometabolism, Toll Like Receptor Signaling	NM_009358.3:860
Prdm1	-0.309	0.204	-0.71	0.091	0.807	0.611	1.07	0.181	0.237	0.625252	lm.nb	Epigenetics and Transcriptional Regulation	NM_007548.3:1440
Prdx2	0.0832	0.0227	0.0388	0.128	1.06	1.03	1.09	0.0105	0.0216	1.66555	loglinear	Oxidative Stress	NM_011563.5:210
Prf1	-0.276	0.195	-0.657	0.106	0.826	0.634	1.08	0.207	0.265	0.576754	lm.nb	Apoptosis	NM_011073.2:1350
Prkcd	0.425	0.0391	0.348	0.501	1.34	1.27	1.42	3.61e-05	0.000452	3.34486	loglinear	Apoptosis, Autophagy, Chemokine Signaling, NLR Signaling, Oxidative Stress, Type II Interferon Signaling	NM_011103.2:1265
Prkcq	-0.298	0.154	-0.599	0.00365	0.813	0.66	1	0.101	0.143	0.844664	lm.nb	Apoptosis, Autophagy, Fc Receptors and Phagocytosis, NF-kB Signaling, T-cell Receptor Signaling	NM_008859.2:1210
Prkdc	-0.197	0.0947	-0.383	-0.0115	0.872	0.767	0.992	0.0826	0.12	0.920819	loglinear	Cytosolic DNA Sensing	NM_011159.2:3108
Prmt5	-0.073	0.0637	-0.198	0.0519	0.951	0.872	1.04	0.295	0.36	0.443697	loglinear	Endothelial Activation	NM_013768.3:1765
Pros1	-0.306	0.0395	-0.383	-0.228	0.809	0.767	0.854	0.000245	0.00132	2.87943	loglinear	Complement System	NM_011173.2:2720
Psip1	-0.211	0.0694	-0.347	-0.075	0.864	0.786	0.949	0.0228	0.0407	1.39041	loglinear	Oxidative Stress	NM_133948.4:308
Psmb10	0.423	0.0565	0.313	0.534	1.34	1.24	1.45	0.000291	0.0015	2.82391	loglinear	Apoptosis, B-cell Receptor Signaling, Fc Receptors and Phagocytosis, Immunometabolism, MHC Class I Antigen Presentation, NF-kB Signaling, T-cell Receptor Signaling	NM_013640.3:401
Psmb8	0.903	0.111	0.686	1.12	1.87	1.61	2.18	0.000186	0.0011	2.95861	loglinear	Apoptosis, B-cell Receptor Signaling, Fc Receptors and Phagocytosis, Immunometabolism, MHC Class I Antigen Presentation, NF-kB Signaling, T-cell Receptor Signaling, Type I Interferon Signaling	NM_010724.2:362
Psmb9	0.766	0.116	0.538	0.993	1.7	1.45	1.99	0.000582	0.00251	2.60033	lm.nb	Apoptosis, B-cell Receptor Signaling, Fc Receptors and Phagocytosis, Immunometabolism, MHC Class I Antigen Presentation, NF-kB Signaling, T-cell Receptor Signaling	NM_013585.2:540
Pstpip1	-0.077	0.319	-0.701	0.548	0.948	0.615	1.46	0.817	0.841	0.075204	lm.nb	Inflammasomes, NLR Signaling	NM_011193.2:1091
Pten	-0.181	0.0536	-0.286	-0.0761	0.882	0.82	0.949	0.0148	0.0284	1.54668	loglinear	Autophagy, Immunometabolism, T-cell Receptor Signaling, mTOR	NM_008960.2:5160
Ptger4	1.34	0.272	0.803	1.87	2.52	1.74	3.65	0.00267	0.00751	2.12436	loglinear		NM_008965.1:315
Ptgs2	0.43	0.137	0.161	0.698	1.35	1.12	1.62	0.0202	0.0366	1.43652	loglinear	Immunometabolism, NF-kB Signaling, Oxidative Stress, TNF Family Signaling, Th17 Mediated Biology	NM_011198.3:675
Ptk2	-0.452	0.0469	-0.544	-0.36	0.731	0.686	0.779	7.14e-05	0.000625	3.20412	loglinear	Apoptosis, Chemokine Signaling, Lymphocyte Trafficking	NM_007982.2:1060
Ptk2b	-0.00459	0.117	-0.234	0.225	0.997	0.85	1.17	0.97	0.973	0.0118872	loglinear	Chemokine Signaling, Lymphocyte Trafficking, Oxidative Stress	NM_001162365.1:2000
Ptpn11	-0.315	0.0389	-0.391	-0.239	0.804	0.763	0.848	0.000191	0.00111	2.95468	loglinear	Lymphocyte Trafficking, T-cell Checkpoint Signaling, Toll Like Receptor Signaling, Type I Interferon Signaling	NM_011202.3:3710
Ptpn18	0.153	0.09	-0.0238	0.329	1.11	0.984	1.26	0.141	0.193	0.714443	loglinear	B-cell Receptor Signaling	NM_011206.2:1257
Ptpn22	-0.128	0.162	-0.446	0.19	0.915	0.734	1.14	0.459	0.519	0.284833	loglinear	T-cell Receptor Signaling	NM_008979.1:1203
Ptpn6	0.568	0.105	0.362	0.773	1.48	1.29	1.71	0.00164	0.00533	2.27327	loglinear	B-cell Receptor Signaling, Other Interleukin Signaling, T-cell Checkpoint Signaling, T-cell Receptor Signaling, Type I Interferon Signaling, Type II Interferon Signaling	NM_013545.2:1691
Ptprc	0.233	0.0867	0.0634	0.403	1.18	1.04	1.32	0.036	0.0595	1.22548	loglinear	Lymphocyte Trafficking, T-cell Receptor Signaling	NM_011210.3:2320
Pvr	-0.333	0.135	-0.598	-0.068	0.794	0.661	0.954	0.0489	0.0768	1.11464	loglinear	Lymphocyte Trafficking	NM_027514.2:962
Rac1	-0.364	0.0557	-0.473	-0.254	0.777	0.721	0.838	0.000619	0.00261	2.58336	loglinear	B-cell Receptor Signaling, Chemokine Signaling, Fc Receptors and Phagocytosis, Growth Factor Signaling, Lymphocyte Trafficking, T-cell Checkpoint Signaling, Toll Like Receptor Signaling	NM_009007.2:1045
Rap1a	-0.135	0.0481	-0.229	-0.0404	0.911	0.853	0.972	0.0312	0.053	1.27572	loglinear	Chemokine Signaling, Growth Factor Signaling, Immunometabolism, Lymphocyte Trafficking	NM_145541.4:695
Rarres1	-0.226	0.489	-1.18	0.732	0.855	0.44	1.66	0.66	0.707	0.150581	lm.nb	Immunometabolism	NM_001164763.1:514
Rassf5	-0.142	0.0723	-0.284	-0.000691	0.906	0.821	1	0.0964	0.138	0.860121	loglinear	Growth Factor Signaling, Lymphocyte Trafficking	NM_018750.3:2420
Rb1	-0.268	0.0901	-0.444	-0.0912	0.831	0.735	0.939	0.0249	0.0437	1.35952	loglinear	Epigenetics and Transcriptional Regulation	NM_009029.2:1590
Rbpj	0.103	0.0408	0.0234	0.183	1.07	1.02	1.14	0.0445	0.0711	1.14813	loglinear	Th1 Differentiation	NM_001080927.1:3280
Rela	-0.221	0.0934	-0.404	-0.0377	0.858	0.756	0.974	0.056	0.0861	1.065	loglinear	Apoptosis, B-cell Receptor Signaling, Chemokine Signaling, Cytosolic DNA Sensing, Fc Receptors and Phagocytosis, Inflammasomes, NF-kB Signaling, NLR Signaling, Oxidative Stress, T-cell Receptor Signaling, TNF Family Signaling, Th1 Differentiation, Th17 Mediated Biology, Toll Like Receptor Signaling	NM_009045.4:645
Relb	1.09	0.0577	0.975	1.2	2.13	1.97	2.3	1.43e-06	9.03e-05	4.04431	loglinear	NF-kB Signaling	NM_009046.2:2013
Rhoa	-0.358	0.0661	-0.488	-0.228	0.78	0.713	0.854	0.00165	0.00533	2.27327	loglinear	Chemokine Signaling, Growth Factor Signaling, Lymphocyte Trafficking, NLR Signaling, T-cell Receptor Signaling, TGF-beta Signaling, mTOR	NM_016802.4:1885
Ripk1	-0.153	0.0734	-0.297	-0.00951	0.899	0.814	0.993	0.0816	0.119	0.924453	loglinear	Apoptosis, Cytosolic DNA Sensing, NF-kB Signaling, NLR Signaling, TNF Family Signaling, Toll Like Receptor Signaling	NM_009068.3:1246
Ripk2	0.327	0.109	0.112	0.541	1.25	1.08	1.45	0.0244	0.043	1.36653	loglinear	NLR Signaling, T-cell Receptor Signaling, Toll Like Receptor Signaling	NM_138952.3:830
Ripk3	0.595	0.184	0.234	0.956	1.51	1.18	1.94	0.0178	0.033	1.48149	loglinear	Cytosolic DNA Sensing, NLR Signaling, TNF Family Signaling, Toll Like Receptor Signaling	NM_019955.1:270
Rnaseh2a	0.00317	0.263	-0.512	0.519	1	0.701	1.43	0.991	0.991	0.00392635	loglinear	Epigenetics and Transcriptional Regulation	NM_027187.3:970
Rnf126	-0.0487	0.0905	-0.226	0.129	0.967	0.855	1.09	0.61	0.662	0.179142	loglinear	MHC Class I Antigen Presentation	NM_144528.3:324
Rock1	-0.167	0.0545	-0.273	-0.0598	0.891	0.827	0.959	0.0223	0.0399	1.39903	loglinear	Apoptosis, Chemokine Signaling, Lymphocyte Trafficking, TGF-beta Signaling	NM_009071.2:415
Rock2	-0.464	0.122	-0.702	-0.225	0.725	0.615	0.856	0.00887	0.0188	1.72584	loglinear	Chemokine Signaling, Lymphocyte Trafficking	NM_009072.2:4680
Rora	-0.504	0.0913	-0.683	-0.325	0.705	0.623	0.798	0.00148	0.00491	2.30892	loglinear	Immunometabolism, Th17 differentiation	NM_013646.1:1045
Rorc	0.356	0.0909	0.178	0.534	1.28	1.13	1.45	0.00781	0.0171	1.767	loglinear	Th17 differentiation	NM_011281.2:648
Rps6ka5	-0.466	0.176	-0.81	-0.121	0.724	0.57	0.919	0.038	0.0625	1.20412	loglinear	TNF Family Signaling, Toll Like Receptor Signaling	NM_153587.2:2755
Rras2	-0.697	0.0824	-0.858	-0.535	0.617	0.552	0.69	0.00015	0.000959	3.01818	loglinear	Autophagy	NM_025846.2:1865
Rsad2	2.25	0.263	1.73	2.77	4.75	3.32	6.8	0.000141	0.000945	3.02457	lm.nb	Type I Interferon Signaling	NM_021384.2:3185
S100a8	1.36	0.254	0.866	1.86	2.57	1.82	3.63	0.00171	0.00545	2.2636	lm.nb	Th17 Mediated Biology, Toll Like Receptor Signaling	NM_013650.2:69
S100a9	1.31	0.282	0.762	1.87	2.49	1.7	3.65	0.00345	0.0091	2.04096	lm.nb	Th17 Mediated Biology, Toll Like Receptor Signaling	NM_009114.3:169
S1pr1	-0.846	0.126	-1.09	-0.599	0.556	0.469	0.66	0.00053	0.0023	2.63827	loglinear	Immunometabolism, Lymphocyte Trafficking	NM_007901.4:850
S1pr4	-0.968	0.271	-1.5	-0.437	0.511	0.354	0.739	0.0118	0.0237	1.62525	lm.nb	Immunometabolism, Lymphocyte Trafficking	NM_010102.2:1110
S1pr5	-0.314	0.232	-0.769	0.14	0.804	0.587	1.1	0.224	0.282	0.549751	loglinear	Immunometabolism, Lymphocyte Trafficking	NM_053190.2:840
Sar1b	-0.14	0.0427	-0.224	-0.0567	0.907	0.856	0.961	0.0167	0.0312	1.50585	loglinear	Immunometabolism, MHC Class I Antigen Presentation, MHC Class II Antigen Presentation	NM_025535.2:522
Sbno2	0.524	0.0725	0.382	0.666	1.44	1.3	1.59	0.000354	0.00169	2.77211	loglinear	NF-kB Signaling	NM_183426.1:2656
Sdc1	0.186	0.104	-0.0178	0.39	1.14	0.988	1.31	0.124	0.172	0.764472	loglinear	Immunometabolism, Lymphocyte Trafficking, Oxidative Stress	NM_011519.2:1855
Selenbp1	-0.639	0.0773	-0.791	-0.488	0.642	0.578	0.713	0.000169	0.00105	2.97881	loglinear	Immunometabolism	NM_009150.3:972
Sell	-0.153	0.17	-0.487	0.18	0.899	0.714	1.13	0.403	0.463	0.334419	lm.nb	Lymphocyte Trafficking	NM_001164059.1:664
Serping1	0.217	0.0481	0.122	0.311	1.16	1.09	1.24	0.00407	0.0102	1.9914	loglinear	Complement System	NM_009776.3:1480
Sgk1	0.14	0.0999	-0.0554	0.336	1.1	0.962	1.26	0.21	0.268	0.571865	loglinear	mTOR	NM_001161845.2:1134
Sigirr	-0.285	0.16	-0.599	0.0291	0.821	0.66	1.02	0.126	0.174	0.759451	loglinear	Toll Like Receptor Signaling	NM_023059.3:836
Siglec1	1.94	0.228	1.5	2.39	3.85	2.82	5.24	0.000143	0.000947	3.02365	lm.nb	Lymphocyte Trafficking	NM_011426.3:4550
Siglecf	-0.997	0.168	-1.33	-0.668	0.501	0.399	0.629	0.00102	0.00357	2.44733	loglinear	Lymphocyte Trafficking	NM_145581.1:355
Sipa1	-0.564	0.254	-1.06	-0.0671	0.676	0.479	0.955	0.0678	0.102	0.9914	lm.nb	Growth Factor Signaling, Lymphocyte Trafficking	NM_001164480.1:2366
Sirt1	-0.308	0.0549	-0.415	-0.2	0.808	0.75	0.871	0.00138	0.00464	2.33348	loglinear	Oxidative Stress	NM_019812.2:843
Skil	0.271	0.0816	0.111	0.431	1.21	1.08	1.35	0.016	0.0301	1.52143	loglinear	TGF-beta Signaling	NM_011386.2:1349
Skp1a	-0.123	0.0294	-0.181	-0.0653	0.918	0.882	0.956	0.0058	0.0136	1.86646	loglinear	B-cell Receptor Signaling, Fc Receptors and Phagocytosis, MHC Class I Antigen Presentation, NF-kB Signaling, T-cell Receptor Signaling, TGF-beta Signaling, Toll Like Receptor Signaling	NM_011543.4:490
Slamf6	0.348	0.35	-0.338	1.03	1.27	0.791	2.05	0.358	0.419	0.377786	lm.nb	Cytotoxicity	NM_030710.2:805
Slamf7	0.559	0.257	0.0556	1.06	1.47	1.04	2.09	0.0724	0.108	0.966576	lm.nb	Cytotoxicity	NM_144539.5:750
Slc3a2	-0.407	0.05	-0.505	-0.309	0.754	0.705	0.807	0.000185	0.0011	2.95861	loglinear	Immunometabolism, mTOR	NM_008577.4:1150
Slc7a5	0.574	0.115	0.349	0.799	1.49	1.27	1.74	0.00246	0.007	2.1549	loglinear	Immunometabolism, mTOR	NM_011404.3:780
Smad2	-0.169	0.1	-0.366	0.0274	0.889	0.776	1.02	0.143	0.194	0.712198	loglinear	TGF-beta Signaling, Th17 differentiation, Treg Differentiation	NM_010754.4:880
Smad3	-0.171	0.0474	-0.264	-0.0785	0.888	0.833	0.947	0.0111	0.0226	1.64589	loglinear	TGF-beta Signaling, Th17 differentiation, Treg Differentiation	NM_016769.3:1845
Smad4	-0.352	0.0672	-0.484	-0.22	0.783	0.715	0.858	0.00195	0.00596	2.22475	loglinear	Endothelial Activation, TGF-beta Signaling, Th17 differentiation, Treg Differentiation	NM_008540.2:2885
Smad5	-0.25	0.0474	-0.343	-0.157	0.841	0.788	0.897	0.00186	0.00577	2.23882	loglinear	TGF-beta Signaling	NM_008541.2:2630
Smarca4	-0.0377	0.0468	-0.129	0.0541	0.974	0.914	1.04	0.452	0.512	0.29073	loglinear	Epigenetics and Transcriptional Regulation	NM_011417.2:3540
Smn1	-0.00452	0.0711	-0.144	0.135	0.997	0.905	1.1	0.951	0.959	0.0181814	loglinear	Immunometabolism	NM_011420.2:390
Snca	-1.59	0.254	-2.09	-1.09	0.332	0.235	0.469	0.000774	0.00301	2.52143	lm.nb	Oxidative Stress	NM_009221.2:285
Socs1	0.912	0.149	0.62	1.2	1.88	1.54	2.3	0.000866	0.00322	2.49214	lm.nb	MHC Class I Antigen Presentation, Toll Like Receptor Signaling, Type I Interferon Signaling, Type II Interferon Signaling	NM_009896.2:1020
Socs3	0.606	0.168	0.276	0.935	1.52	1.21	1.91	0.0113	0.0229	1.64016	lm.nb	MHC Class I Antigen Presentation, TNF Family Signaling, Type I Interferon Signaling, Type II Interferon Signaling	NM_007707.2:585
Socs5	-0.447	0.0878	-0.619	-0.275	0.734	0.651	0.826	0.00224	0.00661	2.1798	loglinear	Endothelial Activation	NM_019654.2:1470
Sod1	-0.311	0.0485	-0.406	-0.216	0.806	0.755	0.861	0.000673	0.00279	2.5544	loglinear	Interleukin-12 Signaling, Oxidative Stress	NM_011434.1:219
Sp100	0.417	0.0835	0.253	0.581	1.34	1.19	1.5	0.00246	0.007	2.1549	loglinear	Autoantigens, Type II Interferon Signaling	NM_013673.3:410
Sp3	-0.272	0.051	-0.372	-0.172	0.828	0.773	0.887	0.00176	0.00553	2.25727	loglinear	Epigenetics and Transcriptional Regulation	NM_001018042.3:1063
Spi1	0.82	0.0843	0.655	0.986	1.77	1.57	1.98	6.75e-05	0.000625	3.20412	loglinear	Epigenetics and Transcriptional Regulation	NM_011355.1:200
Spib	0.518	0.499	-0.46	1.5	1.43	0.727	2.82	0.339	0.404	0.393619	lm.nb	Epigenetics and Transcriptional Regulation	NM_019866.1:2036
Sppl2b	0.0361	0.122	-0.204	0.276	1.03	0.868	1.21	0.778	0.806	0.093665	loglinear	TNF Family Signaling	NM_175195.3:698
Sptan1	-0.501	0.0698	-0.638	-0.364	0.707	0.643	0.777	0.000369	0.00173	2.76195	loglinear	Apoptosis	NM_001177667.1:7553
Sqstm1	-0.176	0.0463	-0.267	-0.0854	0.885	0.831	0.943	0.00892	0.0188	1.72584	loglinear	Apoptosis	NM_011018.2:1430
Src	-0.0619	0.0897	-0.238	0.114	0.958	0.848	1.08	0.516	0.577	0.238824	loglinear	Chemokine Signaling, Growth Factor Signaling, Oxidative Stress, T-cell Checkpoint Signaling	NM_001025395.2:968
Stat1	1.14	0.13	0.883	1.39	2.2	1.84	2.63	0.000123	0.000871	3.05998	lm.nb	Chemokine Signaling, Interleukin-12 Signaling, NLR Signaling, Other Interleukin Signaling, Th1 Differentiation, Toll Like Receptor Signaling, Type I Interferon Signaling, Type II Interferon Signaling	NM_009283.3:1590
Stat2	1.12	0.141	0.847	1.4	2.18	1.8	2.64	0.000207	0.00117	2.93181	lm.nb	Chemokine Signaling, NLR Signaling, Other Interleukin Signaling, Type I Interferon Signaling	NM_019963.1:362
Stat3	0.113	0.0409	0.0324	0.193	1.08	1.02	1.14	0.0332	0.0558	1.25337	loglinear	Chemokine Signaling, Interleukin-12 Signaling, Other Interleukin Signaling, Th17 differentiation, Treg Differentiation	NM_213659.2:1360
Stat4	-0.0469	0.297	-0.628	0.534	0.968	0.647	1.45	0.88	0.894	0.0486625	loglinear	Interleukin-12 Signaling, Other Interleukin Signaling, Th1 Differentiation	NM_011487.4:1816
Stat5a	0.0397	0.0736	-0.105	0.184	1.03	0.93	1.14	0.609	0.662	0.179142	loglinear	Other Interleukin Signaling, Th2 Differentiation	NM_011488.2:1545
Stat5b	-0.496	0.0899	-0.672	-0.319	0.709	0.628	0.801	0.0015	0.00493	2.30715	loglinear	Chemokine Signaling, Other Interleukin Signaling, Th2 Differentiation	NM_011489.3:4855
Stat6	-0.0946	0.0934	-0.278	0.0885	0.937	0.825	1.06	0.351	0.413	0.38405	loglinear	Other Interleukin Signaling, Oxidative Stress, Th2 Differentiation	NM_009284.2:3465
Stk11	-0.301	0.0898	-0.477	-0.125	0.812	0.719	0.917	0.0154	0.0291	1.53611	loglinear	Autophagy, Immunometabolism, mTOR	NM_011492.3:395
Stk26	-0.51	0.0847	-0.676	-0.344	0.702	0.626	0.788	0.000949	0.00337	2.47237	loglinear	Apoptosis, Oxidative Stress	NM_133729.1:1290
Stradb	-0.163	0.0749	-0.31	-0.016	0.893	0.807	0.989	0.0726	0.108	0.966576	loglinear	mTOR	NM_172656.5:1610
Syk	0.399	0.0993	0.205	0.594	1.32	1.15	1.51	0.00695	0.0155	1.80967	loglinear	B-cell Receptor Signaling, Fc Receptors and Phagocytosis, NF-kB Signaling	NM_001198977.1:2064
Tab1	-0.147	0.1	-0.343	0.0488	0.903	0.788	1.03	0.191	0.249	0.603801	loglinear	Fc Receptors and Phagocytosis, NF-kB Signaling, NLR Signaling, TNF Family Signaling, Toll Like Receptor Signaling	NM_025609.2:570
Tab2	-0.199	0.0394	-0.276	-0.122	0.871	0.826	0.919	0.00233	0.00679	2.16813	loglinear	Fc Receptors and Phagocytosis, NF-kB Signaling, NLR Signaling, T-cell Receptor Signaling, TNF Family Signaling, Th17 Mediated Biology, Toll Like Receptor Signaling	NM_138667.2:2015
Tab3	-0.194	0.157	-0.502	0.114	0.874	0.706	1.08	0.264	0.325	0.488117	loglinear	Fc Receptors and Phagocytosis, NF-kB Signaling, NLR Signaling, TNF Family Signaling, Th17 Mediated Biology, Toll Like Receptor Signaling	NM_025729.4:1054
Tal1	-0.618	0.127	-0.866	-0.37	0.652	0.549	0.774	0.00275	0.00771	2.11295	loglinear	Epigenetics and Transcriptional Regulation	NM_011527.2:2490
Tank	0.313	0.0347	0.245	0.381	1.24	1.19	1.3	0.000103	0.000785	3.10513	loglinear	NLR Signaling, Toll Like Receptor Signaling	NM_011529.2:1266
Tapbp	0.496	0.0463	0.406	0.587	1.41	1.32	1.5	3.91e-05	0.00048	3.31876	loglinear	MHC Class I Antigen Presentation	NM_009318.2:2195
Tatdn1	-0.214	0.0508	-0.313	-0.114	0.862	0.805	0.924	0.00563	0.0132	1.87943	loglinear	Immunometabolism	NM_175151.4:259
Tax1bp1	-0.255	0.0502	-0.353	-0.156	0.838	0.783	0.897	0.00228	0.00667	2.17587	loglinear	TNF Family Signaling	NM_025816.3:2035
Tbk1	-0.033	0.0515	-0.134	0.068	0.977	0.911	1.05	0.546	0.607	0.216811	loglinear	Cytosolic DNA Sensing, NLR Signaling, Th17 Mediated Biology, Toll Like Receptor Signaling	NM_019786.4:440
Tcf4	-0.298	0.0367	-0.37	-0.226	0.813	0.774	0.855	0.000185	0.0011	2.95861	loglinear	Endothelial Activation	NM_013685.1:3045
Tcf7l2	-0.381	0.104	-0.585	-0.177	0.768	0.666	0.885	0.0106	0.0218	1.66154	loglinear	Epigenetics and Transcriptional Regulation	NM_001142924.1:1518
Tcirg1	0.788	0.0392	0.711	0.865	1.73	1.64	1.82	9.77e-07	8.11e-05	4.09098	loglinear	Immunometabolism	NM_001136091.1:1345
Tek	-0.823	0.113	-1.04	-0.601	0.565	0.485	0.659	0.000342	0.00166	2.77989	loglinear	Growth Factor Signaling	NM_013690.2:3580
Tgfb1	0.319	0.0308	0.259	0.38	1.25	1.2	1.3	4.7e-05	0.000539	3.26841	loglinear	TGF-beta Signaling, Th17 differentiation, Treg Differentiation	NM_011577.1:1470
Tgfb3	0.0643	0.117	-0.165	0.294	1.05	0.892	1.23	0.602	0.656	0.183096	loglinear	TGF-beta Signaling	NM_009368.2:2410
Tgfbr1	0.243	0.0417	0.161	0.324	1.18	1.12	1.25	0.00114	0.00391	2.40782	loglinear	Endothelial Activation, TGF-beta Signaling, Th17 differentiation, Treg Differentiation	NM_009370.2:4425
Tgfbr2	-0.068	0.0264	-0.12	-0.0163	0.954	0.92	0.989	0.0418	0.0675	1.1707	loglinear	TGF-beta Signaling, Th17 differentiation, Treg Differentiation	NM_009371.2:475
Thbd	-0.773	0.144	-1.06	-0.49	0.585	0.481	0.712	0.00173	0.00551	2.25885	lm.nb	Complement System	NM_009378.3:2845
Thbs1	-0.073	0.167	-0.401	0.255	0.951	0.758	1.19	0.677	0.717	0.144481	lm.nb	Growth Factor Signaling, TGF-beta Signaling	NM_011580.4:241
Ticam1	-0.258	0.191	-0.632	0.117	0.837	0.645	1.08	0.226	0.282	0.549751	loglinear	Apoptosis, NF-kB Signaling, NLR Signaling, Toll Like Receptor Signaling	NM_174989.4:2159
Tirap	-0.0955	0.127	-0.344	0.153	0.936	0.788	1.11	0.48	0.539	0.268411	loglinear	MHC Class I Antigen Presentation, NF-kB Signaling, Toll Like Receptor Signaling	NM_001177846.1:254
Tlr2	1.5	0.132	1.24	1.76	2.82	2.36	3.38	2.82e-05	0.00039	3.40894	loglinear	MHC Class I Antigen Presentation, Toll Like Receptor Signaling	NM_011905.2:255
Tlr4	0.229	0.0391	0.152	0.305	1.17	1.11	1.24	0.0011	0.00379	2.42136	loglinear	Apoptosis, MHC Class I Antigen Presentation, NF-kB Signaling, NLR Signaling, Toll Like Receptor Signaling	NM_021297.2:2510
Tlr5	-0.804	0.296	-1.39	-0.223	0.573	0.383	0.857	0.0349	0.058	1.23657	lm.nb	Toll Like Receptor Signaling	NM_016928.2:560
Tlr7	0.85	0.192	0.473	1.23	1.8	1.39	2.34	0.00445	0.011	1.95861	lm.nb	Toll Like Receptor Signaling	NM_133211.3:3210
Tlr9	0.715	0.208	0.306	1.12	1.64	1.24	2.18	0.014	0.027	1.56864	lm.nb	Toll Like Receptor Signaling	NM_031178.2:1801
Tmem173	0.985	0.163	0.665	1.31	1.98	1.59	2.47	0.00094	0.00337	2.47237	lm.nb	Cytosolic DNA Sensing, NLR Signaling	NM_028261.1:1792
Tmem176a	0.614	0.0402	0.535	0.693	1.53	1.45	1.62	4.96e-06	0.000141	3.85078	loglinear	Lymphocyte Trafficking	NM_001098271.1:720
Tnf	2.18	0.291	1.61	2.75	4.54	3.06	6.74	0.00029	0.0015	2.82391	loglinear	Apoptosis, NF-kB Signaling, NLR Signaling, Oxidative Stress, T-cell Receptor Signaling, TGF-beta Signaling, TNF Family Signaling, Th17 Mediated Biology, Th17 differentiation, Toll Like Receptor Signaling, mTOR	NM_013693.2:514
Tnfaip3	1.12	0.134	0.854	1.38	2.17	1.81	2.6	0.000162	0.00101	2.99568	lm.nb	NF-kB Signaling, NLR Signaling, Oxidative Stress, TNF Family Signaling, Th17 Mediated Biology	NM_009397.2:232
Tnfaip6	0.936	0.38	0.192	1.68	1.91	1.14	3.2	0.0488	0.0767	1.1152	lm.nb	Oxidative Stress, TNF Family Signaling	NM_009398.2:620
Tnfrsf10b	0.348	0.19	-0.0231	0.72	1.27	0.984	1.65	0.116	0.162	0.790485	lm.nb	Apoptosis, TNF Family Signaling	NM_020275.3:1625
Tnfrsf11a	1.15	0.0915	0.971	1.33	2.22	1.96	2.51	1.55e-05	0.000264	3.5784	loglinear	NF-kB Signaling	NM_009399.3:692
Tnfrsf13b	0.184	0.18	-0.168	0.536	1.14	0.89	1.45	0.344	0.407	0.390406	loglinear	TNF Family Signaling	NM_021349.1:340
Tnfrsf14	-0.0741	0.0559	-0.184	0.0355	0.95	0.88	1.02	0.233	0.29	0.537602	loglinear	T-cell Checkpoint Signaling	NM_178931.2:625
Tnfrsf1a	-0.282	0.0541	-0.388	-0.176	0.822	0.764	0.885	0.00198	0.00603	2.21968	loglinear	Apoptosis, NF-kB Signaling, TNF Family Signaling, mTOR	NM_011609.2:615
Tnfrsf1b	0.602	0.13	0.347	0.857	1.52	1.27	1.81	0.00357	0.00924	2.03433	loglinear	TNF Family Signaling	NM_011610.3:1173
Tnfrsf4	1.21	0.157	0.905	1.52	2.32	1.87	2.87	0.000248	0.00133	2.87615	loglinear	T-cell Checkpoint Signaling	NM_011659.2:320
Tnfsf10	0.00183	0.137	-0.267	0.27	1	0.831	1.21	0.99	0.991	0.00392635	lm.nb	Apoptosis, TNF Family Signaling	NM_009425.2:2055
Tnfsf13	0.804	0.175	0.46	1.15	1.75	1.38	2.21	0.00376	0.00963	2.01637	lm.nb	TNF Family Signaling	NM_023517.2:330
Tnfsf13b	0.0677	0.0697	-0.0689	0.204	1.05	0.953	1.15	0.369	0.429	0.367543	loglinear	NF-kB Signaling, T-cell Checkpoint Signaling	NM_033622.1:225
Tns1	-0.809	0.131	-1.07	-0.553	0.571	0.478	0.682	0.000826	0.00315	2.50169	lm.nb	Lymphocyte Trafficking	NM_027884.3:1248
Tollip	-0.281	0.0542	-0.388	-0.175	0.823	0.764	0.886	0.00202	0.00611	2.21396	loglinear	Toll Like Receptor Signaling	NM_023764.3:260
Tradd	-0.0572	0.134	-0.319	0.205	0.961	0.801	1.15	0.684	0.723	0.140862	loglinear	Apoptosis, NF-kB Signaling, TNF Family Signaling	NM_001033161.2:48
Traf1	-0.389	0.112	-0.609	-0.169	0.764	0.656	0.889	0.0133	0.0261	1.58336	loglinear	Apoptosis, NF-kB Signaling, TNF Family Signaling	NM_009421.3:566
Traf2	0.353	0.0555	0.244	0.462	1.28	1.18	1.38	0.000709	0.00284	2.54668	loglinear	Apoptosis, NF-kB Signaling, NLR Signaling, Oxidative Stress, TNF Family Signaling, Th17 Mediated Biology	NM_009422.2:1334
Traf3	0.507	0.0503	0.408	0.605	1.42	1.33	1.52	5.56e-05	0.000564	3.24872	loglinear	NF-kB Signaling, NLR Signaling, TNF Family Signaling, Th17 Mediated Biology, Toll Like Receptor Signaling	NM_001048206.1:710
Traf5	-0.381	0.109	-0.595	-0.168	0.768	0.662	0.89	0.0128	0.0253	1.59688	loglinear	NF-kB Signaling, NLR Signaling, TNF Family Signaling, Th17 Mediated Biology	NM_011633.1:1940
Traf6	-0.121	0.0732	-0.265	0.0224	0.919	0.832	1.02	0.149	0.202	0.694649	loglinear	Autophagy, Fc Receptors and Phagocytosis, NF-kB Signaling, NLR Signaling, T-cell Receptor Signaling, Th17 Mediated Biology, Toll Like Receptor Signaling	NM_009424.2:980
Trat1	-0.971	0.258	-1.48	-0.464	0.51	0.359	0.725	0.00943	0.0197	1.70553	lm.nb	T-cell Receptor Signaling	NM_198297.3:535
Trem1	0.585	0.5	-0.396	1.57	1.5	0.76	2.96	0.287	0.351	0.454693	lm.nb	Lymphocyte Trafficking	NM_021406.5:1704
Trem2	4.53	0.222	4.09	4.96	23.1	17.1	31.2	9.13e-07	8.11e-05	4.09098	loglinear	Lymphocyte Trafficking	NM_031254.3:445
Trex1	1.16	0.129	0.909	1.41	2.24	1.88	2.67	0.000105	0.000786	3.10458	loglinear	Cytosolic DNA Sensing	NM_011637.6:509
Trim14	0.213	0.0953	0.0264	0.4	1.16	1.02	1.32	0.0666	0.101	0.995679	loglinear	Type II Interferon Signaling	NM_029077.3:286
Trim21	0.127	0.134	-0.136	0.389	1.09	0.91	1.31	0.381	0.441	0.355561	loglinear	MHC Class I Antigen Presentation, Type II Interferon Signaling	NM_009277.4:244
Trim25	0.208	0.0924	0.027	0.389	1.16	1.02	1.31	0.0653	0.0991	1.00393	loglinear	NF-kB Signaling, Type II Interferon Signaling	NM_009546.2:5315
Trim26	-0.0724	0.0594	-0.189	0.0441	0.951	0.877	1.03	0.269	0.33	0.481486	loglinear	Type II Interferon Signaling	NM_001025599.2:2472
Trim35	-0.364	0.0307	-0.425	-0.304	0.777	0.745	0.81	2.17e-05	0.000314	3.50307	loglinear	Type II Interferon Signaling	NM_029979.3:3428
Trim68	-0.358	0.117	-0.588	-0.129	0.78	0.665	0.915	0.0223	0.0399	1.39903	loglinear	Type II Interferon Signaling	NM_198012.2:2034
Trim8	-0.316	0.114	-0.539	-0.093	0.803	0.688	0.938	0.0321	0.0541	1.2668	loglinear	Type II Interferon Signaling	NM_053100.2:2376
Trove2	-0.463	0.0477	-0.556	-0.369	0.726	0.68	0.774	6.88e-05	0.000625	3.20412	loglinear	Autoantigens	NM_013835.2:1588
Trp53	0.0175	0.0431	-0.067	0.102	1.01	0.955	1.07	0.699	0.737	0.132533	loglinear	Apoptosis, Oxidative Stress	NM_011640.1:1835
Trp53inp2	-0.0628	0.0567	-0.174	0.0484	0.957	0.886	1.03	0.31	0.376	0.424812	loglinear	Autophagy	NM_178111.3:2090
Tsc2	-0.411	0.0689	-0.546	-0.276	0.752	0.685	0.826	0.000992	0.00348	2.45842	loglinear	Autophagy, mTOR	NM_001039363.1:1554
Txn1	0.176	0.0247	0.127	0.224	1.13	1.09	1.17	0.000386	0.00178	2.74958	loglinear	Immunometabolism, Inflammasomes, NLR Signaling, Oxidative Stress	NM_011660.3:280
Txnip	-0.562	0.122	-0.801	-0.323	0.677	0.574	0.8	0.00369	0.00949	2.02273	lm.nb	Inflammasomes, NLR Signaling, Oxidative Stress	NM_023719.1:2340
Tyk2	-0.0655	0.104	-0.27	0.139	0.956	0.829	1.1	0.553	0.613	0.21254	loglinear	Interleukin-12 Signaling, NLR Signaling, Th1 Differentiation, Th17 differentiation, Treg Differentiation, Type I Interferon Signaling	NM_001205312.1:1532
Tyrobp	0.604	0.121	0.367	0.841	1.52	1.29	1.79	0.00247	0.007	2.1549	loglinear	Cytotoxicity	NM_011662.2:130
Uba52	-0.0649	0.0474	-0.158	0.028	0.956	0.896	1.02	0.22	0.277	0.55752	loglinear	Apoptosis, B-cell Receptor Signaling, Fc Receptors and Phagocytosis, Immunometabolism, MHC Class I Antigen Presentation, NF-kB Signaling, NLR Signaling, T-cell Receptor Signaling, TGF-beta Signaling, TNF Family Signaling, Toll Like Receptor Signaling	NM_019883.3:309
Ube2l3	-0.123	0.0578	-0.236	-0.00972	0.918	0.849	0.993	0.0774	0.114	0.943095	loglinear	MHC Class I Antigen Presentation	NM_009456.2:1817
Ube2l6	0.295	0.156	-0.0109	0.601	1.23	0.992	1.52	0.108	0.152	0.818156	lm.nb	MHC Class I Antigen Presentation	NM_019949.2:544
Ube2s	0.204	0.0562	0.094	0.314	1.15	1.07	1.24	0.0109	0.0223	1.6517	loglinear	MHC Class I Antigen Presentation	NM_133777.2:752
Unc93b1	0.505	0.0738	0.36	0.65	1.42	1.28	1.57	0.000478	0.00215	2.66756	loglinear	Toll Like Receptor Signaling	NM_019449.2:1060
Usp21	-0.095	0.0808	-0.253	0.0633	0.936	0.839	1.04	0.284	0.348	0.458421	loglinear	TNF Family Signaling	NM_013919.4:1590
Vamp2	-0.606	0.0469	-0.698	-0.515	0.657	0.616	0.7	1.31e-05	0.000236	3.62709	loglinear	Immunometabolism	NM_009497.3:1761
Vav1	0.64	0.0665	0.51	0.77	1.56	1.42	1.71	7.23e-05	0.000625	3.20412	loglinear	B-cell Receptor Signaling, Chemokine Signaling, Fc Receptors and Phagocytosis, Lymphocyte Trafficking, T-cell Checkpoint Signaling, T-cell Receptor Signaling	NM_011691.4:1640
Vcam1	0.726	0.0942	0.541	0.91	1.65	1.46	1.88	0.00025	0.00133	2.87615	loglinear	Lymphocyte Trafficking, NF-kB Signaling, TNF Family Signaling, Type II Interferon Signaling	NM_011693.2:1440
Vcl	-0.614	0.0463	-0.705	-0.523	0.653	0.614	0.696	1.14e-05	0.000216	3.66555	loglinear	Lymphocyte Trafficking	NM_009502.4:370
Vwf	-0.402	0.12	-0.637	-0.166	0.757	0.643	0.891	0.0155	0.0293	1.53313	lm.nb	Complement System	NM_011708.3:6354
Wnt10b	-0.675	0.121	-0.913	-0.438	0.626	0.531	0.738	0.00142	0.00475	2.32331	loglinear	mTOR	NM_011718.1:1750
Xbp1	-0.257	0.104	-0.461	-0.0531	0.837	0.727	0.964	0.0484	0.0765	1.11634	loglinear	Oxidative Stress	NM_013842.2:825
Xcl1	2.17	0.369	1.45	2.9	4.51	2.73	7.45	0.00107	0.00371	2.43063	lm.nb	Chemokine Signaling	NM_008510.1:103
Xcr1	0.216	0.372	-0.513	0.946	1.16	0.701	1.93	0.582	0.637	0.195861	lm.nb	Chemokine Signaling, Oxidative Stress	NM_011798.4:350
Xiap	-0.255	0.0647	-0.382	-0.128	0.838	0.768	0.915	0.00763	0.0168	1.77469	loglinear	Apoptosis, NF-kB Signaling, NLR Signaling, TNF Family Signaling	NM_009688.2:1654
Xrcc6	0.232	0.0588	0.116	0.347	1.17	1.08	1.27	0.00762	0.0168	1.77469	loglinear	Cytosolic DNA Sensing	NM_010247.2:1640
Yy1	-0.193	0.0505	-0.292	-0.0939	0.875	0.817	0.937	0.00875	0.0186	1.73049	loglinear	Epigenetics and Transcriptional Regulation	NM_009537.3:760
Zap70	0.0203	0.122	-0.218	0.259	1.01	0.859	1.2	0.873	0.891	0.0501223	loglinear	NF-kB Signaling, T-cell Receptor Signaling	NM_009539.2:1030
Zbp1	2.6	0.279	2.06	3.15	6.07	4.16	8.87	8.59e-05	0.000713	3.14691	lm.nb	Cytosolic DNA Sensing	NM_021394.2:473
Zdhhc2	0.264	0.0967	0.0746	0.454	1.2	1.05	1.37	0.0341	0.0568	1.24565	loglinear	Immunometabolism	NM_178395.3:560
Zfp385a	0.521	0.0866	0.352	0.691	1.44	1.28	1.61	0.000944	0.00337	2.47237	loglinear	Epigenetics and Transcriptional Regulation	NM_013866.2:204

## Sheet: D7 cSiO2.DHA v VEH.CON
Symbol	Log2 fold change	std error (log2)	Lower confidence limit (log2)	Upper confidence limit (log2)	Linear fold change	Lower confidence limit (linear)	Upper confidence limit (linear)	P-value	BH.p.value	minus log10 pval	method	Gene.sets	probe.ID
Ace	-0.381	0.103	-0.582	-0.179	0.768	0.668	0.883	0.0101	0.0547	1.26201	lm.nb	Immunometabolism	NM_009598.1:325
Acin1	-0.149	0.0598	-0.266	-0.0318	0.902	0.832	0.978	0.0471	0.118	0.928118	loglinear	Apoptosis	NM_001085472.2:674
Acp5	0.187	0.0898	0.0114	0.364	1.14	1.01	1.29	0.082	0.169	0.772113	loglinear	Immunometabolism	NM_001102405.1:440
Actr1b	-0.302	0.11	-0.519	-0.0858	0.811	0.698	0.942	0.0339	0.0977	1.01011	loglinear	MHC Class II Antigen Presentation	NM_146107.2:876
Adam17	0.0408	0.0773	-0.111	0.192	1.03	0.926	1.14	0.617	0.709	0.149354	loglinear	TNF Family Signaling	NM_001277266.1:3168
Adar	-0.00627	0.0938	-0.19	0.178	0.996	0.877	1.13	0.949	0.961	0.0172766	loglinear	Cytosolic DNA Sensing, Type I Interferon Signaling	NM_001038587.3:2102
Adora2a	-0.0963	0.199	-0.485	0.293	0.935	0.714	1.23	0.645	0.735	0.133713	loglinear	Growth Factor Signaling, T-cell Checkpoint Signaling	NM_009630.2:2306
Ager	-0.194	0.0814	-0.354	-0.0346	0.874	0.783	0.976	0.0543	0.127	0.896196	loglinear	Oxidative Stress, Toll Like Receptor Signaling	NM_007425.2:361
Ahr	-0.181	0.13	-0.436	0.0743	0.882	0.739	1.05	0.214	0.326	0.486782	lm.nb	Immunometabolism, Th17 differentiation	NM_013464.4:1327
Aim2	0.173	0.248	-0.313	0.659	1.13	0.805	1.58	0.512	0.623	0.205512	lm.nb	Cytosolic DNA Sensing, Inflammasomes, NLR Signaling	NM_001013779.2:1134
Akt1	-0.179	0.0705	-0.317	-0.0404	0.884	0.803	0.972	0.0445	0.113	0.946922	loglinear	Apoptosis, Autophagy, B-cell Receptor Signaling, Chemokine Signaling, Growth Factor Signaling, Oxidative Stress, T-cell Checkpoint Signaling, T-cell Receptor Signaling, TNF Family Signaling, Toll Like Receptor Signaling, mTOR	NM_001165894.1:898
Akt2	-0.147	0.0812	-0.307	0.0117	0.903	0.809	1.01	0.119	0.213	0.67162	loglinear	Apoptosis, Autophagy, B-cell Receptor Signaling, Chemokine Signaling, Growth Factor Signaling, T-cell Receptor Signaling, TNF Family Signaling, Toll Like Receptor Signaling, mTOR	NM_001110208.1:2504
Akt3	-0.329	0.104	-0.534	-0.125	0.796	0.69	0.917	0.0197	0.073	1.13668	loglinear	Apoptosis, Autophagy, B-cell Receptor Signaling, Chemokine Signaling, Growth Factor Signaling, T-cell Receptor Signaling, TNF Family Signaling, Toll Like Receptor Signaling, mTOR	NM_011785.3:772
Alas2	-0.72	0.179	-1.07	-0.369	0.607	0.476	0.774	0.00698	0.0486	1.31336	lm.nb	Immunometabolism	NM_009653.3:615
Alox15	-0.647	0.263	-1.16	-0.131	0.639	0.447	0.913	0.0491	0.12	0.920819	lm.nb	Immunometabolism	NM_009660.3:815
Alox5	0.321	0.19	-0.052	0.694	1.25	0.965	1.62	0.143	0.239	0.621602	lm.nb	Immunometabolism	NM_009662.2:1975
Angpt1	-0.3	0.145	-0.585	-0.0153	0.812	0.667	0.989	0.0845	0.172	0.764472	lm.nb	Endothelial Activation, Growth Factor Signaling	NM_009640.3:1350
Anxa1	-0.129	0.0606	-0.248	-0.0103	0.914	0.842	0.993	0.0773	0.163	0.787812	loglinear	Oxidative Stress	NM_010730.2:400
Ap1b1	-0.299	0.0779	-0.452	-0.147	0.813	0.731	0.903	0.00853	0.0527	1.27819	loglinear	MHC Class II Antigen Presentation	NM_007454.3:3236
Ap1m1	-0.0472	0.0551	-0.155	0.0608	0.968	0.898	1.04	0.425	0.539	0.268411	loglinear	MHC Class II Antigen Presentation	NM_007456.4:205
Ap1s1	-0.286	0.161	-0.602	0.0291	0.82	0.659	1.02	0.126	0.22	0.657577	loglinear	MHC Class II Antigen Presentation	NM_007457.2:848
Ap2a1	-0.271	0.0768	-0.422	-0.121	0.828	0.746	0.92	0.0123	0.0581	1.23582	loglinear	MHC Class II Antigen Presentation	NM_001077264.1:2314
Ap2a2	-0.247	0.064	-0.373	-0.122	0.843	0.772	0.919	0.00834	0.0525	1.27984	loglinear	MHC Class II Antigen Presentation	NM_007459.3:2540
Ap2m1	-0.0353	0.0738	-0.18	0.109	0.976	0.883	1.08	0.649	0.738	0.131944	loglinear	MHC Class II Antigen Presentation	NM_009679.2:1870
Apc	-0.14	0.057	-0.252	-0.0284	0.907	0.84	0.98	0.0492	0.12	0.920819	loglinear	Apoptosis	NM_007462.3:645
App	-0.223	0.0434	-0.308	-0.138	0.857	0.808	0.909	0.00214	0.0314	1.50307	loglinear	Inflammasomes, NLR Signaling, Oxidative Stress, Toll Like Receptor Signaling	NM_007471.2:511
Aqp4	0.483	0.173	0.144	0.822	1.4	1.1	1.77	0.0316	0.0923	1.0348	loglinear	Immunometabolism	NM_009700.2:130
Arf1	-0.128	0.0378	-0.203	-0.0544	0.915	0.869	0.963	0.0145	0.0614	1.21183	loglinear	Interleukin-12 Signaling, MHC Class II Antigen Presentation	NM_007476.3:456
Arhgef1	-0.23	0.0744	-0.376	-0.0843	0.853	0.771	0.943	0.0213	0.0749	1.12552	loglinear	Immunometabolism	NM_001130150.1:1742
Arrb2	0.265	0.094	0.0805	0.449	1.2	1.06	1.37	0.0305	0.0923	1.0348	loglinear	Chemokine Signaling	NM_145429.4:725
Atf2	-0.214	0.144	-0.496	0.0681	0.862	0.709	1.05	0.188	0.295	0.530178	lm.nb	TNF Family Signaling, Toll Like Receptor Signaling	NM_001284371.1:1095
Atg101	-0.146	0.132	-0.406	0.113	0.903	0.755	1.08	0.311	0.435	0.361511	loglinear	Autophagy	NM_026566.2:593
Atg4b	-0.167	0.119	-0.401	0.0673	0.891	0.757	1.05	0.212	0.325	0.488117	lm.nb	Autophagy	NM_174874.3:940
Atg5	-0.182	0.0691	-0.318	-0.0466	0.881	0.802	0.968	0.0388	0.105	0.978811	loglinear	Autophagy, NLR Signaling	NM_001314013.1:262
Atg9a	-0.319	0.0591	-0.435	-0.203	0.802	0.74	0.869	0.00168	0.0314	1.50307	loglinear	Autophagy	NM_001003917.3:340
Atm	-0.0608	0.128	-0.311	0.189	0.959	0.806	1.14	0.65	0.738	0.131944	loglinear	Apoptosis, NF-kB Signaling	NM_007499.2:5543
Atp6v0a1	-0.0391	0.0931	-0.222	0.143	0.973	0.858	1.1	0.689	0.769	0.114074	loglinear	Immunometabolism	NM_001243050.1:2065
Atp6v0c	0.177	0.0508	0.0779	0.277	1.13	1.06	1.21	0.0129	0.0581	1.23582	loglinear	Immunometabolism	NM_009729.3:569
Atp6v1c2	-0.215	0.106	-0.422	-0.00859	0.861	0.746	0.994	0.0873	0.174	0.759451	loglinear	Immunometabolism, mTOR	NM_001159632.1:250
Atp6v1h	-0.0939	0.0422	-0.177	-0.0113	0.937	0.885	0.992	0.0676	0.149	0.826814	loglinear	Immunometabolism, mTOR	XM_006495434.2:1296
Bad	-0.0263	0.0698	-0.163	0.111	0.982	0.893	1.08	0.719	0.799	0.0974532	loglinear	Apoptosis, Autophagy, Oxidative Stress	NM_007522.3:1146
Bax	-0.0496	0.0966	-0.239	0.14	0.966	0.847	1.1	0.626	0.717	0.144481	loglinear	Apoptosis	NM_007527.3:735
Bcl10	0.00573	0.0999	-0.19	0.201	1	0.877	1.15	0.956	0.965	0.0154727	loglinear	B-cell Receptor Signaling, Fc Receptors and Phagocytosis, NF-kB Signaling, T-cell Receptor Signaling	NM_009740.1:1168
Bcl2	-0.244	0.0991	-0.438	-0.0497	0.844	0.738	0.966	0.049	0.12	0.920819	loglinear	Apoptosis, Autophagy, Inflammasomes, NF-kB Signaling, NLR Signaling, Oxidative Stress	NM_009741.3:1844
Bcl2a1a	0.978	0.192	0.601	1.35	1.97	1.52	2.56	0.00225	0.0314	1.50307	lm.nb	Apoptosis, NF-kB Signaling	NM_009742.3:175
Bcl2l1	-0.319	0.0582	-0.433	-0.205	0.802	0.741	0.868	0.00155	0.0309	1.51004	loglinear	Apoptosis, Autophagy, Inflammasomes, NF-kB Signaling, NLR Signaling	NM_009743.4:200
Bcl6	-0.284	0.11	-0.498	-0.069	0.822	0.708	0.953	0.0412	0.109	0.962574	loglinear	Apoptosis	NM_009744.3:185
Bclaf1	-0.0254	0.0777	-0.178	0.127	0.983	0.884	1.09	0.755	0.828	0.0819697	loglinear	Apoptosis	NM_153787.2:2238
Bdnf	-0.533	0.15	-0.827	-0.24	0.691	0.564	0.847	0.0119	0.0581	1.23582	loglinear	Growth Factor Signaling	NM_007540.4:3260
Birc2	-0.127	0.0493	-0.223	-0.03	0.916	0.857	0.979	0.0425	0.111	0.954677	loglinear	Apoptosis, NF-kB Signaling, NLR Signaling, TNF Family Signaling, Toll Like Receptor Signaling	NM_007465.2:1230
Birc3	0.356	0.125	0.111	0.6	1.28	1.08	1.52	0.029	0.091	1.04096	lm.nb	Apoptosis, NF-kB Signaling, NLR Signaling, TNF Family Signaling, Toll Like Receptor Signaling	NM_007464.3:425
Blk	-0.392	0.376	-1.13	0.344	0.762	0.457	1.27	0.337	0.456	0.341035	lm.nb	B-cell Receptor Signaling	NM_007549.2:2198
Blnk	0.479	0.148	0.189	0.769	1.39	1.14	1.7	0.0177	0.0677	1.16941	lm.nb	B-cell Receptor Signaling, NF-kB Signaling	NM_008528.4:530
Bmper	-0.0376	0.0927	-0.219	0.144	0.974	0.859	1.11	0.7	0.779	0.108463	loglinear	Endothelial Activation	NM_028472.1:3520
Braf	-0.177	0.0731	-0.32	-0.034	0.884	0.801	0.977	0.0515	0.122	0.91364	loglinear	Chemokine Signaling, Growth Factor Signaling, mTOR	NM_139294.5:1102
Brwd1	-0.169	0.0928	-0.351	0.0131	0.89	0.784	1.01	0.119	0.213	0.67162	loglinear	Epigenetics and Transcriptional Regulation	NM_001103179.1:4858
Bst2	0.234	0.112	0.0158	0.453	1.18	1.01	1.37	0.0803	0.168	0.774691	loglinear	Type I Interferon Signaling	NM_198095.2:113
Btk	0.429	0.131	0.173	0.684	1.35	1.13	1.61	0.0168	0.0654	1.18442	loglinear	B-cell Receptor Signaling, Fc Receptors and Phagocytosis, MHC Class I Antigen Presentation, NF-kB Signaling, Toll Like Receptor Signaling	NM_013482.2:2255
Btla	-0.127	0.21	-0.539	0.286	0.916	0.688	1.22	0.569	0.668	0.175224	lm.nb	T-cell Checkpoint Signaling	NM_001037719.2:24
C1qa	1.11	0.219	0.684	1.54	2.16	1.61	2.92	0.00227	0.0314	1.50307	lm.nb	Complement System	NM_007572.2:566
C1qb	1.17	0.214	0.754	1.59	2.26	1.69	3.02	0.00154	0.0309	1.51004	lm.nb	Complement System	NM_009777.2:865
C1ra	0.464	0.118	0.232	0.695	1.38	1.17	1.62	0.00777	0.052	1.284	lm.nb	Complement System	NM_023143.3:1923
C1s1	0.276	0.0986	0.083	0.469	1.21	1.06	1.38	0.0311	0.0923	1.0348	loglinear	Complement System	NM_144938.2:2490
C2	-0.00871	0.101	-0.206	0.188	0.994	0.867	1.14	0.934	0.953	0.0209071	loglinear	Complement System	NM_013484.2:2359
C3	1.05	0.189	0.684	1.42	2.08	1.61	2.68	0.0014	0.0309	1.51004	lm.nb	Complement System	XM_011246258.1:2702
C4a	0.286	0.0729	0.144	0.429	1.22	1.1	1.35	0.00771	0.052	1.284	loglinear	Complement System	NM_011413.2:56
C5ar1	-0.411	0.127	-0.661	-0.162	0.752	0.632	0.894	0.0179	0.0681	1.16685	loglinear	Complement System	NM_007577.3:595
C6	0.265	0.108	0.0522	0.477	1.2	1.04	1.39	0.0504	0.12	0.920819	loglinear	Complement System	NM_016704.2:170
C7	0.0904	0.0535	-0.0144	0.195	1.06	0.99	1.14	0.142	0.238	0.623423	loglinear	Complement System	XM_356827.7:1760
Camk2d	-0.147	0.0511	-0.247	-0.047	0.903	0.843	0.968	0.028	0.0892	1.04964	loglinear	Type II Interferon Signaling	NM_001025439.1:1315
Camk2g	-0.0971	0.0857	-0.265	0.0709	0.935	0.832	1.05	0.301	0.427	0.369572	loglinear	Type II Interferon Signaling	NM_001039138.1:2525
Capn1	-0.205	0.11	-0.421	0.0102	0.867	0.747	1.01	0.111	0.205	0.688246	loglinear	Apoptosis	NM_001110504.1:2168
Card11	-0.269	0.128	-0.52	-0.0181	0.83	0.697	0.987	0.0803	0.168	0.774691	loglinear	B-cell Receptor Signaling, Fc Receptors and Phagocytosis, NF-kB Signaling, T-cell Checkpoint Signaling, T-cell Receptor Signaling	NM_175362.2:545
Casp1	-0.0264	0.121	-0.264	0.211	0.982	0.833	1.16	0.835	0.891	0.0501223	loglinear	Cytosolic DNA Sensing, Inflammasomes, NLR Signaling	NM_009807.2:259
Casp3	0.361	0.145	0.0756	0.646	1.28	1.05	1.56	0.0478	0.119	0.924453	loglinear	Apoptosis, Oxidative Stress, TNF Family Signaling	NM_009810.2:630
Casp4	0.563	0.148	0.272	0.853	1.48	1.21	1.81	0.00907	0.0545	1.2636	lm.nb	Inflammasomes, NLR Signaling	NM_007609.2:408
Casp8	0.0549	0.0497	-0.0425	0.152	1.04	0.971	1.11	0.311	0.435	0.361511	loglinear	Apoptosis, NLR Signaling, TNF Family Signaling, Toll Like Receptor Signaling	NM_009812.2:1463
Cbl	-0.129	0.0196	-0.167	-0.0901	0.915	0.891	0.939	0.000603	0.0294	1.53165	loglinear	B-cell Receptor Signaling, T-cell Receptor Signaling, TGF-beta Signaling	NM_007619.2:3820
Ccl19	0.382	0.202	-0.0127	0.777	1.3	0.991	1.71	0.107	0.2	0.69897	lm.nb	Chemokine Signaling, NF-kB Signaling, Oxidative Stress, T-cell Checkpoint Signaling	NM_011888.2:465
Ccl2	3.49	0.413	2.68	4.3	11.2	6.41	19.7	0.000149	0.0239	1.6216	lm.nb	Chemokine Signaling, NF-kB Signaling	NM_011333.3:415
Ccl20	2.68	0.726	1.26	4.1	6.41	2.39	17.2	0.0102	0.0548	1.26122	lm.nb	Chemokine Signaling, TNF Family Signaling, Th17 Mediated Biology	NM_016960.1:120
Ccl21a	-0.221	0.109	-0.435	-0.00783	0.858	0.74	0.995	0.0884	0.175	0.756962	loglinear	Chemokine Signaling, NF-kB Signaling, T-cell Checkpoint Signaling	NM_011124.4:170
Ccl3	3.72	0.737	2.28	5.16	13.2	4.84	35.8	0.00234	0.0314	1.50307	lm.nb	Chemokine Signaling	NM_011337.1:60
Ccl5	-0.324	0.132	-0.583	-0.0656	0.799	0.668	0.956	0.0493	0.12	0.920819	lm.nb	Chemokine Signaling, Cytosolic DNA Sensing, NLR Signaling, Oxidative Stress, TNF Family Signaling, Toll Like Receptor Signaling	NM_013653.1:165
Ccl7	3.23	0.739	1.78	4.68	9.39	3.44	25.6	0.0047	0.0433	1.36351	lm.nb	Chemokine Signaling, NLR Signaling, TNF Family Signaling, Th17 Mediated Biology	NM_013654.3:141
Ccl8	2.56	0.544	1.49	3.63	5.9	2.82	12.4	0.00331	0.0348	1.45842	lm.nb	Chemokine Signaling	NM_021443.2:150
Ccr1	1.37	0.37	0.642	2.09	2.58	1.56	4.26	0.0101	0.0547	1.26201	lm.nb	Chemokine Signaling	NM_009912.4:1526
Ccr7	-0.146	0.223	-0.584	0.292	0.904	0.667	1.22	0.537	0.646	0.189767	lm.nb	Chemokine Signaling, Oxidative Stress	NM_007719.2:755
Ccr9	-0.509	0.35	-1.2	0.177	0.703	0.437	1.13	0.196	0.306	0.514279	lm.nb	Chemokine Signaling, Oxidative Stress	NM_009913.6:820
Cd14	1.56	0.316	0.938	2.18	2.94	1.92	4.53	0.00264	0.0314	1.50307	lm.nb	Apoptosis, MHC Class I Antigen Presentation, NF-kB Signaling, Toll Like Receptor Signaling	NM_009841.3:235
Cd163	0.227	0.0921	0.0467	0.408	1.17	1.03	1.33	0.0487	0.12	0.920819	loglinear	Fc Receptors and Phagocytosis	NM_053094.2:3225
Cd164	-0.108	0.0269	-0.161	-0.0553	0.928	0.895	0.962	0.00696	0.0486	1.31336	loglinear	Fc Receptors and Phagocytosis	NM_016898.2:688
Cd19	0.0982	0.257	-0.405	0.602	1.07	0.755	1.52	0.715	0.796	0.0990869	lm.nb	B-cell Receptor Signaling, Complement System	NM_009844.2:1697
Cd22	-0.135	0.288	-0.699	0.429	0.911	0.616	1.35	0.656	0.741	0.130182	loglinear	B-cell Receptor Signaling, Lymphocyte Trafficking	NM_001043317.2:865
Cd24a	0.0279	0.0902	-0.149	0.205	1.02	0.902	1.15	0.768	0.84	0.0757207	loglinear	T-cell Checkpoint Signaling	NM_009846.2:584
Cd27	-0.087	0.208	-0.494	0.32	0.941	0.71	1.25	0.69	0.769	0.114074	lm.nb	T-cell Checkpoint Signaling	NM_001042564.1:730
Cd274	0.38	0.112	0.16	0.6	1.3	1.12	1.52	0.0147	0.0614	1.21183	loglinear	Lymphocyte Trafficking, T-cell Checkpoint Signaling	NM_021893.2:515
Cd276	0.566	0.216	0.143	0.989	1.48	1.1	1.99	0.0395	0.106	0.974694	lm.nb	Lymphocyte Trafficking, T-cell Checkpoint Signaling	NM_133983.4:1278
Cd28	-0.789	0.283	-1.34	-0.236	0.579	0.394	0.849	0.0314	0.0923	1.0348	lm.nb	Lymphocyte Trafficking, T-cell Checkpoint Signaling, T-cell Receptor Signaling	NM_007642.4:526
Cd34	-0.0614	0.0476	-0.155	0.0319	0.958	0.898	1.02	0.245	0.363	0.440093	loglinear	Lymphocyte Trafficking	NM_001111059.1:560
Cd3d	-0.146	0.17	-0.479	0.187	0.904	0.718	1.14	0.424	0.539	0.268411	lm.nb	T-cell Checkpoint Signaling, T-cell Receptor Signaling	NM_013487.2:289
Cd3e	-0.205	0.227	-0.651	0.24	0.867	0.637	1.18	0.401	0.519	0.284833	lm.nb	T-cell Checkpoint Signaling, T-cell Receptor Signaling	NM_007648.4:380
Cd3g	-0.199	0.159	-0.51	0.113	0.871	0.702	1.08	0.259	0.378	0.422508	lm.nb	T-cell Checkpoint Signaling, T-cell Receptor Signaling	NM_009850.2:430
Cd4	0.205	0.192	-0.171	0.581	1.15	0.888	1.5	0.327	0.45	0.346787	lm.nb	Lymphocyte Trafficking, T-cell Checkpoint Signaling, T-cell Receptor Signaling	NM_013488.2:950
Cd40	-0.305	0.0999	-0.5	-0.109	0.81	0.707	0.927	0.0225	0.0773	1.11182	loglinear	Lymphocyte Trafficking, NF-kB Signaling, T-cell Checkpoint Signaling, Toll Like Receptor Signaling	NM_011611.2:1425
Cd40lg	-0.313	0.229	-0.76	0.135	0.805	0.59	1.1	0.22	0.334	0.476254	loglinear	Lymphocyte Trafficking, NF-kB Signaling, T-cell Checkpoint Signaling, T-cell Receptor Signaling	NM_011616.2:600
Cd44	0.15	0.245	-0.33	0.631	1.11	0.795	1.55	0.563	0.664	0.177832	lm.nb	Immunometabolism, Type II Interferon Signaling	NM_009851.2:112
Cd5	-0.0183	0.211	-0.432	0.395	0.987	0.741	1.32	0.934	0.953	0.0209071	loglinear	T-cell Checkpoint Signaling	NM_007650.3:1395
Cd52	0.335	0.105	0.129	0.541	1.26	1.09	1.45	0.0188	0.0705	1.15181	loglinear	Lymphocyte Trafficking	NM_013706.2:362
Cd55	0.136	0.129	-0.118	0.389	1.1	0.922	1.31	0.334	0.455	0.341989	loglinear	Complement System	NM_010016.2:1058
Cd59a	-0.168	0.0656	-0.296	-0.039	0.89	0.814	0.973	0.0432	0.111	0.954677	loglinear	Complement System	NM_001111060.1:1589
Cd6	0.197	0.339	-0.467	0.862	1.15	0.723	1.82	0.582	0.679	0.16813	lm.nb	Lymphocyte Trafficking	NM_001037801.2:1315
Cd68	0.907	0.151	0.612	1.2	1.88	1.53	2.3	0.000943	0.0294	1.53165	lm.nb	Lymphocyte Trafficking	NM_009853.1:560
Cd7	-0.628	0.244	-1.11	-0.148	0.647	0.464	0.902	0.0425	0.111	0.954677	lm.nb	Lymphocyte Trafficking	NM_009854.1:234
Cd70	-0.72	0.642	-1.98	0.538	0.607	0.254	1.45	0.305	0.43	0.366532	lm.nb	T-cell Checkpoint Signaling	NM_011617.1:650
Cd74	0.424	0.1	0.228	0.62	1.34	1.17	1.54	0.00547	0.0448	1.34872	loglinear	MHC Class II Antigen Presentation	NM_001042605.1:391
Cd80	0.91	0.289	0.344	1.48	1.88	1.27	2.78	0.0198	0.073	1.13668	lm.nb	Lymphocyte Trafficking, T-cell Checkpoint Signaling, Toll Like Receptor Signaling	NM_009855.2:210
Cd81	-0.246	0.0659	-0.375	-0.117	0.843	0.771	0.922	0.00973	0.0547	1.26201	loglinear	B-cell Receptor Signaling, Complement System	NM_133655.2:575
Cd83	0.579	0.207	0.174	0.984	1.49	1.13	1.98	0.031	0.0923	1.0348	lm.nb	Lymphocyte Trafficking	NM_009856.3:569
Cd84	0.264	0.127	0.0146	0.512	1.2	1.01	1.43	0.0833	0.171	0.767004	loglinear	Lymphocyte Trafficking	NM_013489.2:915
Cd86	0.724	0.166	0.398	1.05	1.65	1.32	2.07	0.00483	0.0433	1.36351	loglinear	Lymphocyte Trafficking, T-cell Checkpoint Signaling, Toll Like Receptor Signaling	NM_019388.3:251
Cd8a	-1.57	0.848	-3.23	0.0919	0.337	0.106	1.07	0.114	0.208	0.681937	loglinear	Lymphocyte Trafficking, T-cell Receptor Signaling	NM_001081110.2:355
Cd8b1	-0.838	0.556	-1.93	0.251	0.56	0.263	1.19	0.182	0.287	0.542118	lm.nb	Lymphocyte Trafficking, T-cell Receptor Signaling	NM_009858.2:1075
Cd96	-0.816	0.836	-2.45	0.824	0.568	0.182	1.77	0.367	0.486	0.313364	lm.nb	Lymphocyte Trafficking	NM_032465.2:440
Cdc42	-0.102	0.0253	-0.151	-0.0523	0.932	0.9	0.964	0.00687	0.0486	1.31336	loglinear	Chemokine Signaling, Growth Factor Signaling, Interleukin-12 Signaling, Lymphocyte Trafficking, T-cell Checkpoint Signaling, T-cell Receptor Signaling	NM_009861.1:205
Cdh2	-0.437	0.245	-0.917	0.0434	0.739	0.53	1.03	0.125	0.22	0.657577	lm.nb	Lymphocyte Trafficking	NM_007664.4:2861
Cdk8	0.0025	0.0685	-0.132	0.137	1	0.913	1.1	0.972	0.978	0.00966115	loglinear	Immunometabolism, TGF-beta Signaling	NM_153599.3:1680
Cdk9	-0.116	0.0566	-0.227	-0.00536	0.923	0.854	0.996	0.0857	0.172	0.764472	loglinear	TGF-beta Signaling	NM_130860.3:1222
Cdkn1a	-0.636	0.129	-0.889	-0.383	0.643	0.54	0.767	0.00262	0.0314	1.50307	loglinear	Growth Factor Signaling	NM_007669.4:1670
Cfb	1.91	0.244	1.44	2.39	3.77	2.7	5.25	0.000228	0.0249	1.6038	lm.nb	Complement System	NM_008198.2:1685
Cfd	-0.26	0.363	-0.972	0.453	0.835	0.51	1.37	0.502	0.612	0.213249	lm.nb	Complement System	NM_013459.1:526
Cfh	-0.263	0.0944	-0.449	-0.0784	0.833	0.733	0.947	0.0316	0.0923	1.0348	loglinear	Complement System	NM_009888.3:806
Cflar	-0.323	0.106	-0.53	-0.116	0.799	0.692	0.922	0.0221	0.0767	1.1152	loglinear	Apoptosis, Autophagy, NF-kB Signaling, TNF Family Signaling	NM_207653.3:990
Cfp	0.511	0.145	0.228	0.794	1.43	1.17	1.73	0.0123	0.0581	1.23582	lm.nb	Complement System	NM_008823.3:1107
Chuk	-0.146	0.0804	-0.304	0.0115	0.904	0.81	1.01	0.119	0.213	0.67162	loglinear	Apoptosis, B-cell Receptor Signaling, Chemokine Signaling, Cytosolic DNA Sensing, Fc Receptors and Phagocytosis, MHC Class I Antigen Presentation, NF-kB Signaling, NLR Signaling, Oxidative Stress, T-cell Receptor Signaling, TNF Family Signaling, Th17 Mediated Biology, Toll Like Receptor Signaling, mTOR	NM_001162410.1:222
Ciita	0.363	0.109	0.149	0.576	1.29	1.11	1.49	0.0158	0.0638	1.19518	loglinear	Type II Interferon Signaling	NM_007575.2:1358
Clec4e	2	0.351	1.31	2.69	4	2.48	6.45	0.00127	0.0309	1.51004	lm.nb	Lymphocyte Trafficking	NM_019948.2:685
Clu	-0.0182	0.113	-0.24	0.204	0.987	0.847	1.15	0.877	0.919	0.0366845	loglinear	Complement System	NM_013492.2:354
Cmklr1	-0.245	0.086	-0.413	-0.0762	0.844	0.751	0.949	0.0294	0.0916	1.0381	loglinear	Chemokine Signaling	NM_008153.3:445
Cpa3	-1.61	0.805	-3.19	-0.0365	0.327	0.109	0.975	0.0917	0.178	0.74958	lm.nb		NM_007753.2:101
Crcp	-0.237	0.151	-0.533	0.0581	0.848	0.691	1.04	0.166	0.268	0.571865	loglinear	Cytosolic DNA Sensing	NM_007761.2:630
Creb1	-0.27	0.115	-0.495	-0.0452	0.829	0.71	0.969	0.0567	0.13	0.886057	loglinear	TNF Family Signaling, Toll Like Receptor Signaling	NM_001037726.1:2734
Creb3	-0.135	0.0921	-0.315	0.0455	0.911	0.804	1.03	0.193	0.302	0.519993	loglinear	TNF Family Signaling	NM_013497.3:1345
Creb3l2	-0.634	0.127	-0.883	-0.385	0.644	0.542	0.766	0.00246	0.0314	1.50307	loglinear	TNF Family Signaling	NM_178661.3:3010
Crebbp	-0.243	0.0485	-0.338	-0.148	0.845	0.791	0.903	0.00244	0.0314	1.50307	loglinear	Epigenetics and Transcriptional Regulation, TGF-beta Signaling	NM_001025432.1:3770
Crp	-0.0995	0.655	-1.38	1.18	0.933	0.383	2.27	0.884	0.922	0.0352691	lm.nb	Complement System	NM_007768.4:163
Csf1	0.47	0.14	0.195	0.746	1.39	1.14	1.68	0.0155	0.0636	1.19654	lm.nb	Growth Factor Signaling, TNF Family Signaling	NM_001113530.1:833
Csf2	1.55	0.325	0.912	2.19	2.93	1.88	4.55	0.00311	0.0345	1.46218	lm.nb	T-cell Receptor Signaling, TNF Family Signaling, Th17 Mediated Biology	NM_009969.4:732
Csf2ra	0.366	0.158	0.057	0.675	1.29	1.04	1.6	0.0593	0.135	0.869666	loglinear	T-cell Receptor Signaling, TNF Family Signaling, Th17 Mediated Biology	NM_009970.2:296
Csf3r	0.485	0.179	0.134	0.837	1.4	1.1	1.79	0.0352	0.101	0.995679	lm.nb		NM_001252651.1:1294
Csk	-0.0762	0.06	-0.194	0.0415	0.949	0.874	1.03	0.252	0.371	0.430626	loglinear	T-cell Checkpoint Signaling, T-cell Receptor Signaling	NM_007783.2:268
Ctnnb1	-0.157	0.0227	-0.201	-0.112	0.897	0.87	0.925	0.000458	0.0294	1.53165	loglinear	Growth Factor Signaling, Lymphocyte Trafficking	NM_007614.2:2975
Ctnnd1	-0.198	0.0592	-0.314	-0.0821	0.872	0.804	0.945	0.0155	0.0636	1.19654	loglinear	Growth Factor Signaling, Lymphocyte Trafficking	NM_001085448.1:3264
Ctps	0.382	0.121	0.144	0.619	1.3	1.1	1.54	0.02	0.0731	1.13608	lm.nb	Immunometabolism	NM_016748.2:894
Ctsc	0.657	0.13	0.403	0.911	1.58	1.32	1.88	0.00229	0.0314	1.50307	lm.nb	Apoptosis, MHC Class II Antigen Presentation	NM_009982.4:286
Ctso	-0.177	0.0868	-0.348	-0.00718	0.884	0.786	0.995	0.0871	0.174	0.759451	loglinear	Apoptosis, MHC Class II Antigen Presentation	NM_177662.2:605
Ctsw	-0.288	0.27	-0.817	0.241	0.819	0.568	1.18	0.327	0.45	0.346787	lm.nb	Apoptosis	NM_009985.4:190
Cul1	-0.276	0.0764	-0.426	-0.127	0.826	0.744	0.916	0.0111	0.0579	1.23732	loglinear	B-cell Receptor Signaling, Fc Receptors and Phagocytosis, MHC Class I Antigen Presentation, NF-kB Signaling, T-cell Receptor Signaling, TGF-beta Signaling, Toll Like Receptor Signaling	NM_012042.3:919
Cx3cl1	-0.0978	0.31	-0.706	0.51	0.934	0.613	1.42	0.763	0.836	0.0777937	lm.nb	Chemokine Signaling, TNF Family Signaling	NM_009142.3:125
Cxcl1	3.96	0.476	3.02	4.89	15.5	8.14	29.7	0.000164	0.0239	1.6216	lm.nb	Chemokine Signaling, NLR Signaling, TNF Family Signaling, Th17 Mediated Biology	NM_008176.1:560
Cxcl10	3.34	0.816	1.74	4.94	10.2	3.35	30.8	0.00638	0.0475	1.32331	lm.nb	Chemokine Signaling, Cytosolic DNA Sensing, Endothelial Activation, TNF Family Signaling, Th17 Mediated Biology, Toll Like Receptor Signaling	NM_021274.1:115
Cxcl12	0.345	0.123	0.104	0.587	1.27	1.07	1.5	0.0311	0.0923	1.0348	lm.nb	Chemokine Signaling, Lymphocyte Trafficking, NF-kB Signaling	NM_021704.3:259
Cxcl13	1.6	0.309	0.996	2.21	3.03	1.99	4.62	0.00204	0.0314	1.50307	lm.nb	Chemokine Signaling	NM_018866.2:551
Cxcl5	7.36	0.593	6.2	8.52	165	73.6	368	1.66e-05	0.0109	1.96257	loglinear	Chemokine Signaling, TNF Family Signaling, Th17 Mediated Biology	NM_009141.2:565
Cxcl9	3.01	0.838	1.37	4.66	8.08	2.59	25.2	0.0114	0.0581	1.23582	lm.nb	Chemokine Signaling, Toll Like Receptor Signaling	NM_008599.2:40
Cxcr1	0.194	0.208	-0.213	0.602	1.14	0.863	1.52	0.386	0.505	0.296709	loglinear	Chemokine Signaling	NM_178241.4:860
Cxcr4	0.23	0.103	0.0282	0.432	1.17	1.02	1.35	0.0669	0.149	0.826814	loglinear	Chemokine Signaling, Lymphocyte Trafficking	NM_009911.3:704
Cxcr5	-0.35	0.657	-1.64	0.938	0.784	0.321	1.92	0.613	0.706	0.151195	lm.nb	Chemokine Signaling	NM_007551.2:1648
Cxcr6	0.24	0.236	-0.223	0.702	1.18	0.857	1.63	0.349	0.469	0.328827	lm.nb	Chemokine Signaling	NM_030712.4:650
Cyba	0.464	0.109	0.251	0.677	1.38	1.19	1.6	0.0053	0.0447	1.34969	loglinear	Lymphocyte Trafficking, MHC Class I Antigen Presentation, NLR Signaling, Oxidative Stress	NM_007806.3:135
Cybb	0.464	0.102	0.264	0.663	1.38	1.2	1.58	0.0039	0.0382	1.41794	loglinear	Lymphocyte Trafficking, MHC Class I Antigen Presentation, NLR Signaling, Oxidative Stress	NM_007807.2:1535
Cyld	0.118	0.0724	-0.0237	0.26	1.09	0.984	1.2	0.154	0.252	0.598599	loglinear	NLR Signaling, TNF Family Signaling	NM_001276279.1:2200
Dab2ip	-0.275	0.0595	-0.392	-0.159	0.826	0.762	0.896	0.00359	0.0363	1.44009	loglinear	Apoptosis, TNF Family Signaling	NM_001001602.2:6208
Daxx	0.0806	0.111	-0.138	0.299	1.06	0.909	1.23	0.497	0.608	0.216096	loglinear	Apoptosis	NM_007829.3:1215
Ddit4	-0.207	0.256	-0.707	0.294	0.867	0.612	1.23	0.449	0.56	0.251812	lm.nb	Autophagy, mTOR	NM_029083.2:70
Ddx24	-0.0129	0.0461	-0.103	0.0774	0.991	0.931	1.06	0.789	0.852	0.0695604	loglinear	Cytosolic DNA Sensing	NM_020494.3:1455
Ddx58	0.196	0.092	0.0158	0.376	1.15	1.01	1.3	0.077	0.163	0.787812	loglinear	Cytosolic DNA Sensing, NF-kB Signaling	NM_172689.3:1751
Diablo	-0.086	0.0595	-0.203	0.0307	0.942	0.869	1.02	0.199	0.309	0.510042	loglinear	Apoptosis, Oxidative Stress	NM_023232.3:184
Dll1	-0.0808	0.0929	-0.263	0.101	0.946	0.833	1.07	0.418	0.534	0.272459	loglinear	Th1 Differentiation	NM_007865.3:1090
Dll4	-0.287	0.118	-0.518	-0.0568	0.82	0.699	0.961	0.0503	0.12	0.920819	loglinear	Th1 Differentiation	NM_019454.2:542
Dnmt1	0.11	0.0865	-0.0594	0.28	1.08	0.96	1.21	0.25	0.37	0.431798	loglinear	Epigenetics and Transcriptional Regulation	NM_010066.3:2380
Dnmt3a	-0.729	0.552	-1.81	0.352	0.603	0.285	1.28	0.235	0.351	0.454693	lm.nb	Epigenetics and Transcriptional Regulation	NM_007872.4:7160
Dtx3l	0.19	0.117	-0.0385	0.419	1.14	0.974	1.34	0.154	0.252	0.598599	lm.nb	MHC Class I Antigen Presentation	NM_001013371.2:1550
Dvl2	-0.0995	0.159	-0.41	0.211	0.933	0.753	1.16	0.553	0.656	0.183096	loglinear	mTOR	NM_007888.3:1695
Dynll2	-0.174	0.0744	-0.32	-0.0287	0.886	0.801	0.98	0.0574	0.131	0.882729	loglinear	Apoptosis, MHC Class II Antigen Presentation	NM_026556.4:1214
E2f4	-0.275	0.133	-0.536	-0.0144	0.826	0.69	0.99	0.0841	0.172	0.764472	loglinear	TGF-beta Signaling	NM_148952.1:1204
Ebi3	-0.0995	0.295	-0.678	0.479	0.933	0.625	1.39	0.747	0.824	0.0840728	lm.nb	Interleukin-12 Signaling	NM_015766.2:1015
Eif4a2	-0.275	0.0918	-0.455	-0.0955	0.826	0.729	0.936	0.024	0.0817	1.08778	loglinear	Growth Factor Signaling	NM_013506.2:1655
Eif4ebp1	-0.165	0.0914	-0.344	0.0145	0.892	0.788	1.01	0.122	0.215	0.667562	loglinear	mTOR	NM_007918.3:554
Elavl1	-0.389	0.131	-0.646	-0.131	0.764	0.639	0.913	0.0252	0.0842	1.07469	loglinear	Th17 Mediated Biology	NM_010485.3:4825
Elk1	-0.174	0.286	-0.735	0.387	0.886	0.601	1.31	0.565	0.666	0.176526	lm.nb	Toll Like Receptor Signaling	NM_007922.4:3070
Eno1	0.182	0.0622	0.0602	0.304	1.13	1.04	1.23	0.0264	0.0855	1.06803	loglinear	Autoantigens, Immunometabolism	NM_023119.2:669
Eomes	-0.39	0.271	-0.921	0.141	0.763	0.528	1.1	0.2	0.311	0.50724	lm.nb		NM_010136.2:2665
Ep300	-0.135	0.0843	-0.3	0.0303	0.911	0.812	1.02	0.161	0.26	0.585027	loglinear	Oxidative Stress, TGF-beta Signaling	NM_177821.6:4305
Ero1l	-0.261	0.0752	-0.408	-0.113	0.835	0.754	0.924	0.0133	0.0589	1.22988	loglinear	Oxidative Stress	NM_015774.2:315
Ets1	-0.275	0.0894	-0.451	-0.1	0.826	0.732	0.933	0.0217	0.0756	1.12148	loglinear	Oxidative Stress	NM_001038642.1:740
Ezh2	0.197	0.136	-0.0686	0.463	1.15	0.954	1.38	0.196	0.306	0.514279	loglinear	Oxidative Stress	NM_007971.2:425
F13a1	0.336	0.213	-0.0812	0.753	1.26	0.945	1.69	0.166	0.267	0.573489	lm.nb	Complement System	NM_001166391.1:2790
Fadd	-0.517	0.296	-1.1	0.0639	0.699	0.467	1.05	0.132	0.228	0.642065	lm.nb	Apoptosis, NLR Signaling, TNF Family Signaling, Toll Like Receptor Signaling	NM_010175.5:2641
Fam129c	-0.37	0.587	-1.52	0.78	0.774	0.348	1.72	0.551	0.655	0.183759	lm.nb	Lymphocyte Trafficking	NM_001166213.1:1192
Fas	-0.552	0.086	-0.721	-0.384	0.682	0.607	0.766	0.000673	0.0294	1.53165	loglinear	Apoptosis, Oxidative Stress, TNF Family Signaling	NM_007987.2:95
Fasl	-0.535	0.325	-1.17	0.102	0.69	0.444	1.07	0.151	0.248	0.605548	lm.nb	Apoptosis, TNF Family Signaling	NM_010177.3:645
Fbxo7	-0.385	0.167	-0.713	-0.0574	0.766	0.61	0.961	0.0608	0.137	0.863279	loglinear	MHC Class I Antigen Presentation	NM_153195.2:528
Fbxw11	-0.177	0.0478	-0.271	-0.0832	0.885	0.829	0.944	0.0101	0.0547	1.26201	loglinear	B-cell Receptor Signaling, MHC Class I Antigen Presentation, NF-kB Signaling, T-cell Receptor Signaling, Toll Like Receptor Signaling	NM_134015.2:276
Fcgr1	0.709	0.245	0.228	1.19	1.63	1.17	2.28	0.0277	0.089	1.05061	lm.nb	Fc Receptors and Phagocytosis, MHC Class I Antigen Presentation, Type II Interferon Signaling	NM_010186.5:185
Fcgr2b	0.99	0.188	0.621	1.36	1.99	1.54	2.56	0.0019	0.0314	1.50307	lm.nb	B-cell Receptor Signaling, Fc Receptors and Phagocytosis	NM_001077189.1:1225
Fcgr4	0.0178	0.153	-0.283	0.318	1.01	0.822	1.25	0.911	0.94	0.0268721	loglinear	Fc Receptors and Phagocytosis	NM_144559.1:608
Fcgrt	-0.118	0.105	-0.323	0.0869	0.921	0.799	1.06	0.302	0.428	0.368556	loglinear	Fc Receptors and Phagocytosis	NM_010189.3:750
Fcrl1	-0.519	0.839	-2.16	1.12	0.698	0.223	2.18	0.559	0.66	0.180456	lm.nb	B-cell Receptor Signaling, Fc Receptors and Phagocytosis	NM_153090.2:356
Fcrls	0.276	0.294	-0.3	0.851	1.21	0.812	1.8	0.384	0.504	0.297569	lm.nb	Fc Receptors and Phagocytosis	NM_030707.3:925
Fes	0.152	0.106	-0.0567	0.361	1.11	0.961	1.28	0.203	0.315	0.501689	loglinear	Growth Factor Signaling	NM_010194.2:1970
Fgr	0.356	0.156	0.0494	0.662	1.28	1.03	1.58	0.0632	0.142	0.847712	loglinear	Chemokine Signaling	NM_010208.4:1914
Flt1	-0.468	0.133	-0.729	-0.206	0.723	0.603	0.867	0.0127	0.0581	1.23582	lm.nb	Growth Factor Signaling	NM_010228.3:1550
Flt4	-0.25	0.136	-0.516	0.0161	0.841	0.699	1.01	0.115	0.21	0.677781	lm.nb	Growth Factor Signaling	NM_008029.3:5690
Foxp1	-0.39	0.104	-0.593	-0.187	0.763	0.663	0.878	0.00933	0.0545	1.2636	loglinear	Endothelial Activation	NM_001197322.1:796
Fpr1	-0.532	0.15	-0.827	-0.237	0.692	0.564	0.849	0.0123	0.0581	1.23582	lm.nb	Growth Factor Signaling	NM_013521.2:750
Furin	-0.017	0.0511	-0.117	0.0831	0.988	0.922	1.06	0.751	0.825	0.0835461	loglinear	TGF-beta Signaling	NM_011046.2:2011
Gata3	-0.0809	0.373	-0.812	0.65	0.945	0.57	1.57	0.835	0.891	0.0501223	lm.nb	Th2 Differentiation	NM_008091.3:1943
Gbp2	-0.0985	0.115	-0.325	0.128	0.934	0.799	1.09	0.426	0.539	0.268411	lm.nb	NLR Signaling, Type I Interferon Signaling, Type II Interferon Signaling	NM_010260.1:1996
Gbp5	0.399	0.245	-0.0817	0.879	1.32	0.945	1.84	0.155	0.252	0.598599	lm.nb	NLR Signaling, Type II Interferon Signaling	NM_153564.2:1176
Gclc	0.0777	0.0771	-0.0734	0.229	1.06	0.95	1.17	0.352	0.47	0.327902	loglinear	Immunometabolism, Oxidative Stress	NM_010295.2:1102
Ghdc	-0.22	0.206	-0.624	0.185	0.859	0.649	1.14	0.328	0.451	0.345823	loglinear	Cytosolic DNA Sensing	NM_031871.1:1670
Gmpr	-0.311	0.333	-0.963	0.341	0.806	0.513	1.27	0.386	0.505	0.296709	lm.nb	Immunometabolism	NM_025508.4:854
Grb2	-0.0581	0.0553	-0.167	0.0503	0.961	0.891	1.04	0.334	0.455	0.341989	loglinear	B-cell Receptor Signaling, Chemokine Signaling, Fc Receptors and Phagocytosis, T-cell Checkpoint Signaling, T-cell Receptor Signaling, mTOR	NM_008163.3:1783
Grk2	-0.0148	0.0656	-0.143	0.114	0.99	0.905	1.08	0.829	0.887	0.0520764	loglinear	Chemokine Signaling	NM_130863.1:1866
Grk6	-0.217	0.0621	-0.339	-0.0952	0.86	0.791	0.936	0.0129	0.0581	1.23582	loglinear	Chemokine Signaling	NM_011938.4:1366
Grn	0.34	0.0563	0.23	0.45	1.27	1.17	1.37	0.000932	0.0294	1.53165	loglinear	Autoantigens	NM_008175.3:2010
Gsdmd	0.136	0.178	-0.214	0.485	1.1	0.862	1.4	0.476	0.585	0.232844	loglinear	Inflammasomes, NLR Signaling	NM_026960.4:122
Gsk3b	-0.186	0.0448	-0.274	-0.0982	0.879	0.827	0.934	0.00601	0.0458	1.33913	loglinear	B-cell Receptor Signaling, Chemokine Signaling, Oxidative Stress, T-cell Receptor Signaling, Th17 Mediated Biology, mTOR	NM_019827.3:2215
Gstp1	-0.27	0.0706	-0.409	-0.132	0.829	0.753	0.913	0.00868	0.0531	1.27491	loglinear	Immunometabolism, Oxidative Stress	NM_013541.1:421
Gucy1b1	-0.242	0.118	-0.474	-0.00986	0.846	0.72	0.993	0.087	0.174	0.759451	loglinear	Immunometabolism	NM_017469.4:372
Gzma	-0.716	0.143	-0.997	-0.436	0.609	0.501	0.739	0.00244	0.0314	1.50307	lm.nb	Cytotoxicity	NM_010370.2:188
Gzmb	-0.054	0.315	-0.671	0.563	0.963	0.628	1.48	0.869	0.915	0.0385789	loglinear	Apoptosis, Cytotoxicity	NM_013542.2:1020
H2-Aa	0.313	0.0904	0.136	0.49	1.24	1.1	1.4	0.0135	0.0589	1.22988	loglinear	Lymphocyte Trafficking, MHC Class II Antigen Presentation, T-cell Checkpoint Signaling, T-cell Receptor Signaling, Type II Interferon Signaling	NM_010378.2:450
H2-Ab1	0.309	0.126	0.0626	0.556	1.24	1.04	1.47	0.0493	0.12	0.920819	loglinear	Lymphocyte Trafficking, MHC Class II Antigen Presentation, T-cell Checkpoint Signaling, T-cell Receptor Signaling, Type II Interferon Signaling	NM_207105.2:164
H2-D1	0.26	0.1	0.0641	0.456	1.2	1.05	1.37	0.0406	0.108	0.966576	loglinear	Lymphocyte Trafficking, MHC Class I Antigen Presentation, Type I Interferon Signaling, Type II Interferon Signaling	NM_010380.3:1133
H2-DMa	0.257	0.0618	0.136	0.378	1.19	1.1	1.3	0.00595	0.0458	1.33913	loglinear	Lymphocyte Trafficking, MHC Class II Antigen Presentation	NM_010386.3:530
H2-DMb1	0.412	0.174	0.0712	0.752	1.33	1.05	1.68	0.0555	0.128	0.89279	lm.nb	Lymphocyte Trafficking, MHC Class II Antigen Presentation	NM_010387.2:1089
H2-DMb2	0.185	0.177	-0.161	0.531	1.14	0.894	1.44	0.335	0.455	0.341989	lm.nb	Lymphocyte Trafficking, MHC Class II Antigen Presentation	NM_010388.4:195
H2-Eb1	0.228	0.113	0.00567	0.45	1.17	1	1.37	0.0912	0.178	0.74958	loglinear	Lymphocyte Trafficking, MHC Class II Antigen Presentation, T-cell Checkpoint Signaling, T-cell Receptor Signaling, Type II Interferon Signaling	NM_010382.2:935
H2-M3	-0.0243	0.0865	-0.194	0.145	0.983	0.874	1.11	0.788	0.852	0.0695604	loglinear	MHC Class I Antigen Presentation	NM_013819.2:1180
H2-Ob	-0.23	0.516	-1.24	0.782	0.852	0.423	1.72	0.671	0.754	0.122629	lm.nb	Lymphocyte Trafficking, MHC Class II Antigen Presentation	NM_010389.3:198
H2-Q1	-1.1	0.426	-1.93	-0.265	0.467	0.262	0.832	0.0416	0.11	0.958607	lm.nb	Lymphocyte Trafficking, MHC Class I Antigen Presentation, Type I Interferon Signaling, Type II Interferon Signaling	NM_010390.4:340
H2-Q10	0.665	0.667	-0.642	1.97	1.59	0.641	3.92	0.357	0.475	0.323306	lm.nb	Lymphocyte Trafficking, MHC Class I Antigen Presentation, Type I Interferon Signaling, Type II Interferon Signaling	NM_010391.4:890
H2-Q2	-0.17	0.632	-1.41	1.07	0.889	0.377	2.1	0.797	0.859	0.0660068	lm.nb	Lymphocyte Trafficking, MHC Class I Antigen Presentation, Type I Interferon Signaling, Type II Interferon Signaling	NM_010392.2:472
H2-T23	0.149	0.0642	0.0234	0.275	1.11	1.02	1.21	0.059	0.135	0.869666	loglinear	Lymphocyte Trafficking, MHC Class I Antigen Presentation, Type I Interferon Signaling, Type II Interferon Signaling	NM_010398.3:365
H2afy2	-0.695	0.248	-1.18	-0.209	0.618	0.441	0.865	0.031	0.0923	1.0348	lm.nb	Autoantigens	NM_207000.2:1609
Havcr2	0.282	0.348	-0.4	0.965	1.22	0.758	1.95	0.448	0.56	0.251812	lm.nb	T-cell Checkpoint Signaling	NM_134250.2:134
Hc	-0.529	0.139	-0.802	-0.256	0.693	0.573	0.837	0.00902	0.0545	1.2636	lm.nb	Complement System	NM_010406.1:1065
Hdc	-0.354	0.129	-0.607	-0.101	0.783	0.657	0.933	0.0337	0.0977	1.01011	loglinear	Immunometabolism	NM_008230.4:745
Herc6	-0.494	0.259	-1	0.0138	0.71	0.5	1.01	0.105	0.198	0.703335	lm.nb	MHC Class I Antigen Presentation	NM_025992.2:876
Hif1a	0.123	0.0358	0.0527	0.193	1.09	1.04	1.14	0.0139	0.0596	1.22475	loglinear	Autophagy, Oxidative Stress, Th17 differentiation	NM_010431.2:1294
Hist1h2ao	0.026	0.367	-0.693	0.745	1.02	0.619	1.68	0.946	0.96	0.0177288	lm.nb	Autoantigens	NM_001177544.1:19
Hist1h2be	-1.05	0.297	-1.64	-0.474	0.481	0.322	0.72	0.012	0.0581	1.23582	lm.nb	Autoantigens	NM_178194.3:820
Hist1h2bk	1.11	0.163	0.786	1.42	2.15	1.72	2.68	0.000499	0.0294	1.53165	lm.nb	Autoantigens	NM_175665.1:88
Hist1h3b	1.43	0.222	0.997	1.87	2.7	2	3.64	0.000653	0.0294	1.53165	lm.nb	Autoantigens, Epigenetics and Transcriptional Regulation	NM_178203.1:121
Hist1h4k	1.1	0.189	0.727	1.47	2.14	1.66	2.76	0.00113	0.0309	1.51004	lm.nb	Autoantigens	NM_178211.2:53
Hist2h3c2	0.274	0.135	0.00962	0.539	1.21	1.01	1.45	0.0885	0.175	0.756962	loglinear	Autoantigens, Epigenetics and Transcriptional Regulation	NM_054045.4:103
Hist3h2ba	1.15	0.243	0.669	1.62	2.21	1.59	3.08	0.00328	0.0348	1.45842	lm.nb	Autoantigens	NM_030082.4:250
Hmgb1	-0.224	0.0614	-0.344	-0.104	0.856	0.788	0.931	0.0108	0.0568	1.24565	loglinear	Apoptosis, Autophagy, Toll Like Receptor Signaling	NM_010439.3:1574
Hmgb2	-0.527	0.634	-1.77	0.715	0.694	0.293	1.64	0.437	0.551	0.258848	lm.nb	Apoptosis	NM_008252.3:1667
Hras	-0.23	0.0498	-0.328	-0.133	0.852	0.797	0.912	0.00361	0.0363	1.44009	loglinear	Apoptosis, Autophagy, B-cell Receptor Signaling, Chemokine Signaling, Fc Receptors and Phagocytosis, Growth Factor Signaling, T-cell Receptor Signaling, mTOR	NM_001130443.1:240
Hsd11b1	-0.394	0.11	-0.609	-0.178	0.761	0.656	0.884	0.0116	0.0581	1.23582	lm.nb	Immunometabolism	NM_008288.2:110
Hsp90ab1	-0.409	0.162	-0.725	-0.0921	0.753	0.605	0.938	0.0447	0.113	0.946922	lm.nb	Immunometabolism, Inflammasomes, NLR Signaling, Th17 Mediated Biology, Th17 differentiation	NM_008302.3:1311
Hsp90b1	-0.24	0.115	-0.465	-0.0151	0.847	0.725	0.99	0.0814	0.169	0.772113	loglinear	Th17 Mediated Biology, Toll Like Receptor Signaling	NM_011631.1:1705
Hspb1	-0.778	0.235	-1.24	-0.318	0.583	0.424	0.802	0.0162	0.0645	1.19044	lm.nb	Oxidative Stress	NM_013560.2:630
Icam1	0.158	0.0481	0.0635	0.252	1.12	1.04	1.19	0.0168	0.0654	1.18442	loglinear	Lymphocyte Trafficking, NF-kB Signaling, TNF Family Signaling, Type II Interferon Signaling	NM_010493.2:2195
Icos	0.165	0.195	-0.217	0.547	1.12	0.86	1.46	0.429	0.542	0.266001	lm.nb	Lymphocyte Trafficking, T-cell Checkpoint Signaling, T-cell Receptor Signaling	NM_017480.1:142
Icosl	0.113	0.127	-0.135	0.362	1.08	0.911	1.29	0.405	0.524	0.280669	lm.nb	Lymphocyte Trafficking, T-cell Checkpoint Signaling	NM_015790.3:349
Id1	-0.362	0.121	-0.599	-0.125	0.778	0.66	0.917	0.0241	0.0817	1.08778	lm.nb	Growth Factor Signaling, TGF-beta Signaling	NM_010495.2:280
Ifi27	0.17	0.0715	0.0295	0.31	1.12	1.02	1.24	0.0553	0.128	0.89279	loglinear	Type I Interferon Signaling	NM_026790.2:166
Ifi30	0.469	0.125	0.223	0.714	1.38	1.17	1.64	0.00956	0.0547	1.26201	loglinear	MHC Class II Antigen Presentation, Type II Interferon Signaling	NM_023065.3:806
Ifi35	-0.0847	0.0469	-0.177	0.00723	0.943	0.885	1.01	0.121	0.214	0.669586	loglinear	Type I Interferon Signaling	NM_027320.4:820
Ifi44	0.739	0.239	0.27	1.21	1.67	1.21	2.31	0.0214	0.0749	1.12552	lm.nb	Type I Interferon Signaling	NM_133871.2:990
Ifih1	0.124	0.101	-0.0744	0.323	1.09	0.95	1.25	0.266	0.387	0.412289	loglinear	Type I Interferon Signaling	NM_027835.2:1997
Ifit1	0.57	0.294	-0.00734	1.15	1.48	0.995	2.21	0.101	0.193	0.714443	lm.nb	Type I Interferon Signaling	NM_008331.2:890
Ifit3	0.478	0.116	0.251	0.705	1.39	1.19	1.63	0.00615	0.0463	1.33442	lm.nb	Type I Interferon Signaling	NM_010501.1:1290
Ifitm1	1.11	0.196	0.722	1.49	2.15	1.65	2.81	0.00133	0.0309	1.51004	lm.nb	B-cell Receptor Signaling, Type I Interferon Signaling	NM_001112715.1:412
Ifitm3	0.258	0.109	0.0434	0.472	1.2	1.03	1.39	0.0565	0.13	0.886057	loglinear	Type I Interferon Signaling	NM_025378.2:370
Ifnar1	-0.0316	0.0439	-0.118	0.0544	0.978	0.922	1.04	0.499	0.61	0.21467	loglinear	NLR Signaling, Toll Like Receptor Signaling, Type I Interferon Signaling	NM_010508.1:1195
Ifnar2	0.0905	0.0721	-0.0508	0.232	1.06	0.965	1.17	0.256	0.377	0.423659	loglinear	NLR Signaling, Toll Like Receptor Signaling, Type I Interferon Signaling	NM_001110498.1:725
Ifngr1	-0.201	0.0572	-0.313	-0.0893	0.87	0.805	0.94	0.0125	0.0581	1.23582	loglinear	Th1 Differentiation, Type II Interferon Signaling	NM_010511.2:985
Ikbkb	-0.0986	0.0479	-0.193	-0.0047	0.934	0.875	0.997	0.0853	0.172	0.764472	loglinear	Apoptosis, B-cell Receptor Signaling, Chemokine Signaling, Cytosolic DNA Sensing, Fc Receptors and Phagocytosis, MHC Class I Antigen Presentation, NF-kB Signaling, NLR Signaling, T-cell Receptor Signaling, TNF Family Signaling, Th17 Mediated Biology, Toll Like Receptor Signaling, mTOR	NM_010546.2:498
Ikbke	0.316	0.275	-0.222	0.854	1.24	0.857	1.81	0.294	0.419	0.377786	lm.nb	Cytosolic DNA Sensing, NF-kB Signaling, NLR Signaling, Th17 Mediated Biology, Toll Like Receptor Signaling	NM_019777.3:618
Ikbkg	-0.368	0.0767	-0.518	-0.218	0.775	0.698	0.86	0.00301	0.0345	1.46218	loglinear	Apoptosis, B-cell Receptor Signaling, Chemokine Signaling, Cytosolic DNA Sensing, Fc Receptors and Phagocytosis, MHC Class I Antigen Presentation, NF-kB Signaling, NLR Signaling, T-cell Receptor Signaling, TNF Family Signaling, Th17 Mediated Biology, Toll Like Receptor Signaling	NM_178590.2:525
Ikzf1	-0.0472	0.128	-0.298	0.203	0.968	0.814	1.15	0.725	0.803	0.0952845	loglinear	Epigenetics and Transcriptional Regulation	NM_009578.2:1716
Ikzf3	-0.111	0.142	-0.39	0.168	0.926	0.763	1.12	0.465	0.576	0.239578	lm.nb	Epigenetics and Transcriptional Regulation	NM_011771.1:1856
Il10ra	0.183	0.155	-0.121	0.486	1.14	0.92	1.4	0.282	0.408	0.38934	lm.nb	Other Interleukin Signaling, Treg Differentiation	NM_008348.2:2522
Il10rb	0.0575	0.0436	-0.028	0.143	1.04	0.981	1.1	0.235	0.351	0.454693	loglinear	Other Interleukin Signaling, Treg Differentiation	NM_008349.5:465
Il12a	-0.601	0.287	-1.16	-0.0374	0.659	0.446	0.974	0.0816	0.169	0.772113	lm.nb	Interleukin-12 Signaling, Other Interleukin Signaling, Th1 Differentiation, Toll Like Receptor Signaling	NM_008351.1:355
Il15	-0.451	0.316	-1.07	0.169	0.732	0.476	1.12	0.204	0.315	0.501689	lm.nb	Other Interleukin Signaling, TNF Family Signaling	NM_008357.2:854
Il17rc	-0.123	0.0743	-0.268	0.0231	0.919	0.83	1.02	0.15	0.248	0.605548	loglinear	Other Interleukin Signaling, Th17 Mediated Biology	NM_134159.2:680
Il18	-0.111	0.0919	-0.291	0.0693	0.926	0.817	1.05	0.273	0.396	0.402305	loglinear	Cytosolic DNA Sensing, NLR Signaling, Other Interleukin Signaling	NM_008360.1:270
Il18r1	-0.265	0.0639	-0.39	-0.14	0.832	0.763	0.908	0.006	0.0458	1.33913	loglinear	Other Interleukin Signaling, TNF Family Signaling	NM_001161842.1:620
Il18rap	-0.111	0.137	-0.38	0.158	0.926	0.769	1.12	0.449	0.56	0.251812	loglinear	Other Interleukin Signaling, Oxidative Stress	NM_010553.4:1243
Il1a	0.656	0.403	-0.134	1.45	1.58	0.911	2.72	0.155	0.252	0.598599	lm.nb	Other Interleukin Signaling	NM_010554.4:225
Il1b	1.3	0.251	0.803	1.79	2.45	1.74	3.45	0.00211	0.0314	1.50307	lm.nb	Cytosolic DNA Sensing, NF-kB Signaling, NLR Signaling, Other Interleukin Signaling, Oxidative Stress, TNF Family Signaling, Th17 differentiation, Toll Like Receptor Signaling	NM_008361.3:1120
Il1r1	-0.197	0.0749	-0.344	-0.0507	0.872	0.788	0.965	0.0387	0.105	0.978811	loglinear	NF-kB Signaling, Other Interleukin Signaling, Oxidative Stress, Th17 differentiation	NM_001123382.1:820
Il1rn	2.07	0.276	1.52	2.61	4.19	2.88	6.09	0.000294	0.0275	1.56067	lm.nb	Other Interleukin Signaling	NM_031167.5:224
Il21r	-0.178	0.536	-1.23	0.872	0.884	0.427	1.83	0.751	0.825	0.0835461	lm.nb	Other Interleukin Signaling, Th17 differentiation	NM_021887.1:619
Il27ra	-1.42	0.725	-2.84	0.00569	0.375	0.14	1	0.0988	0.191	0.718967	lm.nb	Interleukin-12 Signaling, Other Interleukin Signaling	NM_016671.3:198
Il2ra	1.03	0.234	0.568	1.49	2.04	1.48	2.8	0.00461	0.0433	1.36351	lm.nb	Other Interleukin Signaling, Th2 Differentiation	NM_008367.2:325
Il2rb	-0.379	0.101	-0.577	-0.181	0.769	0.67	0.882	0.00951	0.0547	1.26201	loglinear	Other Interleukin Signaling, Th2 Differentiation	NM_008368.3:2365
Il2rg	0.0946	0.0933	-0.0882	0.277	1.07	0.941	1.21	0.35	0.469	0.328827	loglinear	Other Interleukin Signaling, Th17 differentiation, Th2 Differentiation	NM_013563.3:566
Il33	0.451	0.129	0.198	0.703	1.37	1.15	1.63	0.0128	0.0581	1.23582	loglinear	Cytosolic DNA Sensing, Other Interleukin Signaling	NM_133775.1:1011
Il4ra	-0.169	0.059	-0.284	-0.0529	0.89	0.821	0.964	0.029	0.091	1.04096	loglinear	Other Interleukin Signaling, Th2 Differentiation	NM_001008700.3:2908
Il6ra	-0.402	0.121	-0.639	-0.166	0.757	0.642	0.891	0.0157	0.0638	1.19518	loglinear	Other Interleukin Signaling, Th17 differentiation	NM_010559.2:2825
Il6st	-0.15	0.042	-0.232	-0.0677	0.901	0.851	0.954	0.0118	0.0581	1.23582	loglinear	Interleukin-12 Signaling, Other Interleukin Signaling, Th17 differentiation	NM_010560.2:2325
Il7	-0.0365	0.214	-0.456	0.383	0.975	0.729	1.3	0.87	0.915	0.0385789	loglinear	Other Interleukin Signaling	NM_008371.2:1055
Il7r	-0.0943	0.18	-0.448	0.259	0.937	0.733	1.2	0.62	0.711	0.14813	lm.nb	Other Interleukin Signaling	NM_008372.3:1020
Impdh1	-0.453	0.105	-0.659	-0.248	0.73	0.633	0.842	0.00498	0.0441	1.35556	loglinear	Immunometabolism	NM_011829.2:1396
Impdh2	0.00814	0.0507	-0.0913	0.108	1.01	0.939	1.08	0.878	0.919	0.0366845	loglinear	Autoantigens, Immunometabolism	NM_011830.3:110
Insr	-0.148	0.118	-0.379	0.0835	0.903	0.769	1.06	0.257	0.377	0.423659	loglinear	Growth Factor Signaling, mTOR	NM_010568.2:8314
Irak1	-0.149	0.105	-0.355	0.0568	0.902	0.782	1.04	0.206	0.317	0.498941	loglinear	NF-kB Signaling, NLR Signaling, Toll Like Receptor Signaling	NM_008363.2:951
Irak2	0.294	0.0995	0.0986	0.488	1.23	1.07	1.4	0.0256	0.0844	1.07366	loglinear	NLR Signaling, Toll Like Receptor Signaling	NM_001113553.1:485
Irak4	-0.115	0.0748	-0.262	0.0318	0.923	0.834	1.02	0.176	0.279	0.554396	loglinear	NF-kB Signaling, NLR Signaling, Toll Like Receptor Signaling	NM_029926.5:250
Irf1	-0.008	0.0444	-0.0951	0.0791	0.994	0.936	1.06	0.863	0.913	0.0395292	loglinear	Type I Interferon Signaling, Type II Interferon Signaling	NM_008390.1:365
Irf2	-0.276	0.0458	-0.366	-0.187	0.826	0.776	0.879	0.000937	0.0294	1.53165	loglinear	Type I Interferon Signaling, Type II Interferon Signaling	NM_008391.2:440
Irf3	-0.163	0.0864	-0.332	0.00638	0.893	0.794	1	0.108	0.201	0.696804	loglinear	Cytosolic DNA Sensing, NLR Signaling, Toll Like Receptor Signaling, Type I Interferon Signaling, Type II Interferon Signaling	NM_016849.4:526
Irf4	0.213	0.337	-0.449	0.874	1.16	0.733	1.83	0.552	0.655	0.183759	lm.nb	Th17 differentiation, Type I Interferon Signaling, Type II Interferon Signaling	NM_013674.1:1878
Irf7	1.18	0.25	0.689	1.67	2.26	1.61	3.18	0.00327	0.0348	1.45842	lm.nb	Cytosolic DNA Sensing, NLR Signaling, Toll Like Receptor Signaling, Type I Interferon Signaling, Type II Interferon Signaling	NM_016850.2:705
Irf9	0.171	0.113	-0.0496	0.392	1.13	0.966	1.31	0.179	0.283	0.548214	loglinear	NLR Signaling, Type I Interferon Signaling, Type II Interferon Signaling	NM_008394.2:1405
Isg15	0.992	0.281	0.441	1.54	1.99	1.36	2.92	0.0124	0.0581	1.23582	lm.nb	Type I Interferon Signaling	NM_015783.3:389
Isg20	0.0342	0.122	-0.205	0.273	1.02	0.868	1.21	0.788	0.852	0.0695604	lm.nb	Type I Interferon Signaling	NM_020583.5:552
Itga4	-0.149	0.116	-0.376	0.0775	0.902	0.771	1.06	0.244	0.363	0.440093	lm.nb	Lymphocyte Trafficking	NM_010576.3:689
Itga5	0.352	0.0674	0.22	0.485	1.28	1.16	1.4	0.00197	0.0314	1.50307	loglinear	Lymphocyte Trafficking	NM_001314041.1:2622
Itgal	-0.096	0.083	-0.259	0.0667	0.936	0.836	1.05	0.292	0.418	0.378824	loglinear	Growth Factor Signaling, Lymphocyte Trafficking	NM_008400.2:950
Itgam	0.62	0.099	0.426	0.814	1.54	1.34	1.76	0.000773	0.0294	1.53165	loglinear	Complement System, Growth Factor Signaling, Lymphocyte Trafficking, Toll Like Receptor Signaling	NM_001082960.1:3025
Itgax	0.407	0.0684	0.273	0.541	1.33	1.21	1.45	0.00101	0.0301	1.52143	loglinear	Complement System, Lymphocyte Trafficking	NM_021334.2:327
Itgb2	0.116	0.0579	0.00296	0.23	1.08	1	1.17	0.091	0.178	0.74958	loglinear	Complement System, Growth Factor Signaling, Lymphocyte Trafficking, Toll Like Receptor Signaling	NM_008404.4:2542
Itgb7	-0.128	0.103	-0.331	0.0741	0.915	0.795	1.05	0.261	0.38	0.420216	loglinear	Lymphocyte Trafficking	NM_013566.2:1221
Itk	-0.0157	0.162	-0.334	0.302	0.989	0.794	1.23	0.926	0.948	0.0231917	lm.nb	Chemokine Signaling, Fc Receptors and Phagocytosis, Lymphocyte Trafficking, T-cell Receptor Signaling	NM_010583.3:404
Itpr3	-0.23	0.0617	-0.351	-0.109	0.853	0.784	0.927	0.00979	0.0547	1.26201	loglinear	Apoptosis, B-cell Receptor Signaling, Fc Receptors and Phagocytosis, Immunometabolism, NLR Signaling	NM_080553.3:3185
Jag1	0.137	0.0995	-0.058	0.332	1.1	0.961	1.26	0.218	0.331	0.480172	loglinear	TNF Family Signaling, Th2 Differentiation	NM_013822.2:2155
Jag2	-1.22	0.28	-1.77	-0.671	0.429	0.293	0.628	0.00478	0.0433	1.36351	lm.nb	Th2 Differentiation	NM_010588.2:219
Jak1	-0.214	0.0738	-0.358	-0.0692	0.862	0.78	0.953	0.0274	0.0885	1.05306	loglinear	Interleukin-12 Signaling, NLR Signaling, Other Interleukin Signaling, Th1 Differentiation, Th17 differentiation, Treg Differentiation, Type I Interferon Signaling, Type II Interferon Signaling	NM_146145.2:4080
Jak2	-0.0208	0.0685	-0.155	0.113	0.986	0.898	1.08	0.772	0.841	0.075204	loglinear	Chemokine Signaling, Interleukin-12 Signaling, Other Interleukin Signaling, Oxidative Stress, Th1 Differentiation, Th17 differentiation, Type II Interferon Signaling	NM_008413.2:1049
Jak3	-0.0961	0.141	-0.372	0.18	0.936	0.772	1.13	0.521	0.632	0.199283	lm.nb	Chemokine Signaling, Other Interleukin Signaling, Th17 differentiation, Th2 Differentiation	NM_010589.5:145
Jun	-0.382	0.111	-0.599	-0.164	0.768	0.66	0.892	0.0138	0.0593	1.22695	loglinear	Apoptosis, B-cell Receptor Signaling, Fc Receptors and Phagocytosis, NLR Signaling, Oxidative Stress, T-cell Receptor Signaling, TNF Family Signaling, Th17 Mediated Biology, Toll Like Receptor Signaling	NM_010591.2:2212
Kbtbd8	-0.309	0.188	-0.677	0.0585	0.807	0.625	1.04	0.15	0.248	0.605548	loglinear	MHC Class I Antigen Presentation	NM_001008785.5:1058
Kif22	1.78	0.653	0.495	3.06	3.42	1.41	8.32	0.0348	0.1	1	lm.nb	MHC Class II Antigen Presentation	NM_145588.1:1055
Kit	-0.305	0.0808	-0.463	-0.146	0.81	0.725	0.904	0.00929	0.0545	1.2636	loglinear	Growth Factor Signaling	NM_001122733.1:4275
Klc1	-0.304	0.0785	-0.458	-0.151	0.81	0.728	0.901	0.00819	0.0525	1.27984	loglinear	MHC Class II Antigen Presentation	NM_001025360.2:1520
Klrd1	-0.688	0.171	-1.02	-0.354	0.621	0.492	0.783	0.00688	0.0486	1.31336	lm.nb	Cytotoxicity	NM_010654.2:434
Klrk1	-0.385	0.129	-0.637	-0.132	0.766	0.643	0.912	0.0244	0.0824	1.08407	loglinear	Cytotoxicity, T-cell Checkpoint Signaling	NM_001083322.1:144
Kmt2a	-0.198	0.0749	-0.345	-0.0511	0.872	0.788	0.965	0.0384	0.105	0.978811	loglinear	Immunometabolism	NM_001081049.1:2080
Kras	-0.368	0.125	-0.613	-0.124	0.775	0.654	0.917	0.0254	0.0844	1.07366	loglinear	Apoptosis, Autophagy, B-cell Receptor Signaling, Chemokine Signaling, Fc Receptors and Phagocytosis, Growth Factor Signaling, T-cell Receptor Signaling, mTOR	NM_021284.5:2620
Lag3	-0.854	0.465	-1.77	0.0569	0.553	0.294	1.04	0.116	0.21	0.677781	lm.nb	MHC Class II Antigen Presentation, T-cell Checkpoint Signaling	NM_008479.1:1700
Lat	-0.807	0.57	-1.93	0.311	0.571	0.263	1.24	0.207	0.317	0.498941	lm.nb	Fc Receptors and Phagocytosis, Growth Factor Signaling, NF-kB Signaling, T-cell Receptor Signaling	NM_010689.2:760
Lbp	0.23	0.118	-0.00197	0.462	1.17	0.999	1.38	0.1	0.192	0.716699	lm.nb	NF-kB Signaling, Toll Like Receptor Signaling	NM_008489.2:1015
Lif	-0.078	0.734	-1.52	1.36	0.947	0.349	2.57	0.919	0.942	0.0259491	lm.nb	TNF Family Signaling	NM_008501.2:3435
Lilra5	-0.185	0.0848	-0.351	-0.0186	0.88	0.784	0.987	0.0722	0.157	0.8041	loglinear	Lymphocyte Trafficking	NM_001081239.2:994
Lilrb4a	1.54	0.249	1.05	2.03	2.91	2.07	4.08	0.00083	0.0294	1.53165	lm.nb	Lymphocyte Trafficking	NM_013532.3:348
Lpin1	-0.375	0.0676	-0.507	-0.242	0.771	0.704	0.846	0.00146	0.0309	1.51004	loglinear	Immunometabolism, mTOR	NM_172950.3:2595
Lrrc41	0.0458	0.162	-0.272	0.363	1.03	0.828	1.29	0.787	0.852	0.0695604	lm.nb	MHC Class I Antigen Presentation	NM_153521.1:1945
Ltb	0.169	0.132	-0.0903	0.428	1.12	0.939	1.35	0.249	0.369	0.432974	lm.nb	NF-kB Signaling	NM_008518.2:163
Ltbp1	-0.378	0.0464	-0.469	-0.287	0.769	0.722	0.819	0.000182	0.0239	1.6216	loglinear	TGF-beta Signaling	NM_019919.2:5280
Ly6c1	-0.205	0.0725	-0.347	-0.0625	0.868	0.786	0.958	0.0303	0.0923	1.0348	loglinear	Lymphocyte Trafficking	NM_010741.3:51
Ly96	0.24	0.144	-0.0431	0.523	1.18	0.971	1.44	0.148	0.245	0.610834	lm.nb	Apoptosis, MHC Class I Antigen Presentation, NF-kB Signaling, Toll Like Receptor Signaling	NM_016923.1:368
Lyn	-0.0535	0.0533	-0.158	0.051	0.964	0.896	1.04	0.355	0.472	0.326058	loglinear	B-cell Receptor Signaling, Chemokine Signaling, Fc Receptors and Phagocytosis, NF-kB Signaling, T-cell Checkpoint Signaling	NM_010747.2:1286
Maf	-0.417	0.231	-0.869	0.0346	0.749	0.547	1.02	0.12	0.214	0.669586	lm.nb	Th2 Differentiation	NM_001025577.2:43
Maged1	-0.13	0.0738	-0.275	0.0143	0.914	0.827	1.01	0.128	0.224	0.649752	loglinear	Apoptosis	NM_019791.2:2496
Malt1	0.583	0.165	0.261	0.905	1.5	1.2	1.87	0.0122	0.0581	1.23582	lm.nb	B-cell Receptor Signaling, Fc Receptors and Phagocytosis, NF-kB Signaling, T-cell Receptor Signaling	NM_172833.2:1196
Maml3	-0.241	0.0973	-0.432	-0.0505	0.846	0.741	0.966	0.0479	0.119	0.924453	loglinear	Th1 Differentiation	NM_001004176.2:2560
Man2b1	0.0995	0.0744	-0.0463	0.245	1.07	0.968	1.19	0.229	0.345	0.462181	loglinear	Immunometabolism	NM_010764.2:1658
Map2k1	-0.098	0.0623	-0.22	0.0241	0.934	0.858	1.02	0.167	0.268	0.571865	loglinear	Apoptosis, Autophagy, B-cell Receptor Signaling, Chemokine Signaling, Growth Factor Signaling, T-cell Receptor Signaling, TNF Family Signaling, Toll Like Receptor Signaling, mTOR	NM_008927.3:1695
Map3k14	-0.143	0.106	-0.351	0.064	0.905	0.784	1.05	0.224	0.339	0.4698	loglinear	Apoptosis, NF-kB Signaling, T-cell Checkpoint Signaling, T-cell Receptor Signaling, TNF Family Signaling	NM_016896.3:3930
Map3k7	-0.116	0.0627	-0.239	0.00671	0.923	0.847	1	0.113	0.208	0.681937	loglinear	Autophagy, B-cell Receptor Signaling, Fc Receptors and Phagocytosis, NF-kB Signaling, NLR Signaling, T-cell Receptor Signaling, TNF Family Signaling, Th17 Mediated Biology, Toll Like Receptor Signaling	NM_172688.2:2405
Map4k2	-0.348	0.0995	-0.543	-0.153	0.786	0.686	0.9	0.0129	0.0581	1.23582	loglinear	Growth Factor Signaling	NM_009006.2:666
Mapk11	-0.495	0.243	-0.971	-0.0185	0.71	0.51	0.987	0.0879	0.174	0.759451	lm.nb	Growth Factor Signaling, Lymphocyte Trafficking, NLR Signaling, T-cell Receptor Signaling, TNF Family Signaling, Th17 Mediated Biology, Th17 differentiation, Toll Like Receptor Signaling	NM_011161.5:2107
Mapk12	-0.448	0.131	-0.704	-0.191	0.733	0.614	0.876	0.0141	0.0602	1.2204	loglinear	Growth Factor Signaling, Lymphocyte Trafficking, NLR Signaling, T-cell Receptor Signaling, TNF Family Signaling, Th17 Mediated Biology, Th17 differentiation, Toll Like Receptor Signaling	NM_013871.3:1586
Mapk14	-0.08	0.0467	-0.171	0.0115	0.946	0.888	1.01	0.137	0.234	0.630784	loglinear	Growth Factor Signaling, Lymphocyte Trafficking, NLR Signaling, T-cell Receptor Signaling, TNF Family Signaling, Th17 Mediated Biology, Th17 differentiation, Toll Like Receptor Signaling	NM_011951.2:1420
Mapk15	0.176	0.229	-0.273	0.625	1.13	0.827	1.54	0.472	0.582	0.235077	lm.nb	Th17 Mediated Biology	NM_177922.2:272
Mapk3	-0.0392	0.0446	-0.127	0.0482	0.973	0.916	1.03	0.413	0.531	0.274905	loglinear	Apoptosis, Autophagy, B-cell Receptor Signaling, Chemokine Signaling, Fc Receptors and Phagocytosis, Growth Factor Signaling, NLR Signaling, T-cell Receptor Signaling, TGF-beta Signaling, TNF Family Signaling, Th17 Mediated Biology, Toll Like Receptor Signaling, mTOR	NM_011952.2:825
Mapk7	-0.29	0.231	-0.743	0.164	0.818	0.597	1.12	0.257	0.377	0.423659	lm.nb	Oxidative Stress, Th17 Mediated Biology, Toll Like Receptor Signaling	NM_011841.1:1292
Mapkapk3	0.0605	0.134	-0.202	0.323	1.04	0.869	1.25	0.667	0.751	0.12436	loglinear	Toll Like Receptor Signaling	NM_178907.3:2226
Mb21d1	0.35	0.318	-0.273	0.973	1.27	0.828	1.96	0.313	0.436	0.360514	lm.nb	Cytosolic DNA Sensing	NM_173386.4:1068
Mbp	-0.496	0.566	-1.6	0.613	0.709	0.329	1.53	0.415	0.533	0.273273	lm.nb	Autoantigens	NM_010777.3:761
Mcl1	-0.0739	0.0668	-0.205	0.057	0.95	0.868	1.04	0.311	0.435	0.361511	loglinear	Apoptosis, Oxidative Stress	NM_008562.3:1012
Mdm2	-0.0747	0.0645	-0.201	0.0517	0.95	0.87	1.04	0.291	0.418	0.378824	loglinear	Oxidative Stress	NM_010786.4:1664
Mef2a	-0.208	0.0525	-0.311	-0.106	0.865	0.806	0.929	0.00737	0.0508	1.29414	loglinear	Toll Like Receptor Signaling	NM_001033713.1:486
Mefv	-0.617	0.568	-1.73	0.497	0.652	0.301	1.41	0.319	0.443	0.353596	lm.nb	Inflammasomes, NLR Signaling	NM_001161790.1:928
Mllt3	-0.533	0.162	-0.851	-0.214	0.691	0.554	0.862	0.0169	0.0654	1.18442	loglinear	Epigenetics and Transcriptional Regulation	NM_027326.3:4506
Mmp3	-0.0543	0.332	-0.705	0.597	0.963	0.613	1.51	0.876	0.919	0.0366845	lm.nb	Oxidative Stress, TNF Family Signaling, Th17 Mediated Biology	NM_010809.1:1575
Mmp9	0.363	0.653	-0.917	1.64	1.29	0.53	3.12	0.599	0.693	0.159267	lm.nb	Lymphocyte Trafficking, TNF Family Signaling, Th17 Mediated Biology	NM_013599.2:1570
Mpv17	-0.102	0.217	-0.528	0.324	0.932	0.693	1.25	0.655	0.741	0.130182	lm.nb	Oxidative Stress	NM_001310527.1:337
Mpz	-1.93	0.723	-3.34	-0.509	0.263	0.0986	0.703	0.0373	0.105	0.978811	lm.nb	Lymphocyte Trafficking	NM_008623.4:1785
Mpzl1	-0.0199	0.114	-0.243	0.203	0.986	0.845	1.15	0.867	0.915	0.0385789	loglinear	Lymphocyte Trafficking	NM_001001880.2:1645
Ms4a1	-0.114	0.272	-0.646	0.419	0.924	0.639	1.34	0.69	0.769	0.114074	lm.nb		NM_007641.5:166
Ms4a4a	0.487	0.237	0.0233	0.95	1.4	1.02	1.93	0.0852	0.172	0.764472	lm.nb		XM_003086124.1:252
Msn	-0.178	0.0799	-0.334	-0.0213	0.884	0.793	0.985	0.0676	0.149	0.826814	loglinear	Interleukin-12 Signaling, Lymphocyte Trafficking	NM_010833.2:515
Msrb2	-0.37	0.171	-0.706	-0.0348	0.774	0.613	0.976	0.0737	0.158	0.801343	loglinear	Oxidative Stress	NM_029619.2:586
Mtmr14	-0.167	0.147	-0.455	0.121	0.891	0.73	1.09	0.3	0.427	0.369572	loglinear	Autophagy, Immunometabolism	NM_026849.2:1618
Mtmr3	-0.172	0.0586	-0.287	-0.057	0.888	0.82	0.961	0.0262	0.0855	1.06803	loglinear	Autophagy, Immunometabolism	NM_028860.2:5320
Mtor	-0.209	0.135	-0.474	0.0552	0.865	0.72	1.04	0.172	0.275	0.560667	loglinear	Autophagy, Th17 differentiation, mTOR	NM_020009.2:2432
Mtr	-0.248	0.22	-0.679	0.184	0.842	0.624	1.14	0.304	0.43	0.366532	lm.nb	Immunometabolism, Oxidative Stress	NM_001081128.3:3012
Mx1	1.08	0.326	0.437	1.72	2.11	1.35	3.28	0.0165	0.065	1.18709	lm.nb	Type I Interferon Signaling	NM_010846.1:1886
Myc	0.413	0.0985	0.22	0.606	1.33	1.16	1.52	0.00574	0.0453	1.3439	loglinear	TGF-beta Signaling	NM_010849.4:630
Myd88	0.2	0.0519	0.098	0.301	1.15	1.07	1.23	0.00849	0.0527	1.27819	loglinear	MHC Class I Antigen Presentation, NF-kB Signaling, NLR Signaling, Toll Like Receptor Signaling	NM_010851.2:1595
Mzb1	0.138	0.497	-0.838	1.11	1.1	0.56	2.16	0.792	0.854	0.0685421	lm.nb	Apoptosis	NM_027222.3:712
Ncam1	-2.13	0.606	-3.32	-0.945	0.228	0.1	0.519	0.0125	0.0581	1.23582	lm.nb	Lymphocyte Trafficking, Type II Interferon Signaling	NM_001113204.1:740
Ncr1	-0.704	0.182	-1.06	-0.347	0.614	0.479	0.786	0.0083	0.0525	1.27984	lm.nb	Cytotoxicity	NM_010746.3:995
Neo1	-0.429	0.0524	-0.531	-0.326	0.743	0.692	0.798	0.000179	0.0239	1.6216	loglinear	Lymphocyte Trafficking	NM_001042752.1:6448
Nf1	-0.48	0.0716	-0.621	-0.34	0.717	0.65	0.79	0.000531	0.0294	1.53165	loglinear	Epigenetics and Transcriptional Regulation	NM_010897.2:2705
Nfatc1	0.282	0.162	-0.0348	0.598	1.22	0.976	1.51	0.132	0.228	0.642065	loglinear	B-cell Receptor Signaling, Fc Receptors and Phagocytosis, T-cell Receptor Signaling	NM_016791.4:1570
Nfatc2	-0.109	0.236	-0.572	0.355	0.927	0.673	1.28	0.662	0.746	0.127261	lm.nb	B-cell Receptor Signaling, Fc Receptors and Phagocytosis, T-cell Receptor Signaling	NM_001037177.1:1559
Nfe2l1	-0.229	0.0859	-0.397	-0.0605	0.853	0.759	0.959	0.0373	0.105	0.978811	loglinear	Oxidative Stress	NM_001130450.1:2575
Nfe2l2	-0.0411	0.0686	-0.176	0.0933	0.972	0.885	1.07	0.571	0.669	0.174574	loglinear	Oxidative Stress	NM_010902.3:1665
Nfkb1	0.0421	0.0476	-0.0511	0.135	1.03	0.965	1.1	0.41	0.529	0.276544	loglinear	Apoptosis, B-cell Receptor Signaling, Chemokine Signaling, Cytosolic DNA Sensing, Fc Receptors and Phagocytosis, Inflammasomes, NF-kB Signaling, NLR Signaling, Oxidative Stress, T-cell Receptor Signaling, TNF Family Signaling, Th1 Differentiation, Th17 Mediated Biology, Toll Like Receptor Signaling	NM_008689.2:2125
Nfkb2	0.462	0.138	0.191	0.733	1.38	1.14	1.66	0.0156	0.0637	1.19586	lm.nb	Inflammasomes, NF-kB Signaling, NLR Signaling, Toll Like Receptor Signaling	NM_019408.2:1150
Nfkbia	0.279	0.149	-0.0121	0.57	1.21	0.992	1.48	0.109	0.203	0.692504	lm.nb	Apoptosis, B-cell Receptor Signaling, Chemokine Signaling, Cytosolic DNA Sensing, Fc Receptors and Phagocytosis, NF-kB Signaling, NLR Signaling, T-cell Receptor Signaling, TNF Family Signaling, Th17 Mediated Biology, Toll Like Receptor Signaling	NM_010907.2:646
Nfkbib	0.373	0.185	0.00939	0.736	1.29	1.01	1.67	0.0911	0.178	0.74958	loglinear	B-cell Receptor Signaling, Chemokine Signaling, Cytosolic DNA Sensing, NF-kB Signaling, NLR Signaling, T-cell Receptor Signaling, Toll Like Receptor Signaling	NM_010908.4:382
Nfkbie	1.21	0.358	0.512	1.91	2.32	1.43	3.77	0.0147	0.0614	1.21183	lm.nb	B-cell Receptor Signaling, NF-kB Signaling, T-cell Receptor Signaling	NM_008690.3:630
Nfkbiz	0.233	0.123	-0.00884	0.474	1.18	0.994	1.39	0.108	0.201	0.696804	lm.nb	NF-kB Signaling	NM_030612.1:1305
Nkg7	-0.645	0.166	-0.971	-0.319	0.639	0.51	0.802	0.00818	0.0525	1.27984	lm.nb	Cytotoxicity	NM_024253.4:530
Nkiras2	-0.00347	0.0552	-0.112	0.105	0.998	0.925	1.08	0.952	0.962	0.0168249	loglinear	Toll Like Receptor Signaling	NM_028024.2:81
Nlrp1a	-1.46	0.341	-2.13	-0.795	0.363	0.228	0.576	0.00514	0.0443	1.3536	lm.nb	Inflammasomes, NLR Signaling	NM_001004142.2:4070
Nlrp3	0.239	0.227	-0.206	0.684	1.18	0.867	1.61	0.333	0.455	0.341989	lm.nb	Inflammasomes, NLR Signaling	NM_145827.3:508
Nod1	-0.335	0.107	-0.545	-0.125	0.793	0.685	0.917	0.0205	0.0739	1.13136	loglinear	NLR Signaling, Toll Like Receptor Signaling	NM_172729.2:1446
Nod2	0.626	0.261	0.115	1.14	1.54	1.08	2.2	0.0533	0.125	0.90309	loglinear	NLR Signaling, TNF Family Signaling, Toll Like Receptor Signaling	NM_145857.2:1086
Nos2	0.341	0.278	-0.204	0.887	1.27	0.868	1.85	0.266	0.387	0.412289	lm.nb	Immunometabolism	NM_010927.3:3715
Notch1	-0.278	0.115	-0.504	-0.0513	0.825	0.705	0.965	0.053	0.125	0.90309	loglinear	Th2 Differentiation	NM_008714.2:1425
Notch2	-0.211	0.0792	-0.367	-0.0561	0.864	0.776	0.962	0.0371	0.105	0.978811	loglinear	Th2 Differentiation	NM_010928.1:5110
Notch3	-0.367	0.211	-0.78	0.0466	0.776	0.582	1.03	0.133	0.229	0.640165	lm.nb	Th1 Differentiation	NM_008716.2:550
Nprl2	-0.365	0.0941	-0.549	-0.18	0.777	0.683	0.883	0.00822	0.0525	1.27984	loglinear	mTOR	NM_018879.2:412
Nprl3	-0.327	0.155	-0.632	-0.0225	0.797	0.645	0.985	0.08	0.168	0.774691	loglinear	mTOR	NM_181569.3:870
Nptn	-0.0351	0.0558	-0.144	0.0742	0.976	0.905	1.05	0.552	0.655	0.183759	loglinear	Growth Factor Signaling	NM_009145.2:296
Nr4a2	-0.284	0.167	-0.611	0.0433	0.821	0.655	1.03	0.14	0.236	0.627088	loglinear	Oxidative Stress	NM_001139509.1:362
Nras	-0.0122	0.0828	-0.175	0.15	0.992	0.886	1.11	0.887	0.924	0.034328	loglinear	Apoptosis, Autophagy, B-cell Receptor Signaling, Chemokine Signaling, Fc Receptors and Phagocytosis, Growth Factor Signaling, T-cell Receptor Signaling, mTOR	NM_010937.2:3665
Nrbf2	0.0131	0.0718	-0.128	0.154	1.01	0.915	1.11	0.862	0.913	0.0395292	loglinear	Autophagy	NM_001036293.2:1170
Nudt1	-0.133	0.209	-0.542	0.277	0.912	0.687	1.21	0.549	0.655	0.183759	loglinear	Immunometabolism, Oxidative Stress	NM_008637.1:476
Oas1a	1.4	0.217	0.972	1.82	2.64	1.96	3.54	0.000669	0.0294	1.53165	lm.nb	NLR Signaling, Type I Interferon Signaling, Type II Interferon Signaling	NM_145211.2:471
Oas2	0.71	0.327	0.0689	1.35	1.64	1.05	2.55	0.073	0.158	0.801343	lm.nb	NLR Signaling, Type I Interferon Signaling, Type II Interferon Signaling	NM_145227.3:1148
Oasl1	1.24	0.347	0.56	1.92	2.36	1.47	3.79	0.0117	0.0581	1.23582	loglinear	Type I Interferon Signaling, Type II Interferon Signaling	NM_145209.3:626
Ociad2	-0.0147	0.138	-0.286	0.257	0.99	0.82	1.19	0.919	0.942	0.0259491	lm.nb	Growth Factor Signaling	NM_026950.3:110
Orai1	-0.194	0.241	-0.666	0.278	0.874	0.63	1.21	0.452	0.561	0.251037	lm.nb	B-cell Receptor Signaling	NM_175423.3:1075
Otud7b	-0.555	0.105	-0.76	-0.35	0.681	0.591	0.785	0.00182	0.0314	1.50307	loglinear	TNF Family Signaling	NM_001025613.1:3416
Otulin	-0.136	0.118	-0.368	0.0955	0.91	0.775	1.07	0.293	0.419	0.377786	loglinear	TNF Family Signaling	NM_001013792.2:534
P2rx4	0.12	0.111	-0.0977	0.338	1.09	0.934	1.26	0.321	0.445	0.35164	loglinear	Endothelial Activation	NM_011026.2:1655
P2rx7	-0.0829	0.13	-0.337	0.172	0.944	0.792	1.13	0.547	0.653	0.185087	loglinear	Inflammasomes, NLR Signaling	NM_001038839.2:378
Padi2	-0.36	0.185	-0.723	0.00334	0.779	0.606	1	0.1	0.192	0.716699	lm.nb	Epigenetics and Transcriptional Regulation	NM_008812.2:1016
Panx1	0.00289	0.14	-0.272	0.278	1	0.828	1.21	0.984	0.987	0.00568285	loglinear	Inflammasomes, NLR Signaling	NM_019482.2:1322
Pard3	-0.328	0.129	-0.581	-0.0742	0.797	0.668	0.95	0.0444	0.113	0.946922	lm.nb	Chemokine Signaling, Growth Factor Signaling, TGF-beta Signaling	NM_001013581.2:692
Park2	-0.582	0.188	-0.951	-0.213	0.668	0.517	0.863	0.0213	0.0749	1.12552	loglinear	MHC Class I Antigen Presentation, Oxidative Stress	NM_016694.3:648
Parp1	-0.166	0.0764	-0.315	-0.0159	0.892	0.804	0.989	0.0733	0.158	0.801343	loglinear	Apoptosis, Autoantigens, NF-kB Signaling, Oxidative Stress, TGF-beta Signaling	NM_007415.2:3020
Pax5	-0.343	0.375	-1.08	0.392	0.788	0.474	1.31	0.395	0.514	0.289037	lm.nb	Epigenetics and Transcriptional Regulation	NM_008782.2:90
Pcgf2	-0.0594	0.122	-0.298	0.179	0.96	0.814	1.13	0.642	0.733	0.134896	loglinear	Oxidative Stress	NM_009545.2:590
Pdpn	0.107	0.0446	0.0197	0.194	1.08	1.01	1.14	0.0532	0.125	0.90309	loglinear	Lymphocyte Trafficking	NM_010329.2:1625
Pf4	0.515	0.211	0.101	0.93	1.43	1.07	1.9	0.0508	0.121	0.917215	lm.nb	Chemokine Signaling	NM_019932.4:148
Pik3ca	-0.265	0.11	-0.481	-0.0493	0.832	0.717	0.966	0.0527	0.125	0.90309	loglinear	Apoptosis, Autophagy, B-cell Receptor Signaling, Chemokine Signaling, Fc Receptors and Phagocytosis, Growth Factor Signaling, Immunometabolism, T-cell Checkpoint Signaling, T-cell Receptor Signaling, TNF Family Signaling, Toll Like Receptor Signaling, mTOR	NM_008839.1:1255
Pik3cd	0.163	0.148	-0.127	0.453	1.12	0.916	1.37	0.313	0.436	0.360514	loglinear	Apoptosis, Autophagy, B-cell Receptor Signaling, Chemokine Signaling, Growth Factor Signaling, Immunometabolism, T-cell Receptor Signaling, TNF Family Signaling, Toll Like Receptor Signaling, mTOR	XM_003945690.1:4648
Pik3r2	-0.097	0.0563	-0.207	0.0133	0.935	0.866	1.01	0.136	0.233	0.632644	loglinear	Apoptosis, Autophagy, B-cell Receptor Signaling, Chemokine Signaling, Fc Receptors and Phagocytosis, Growth Factor Signaling, Immunometabolism, T-cell Checkpoint Signaling, T-cell Receptor Signaling, TNF Family Signaling, Toll Like Receptor Signaling, mTOR	NM_008841.2:230
Pkm	0.00341	0.0617	-0.117	0.124	1	0.922	1.09	0.958	0.965	0.0154727	loglinear	Immunometabolism	NM_011099.2:526
Plaur	0.188	0.102	-0.0111	0.388	1.14	0.992	1.31	0.114	0.208	0.681937	loglinear	Complement System	NM_011113.3:1085
Plcb1	-0.0287	0.117	-0.257	0.2	0.98	0.837	1.15	0.814	0.874	0.0584886	loglinear	Chemokine Signaling, Growth Factor Signaling, Immunometabolism, Interleukin-12 Signaling, NLR Signaling	NM_019677.2:619
Plcb2	0.069	0.107	-0.142	0.279	1.05	0.907	1.21	0.544	0.653	0.185087	loglinear	Chemokine Signaling, Growth Factor Signaling, Immunometabolism, NLR Signaling	NM_177568.2:846
Plcg1	-0.271	0.0718	-0.411	-0.13	0.829	0.752	0.914	0.00932	0.0545	1.2636	loglinear	B-cell Receptor Signaling, Fc Receptors and Phagocytosis, Growth Factor Signaling, Immunometabolism, Lymphocyte Trafficking, NF-kB Signaling, T-cell Receptor Signaling	NM_021280.3:3866
Plcg2	0.0568	0.0843	-0.109	0.222	1.04	0.928	1.17	0.526	0.634	0.197911	loglinear	B-cell Receptor Signaling, Fc Receptors and Phagocytosis, Immunometabolism, Lymphocyte Trafficking, NF-kB Signaling, Toll Like Receptor Signaling	NM_172285.1:978
Pld3	0.118	0.0452	0.0299	0.207	1.09	1.02	1.15	0.0394	0.106	0.974694	loglinear	Immunometabolism	NM_011116.1:1529
Plekhb2	-0.152	0.0832	-0.315	0.0108	0.9	0.804	1.01	0.117	0.211	0.675718	loglinear	Autophagy	NM_175421.1:134
Polr1c	0.00611	0.0804	-0.151	0.164	1	0.9	1.12	0.942	0.958	0.0186345	loglinear	Autoantigens, Cytosolic DNA Sensing, Immunometabolism	NM_009085.2:252
Polr1d	0.00304	0.0458	-0.0867	0.0928	1	0.942	1.07	0.949	0.961	0.0172766	loglinear	Autoantigens, Cytosolic DNA Sensing, Immunometabolism	NM_009087.1:16
Polr3d	0.144	0.135	-0.119	0.408	1.11	0.921	1.33	0.325	0.449	0.347754	loglinear	Autoantigens, Cytosolic DNA Sensing, Immunometabolism	NM_001164082.1:687
Polr3h	0.11	0.116	-0.117	0.336	1.08	0.922	1.26	0.379	0.5	0.30103	loglinear	Autoantigens, Cytosolic DNA Sensing, Immunometabolism	NM_030229.4:1360
Pou2f2	-0.0819	0.175	-0.425	0.261	0.945	0.745	1.2	0.656	0.741	0.130182	loglinear	Epigenetics and Transcriptional Regulation	NM_001163556.1:52
Pparg	0.0344	0.324	-0.6	0.669	1.02	0.66	1.59	0.919	0.942	0.0259491	lm.nb	Immunometabolism	NM_011146.1:1060
Ppbp	-0.541	0.252	-1.04	-0.0469	0.687	0.488	0.968	0.0755	0.161	0.793174	lm.nb	Chemokine Signaling	NM_023785.2:225
Ppp2r5d	-0.062	0.0913	-0.241	0.117	0.958	0.846	1.08	0.523	0.633	0.198596	loglinear	Immunometabolism, Toll Like Receptor Signaling	NM_009358.3:860
Prdm1	-0.314	0.266	-0.835	0.207	0.804	0.561	1.15	0.283	0.408	0.38934	lm.nb	Epigenetics and Transcriptional Regulation	NM_007548.3:1440
Prdx2	-0.00532	0.0658	-0.134	0.124	0.996	0.911	1.09	0.938	0.956	0.0195421	loglinear	Oxidative Stress	NM_011563.5:210
Prf1	-1.17	0.202	-1.56	-0.772	0.445	0.338	0.586	0.00117	0.0309	1.51004	loglinear	Apoptosis	NM_011073.2:1350
Prkcd	0.118	0.071	-0.0209	0.257	1.09	0.986	1.2	0.147	0.244	0.61261	loglinear	Apoptosis, Autophagy, Chemokine Signaling, NLR Signaling, Oxidative Stress, Type II Interferon Signaling	NM_011103.2:1265
Prkcq	-0.538	0.242	-1.01	-0.0633	0.689	0.495	0.957	0.0681	0.15	0.823909	lm.nb	Apoptosis, Autophagy, Fc Receptors and Phagocytosis, NF-kB Signaling, T-cell Receptor Signaling	NM_008859.2:1210
Prkdc	-0.328	0.146	-0.615	-0.0419	0.796	0.653	0.971	0.0657	0.147	0.832683	loglinear	Cytosolic DNA Sensing	NM_011159.2:3108
Prmt5	-0.0111	0.0932	-0.194	0.172	0.992	0.874	1.13	0.909	0.94	0.0268721	loglinear	Endothelial Activation	NM_013768.3:1765
Pros1	-0.326	0.0631	-0.449	-0.202	0.798	0.732	0.869	0.00209	0.0314	1.50307	loglinear	Complement System	NM_011173.2:2720
Psip1	-0.245	0.0848	-0.411	-0.0784	0.844	0.752	0.947	0.0279	0.0891	1.05012	loglinear	Oxidative Stress	NM_133948.4:308
Psmb10	-0.0105	0.0689	-0.145	0.124	0.993	0.904	1.09	0.883	0.922	0.0352691	loglinear	Apoptosis, B-cell Receptor Signaling, Fc Receptors and Phagocytosis, Immunometabolism, MHC Class I Antigen Presentation, NF-kB Signaling, T-cell Receptor Signaling	NM_013640.3:401
Psmb8	0.329	0.12	0.0946	0.563	1.26	1.07	1.48	0.0332	0.0967	1.01457	loglinear	Apoptosis, B-cell Receptor Signaling, Fc Receptors and Phagocytosis, Immunometabolism, MHC Class I Antigen Presentation, NF-kB Signaling, T-cell Receptor Signaling, Type I Interferon Signaling	NM_010724.2:362
Psmb9	0.211	0.125	-0.0344	0.457	1.16	0.976	1.37	0.143	0.239	0.621602	loglinear	Apoptosis, B-cell Receptor Signaling, Fc Receptors and Phagocytosis, Immunometabolism, MHC Class I Antigen Presentation, NF-kB Signaling, T-cell Receptor Signaling	NM_013585.2:540
Pstpip1	-0.385	0.54	-1.44	0.673	0.766	0.368	1.59	0.502	0.612	0.213249	lm.nb	Inflammasomes, NLR Signaling	NM_011193.2:1091
Pten	-0.0465	0.0599	-0.164	0.071	0.968	0.893	1.05	0.468	0.578	0.238072	loglinear	Autophagy, Immunometabolism, T-cell Receptor Signaling, mTOR	NM_008960.2:5160
Ptger4	0.327	0.559	-0.77	1.42	1.25	0.587	2.68	0.581	0.678	0.16877	lm.nb		NM_008965.1:315
Ptgs2	0.158	0.156	-0.148	0.465	1.12	0.902	1.38	0.351	0.47	0.327902	loglinear	Immunometabolism, NF-kB Signaling, Oxidative Stress, TNF Family Signaling, Th17 Mediated Biology	NM_011198.3:675
Ptk2	-0.296	0.0705	-0.434	-0.158	0.814	0.74	0.896	0.00569	0.0453	1.3439	loglinear	Apoptosis, Chemokine Signaling, Lymphocyte Trafficking	NM_007982.2:1060
Ptk2b	-0.0183	0.106	-0.227	0.19	0.987	0.855	1.14	0.869	0.915	0.0385789	loglinear	Chemokine Signaling, Lymphocyte Trafficking, Oxidative Stress	NM_001162365.1:2000
Ptpn11	-0.241	0.0906	-0.418	-0.0629	0.846	0.748	0.957	0.0378	0.105	0.978811	loglinear	Lymphocyte Trafficking, T-cell Checkpoint Signaling, Toll Like Receptor Signaling, Type I Interferon Signaling	NM_011202.3:3710
Ptpn18	0.0411	0.134	-0.221	0.303	1.03	0.858	1.23	0.769	0.84	0.0757207	loglinear	B-cell Receptor Signaling	NM_011206.2:1257
Ptpn22	-0.258	0.246	-0.74	0.224	0.836	0.599	1.17	0.335	0.455	0.341989	lm.nb	T-cell Receptor Signaling	NM_008979.1:1203
Ptpn6	0.283	0.122	0.0437	0.523	1.22	1.03	1.44	0.0597	0.135	0.869666	loglinear	B-cell Receptor Signaling, Other Interleukin Signaling, T-cell Checkpoint Signaling, T-cell Receptor Signaling, Type I Interferon Signaling, Type II Interferon Signaling	NM_013545.2:1691
Ptprc	0.00016	0.0926	-0.181	0.182	1	0.882	1.13	0.999	0.999	0.000434512	loglinear	Lymphocyte Trafficking, T-cell Receptor Signaling	NM_011210.3:2320
Pvr	-0.116	0.124	-0.359	0.126	0.923	0.78	1.09	0.384	0.504	0.297569	loglinear	Lymphocyte Trafficking	NM_027514.2:962
Rac1	-0.232	0.0546	-0.339	-0.125	0.851	0.791	0.917	0.0054	0.0448	1.34872	loglinear	B-cell Receptor Signaling, Chemokine Signaling, Fc Receptors and Phagocytosis, Growth Factor Signaling, Lymphocyte Trafficking, T-cell Checkpoint Signaling, Toll Like Receptor Signaling	NM_009007.2:1045
Rap1a	-0.156	0.0451	-0.244	-0.0675	0.898	0.844	0.954	0.0135	0.0589	1.22988	loglinear	Chemokine Signaling, Growth Factor Signaling, Immunometabolism, Lymphocyte Trafficking	NM_145541.4:695
Rarres1	-0.833	0.433	-1.68	0.0152	0.561	0.312	1.01	0.103	0.194	0.712198	lm.nb	Immunometabolism	NM_001164763.1:514
Rassf5	-0.0608	0.0787	-0.215	0.0935	0.959	0.862	1.07	0.469	0.579	0.237321	loglinear	Growth Factor Signaling, Lymphocyte Trafficking	NM_018750.3:2420
Rb1	-0.351	0.0717	-0.491	-0.21	0.784	0.711	0.864	0.00272	0.0318	1.49757	loglinear	Epigenetics and Transcriptional Regulation	NM_009029.2:1590
Rbpj	0.0598	0.0622	-0.0622	0.182	1.04	0.958	1.13	0.374	0.494	0.306273	loglinear	Th1 Differentiation	NM_001080927.1:3280
Rela	-0.187	0.071	-0.326	-0.0479	0.878	0.798	0.967	0.0388	0.105	0.978811	loglinear	Apoptosis, B-cell Receptor Signaling, Chemokine Signaling, Cytosolic DNA Sensing, Fc Receptors and Phagocytosis, Inflammasomes, NF-kB Signaling, NLR Signaling, Oxidative Stress, T-cell Receptor Signaling, TNF Family Signaling, Th1 Differentiation, Th17 Mediated Biology, Toll Like Receptor Signaling	NM_009045.4:645
Relb	0.556	0.168	0.227	0.884	1.47	1.17	1.85	0.0161	0.0645	1.19044	lm.nb	NF-kB Signaling	NM_009046.2:2013
Rhoa	-0.167	0.0451	-0.256	-0.0788	0.891	0.838	0.947	0.01	0.0547	1.26201	loglinear	Chemokine Signaling, Growth Factor Signaling, Lymphocyte Trafficking, NLR Signaling, T-cell Receptor Signaling, TGF-beta Signaling, mTOR	NM_016802.4:1885
Ripk1	-0.334	0.106	-0.542	-0.125	0.793	0.687	0.917	0.0201	0.0732	1.13549	loglinear	Apoptosis, Cytosolic DNA Sensing, NF-kB Signaling, NLR Signaling, TNF Family Signaling, Toll Like Receptor Signaling	NM_009068.3:1246
Ripk2	0.117	0.118	-0.114	0.347	1.08	0.924	1.27	0.359	0.476	0.322393	loglinear	NLR Signaling, T-cell Receptor Signaling, Toll Like Receptor Signaling	NM_138952.3:830
Ripk3	0.0353	0.303	-0.558	0.629	1.02	0.679	1.55	0.911	0.94	0.0268721	lm.nb	Cytosolic DNA Sensing, NLR Signaling, TNF Family Signaling, Toll Like Receptor Signaling	NM_019955.1:270
Rnaseh2a	-0.921	0.543	-1.99	0.144	0.528	0.253	1.11	0.141	0.238	0.623423	lm.nb	Epigenetics and Transcriptional Regulation	NM_027187.3:970
Rnf126	-0.0735	0.0912	-0.252	0.105	0.95	0.84	1.08	0.451	0.561	0.251037	loglinear	MHC Class I Antigen Presentation	NM_144528.3:324
Rock1	-0.198	0.0601	-0.316	-0.0804	0.872	0.803	0.946	0.0165	0.065	1.18709	loglinear	Apoptosis, Chemokine Signaling, Lymphocyte Trafficking, TGF-beta Signaling	NM_009071.2:415
Rock2	-0.369	0.139	-0.642	-0.0961	0.774	0.641	0.936	0.038	0.105	0.978811	loglinear	Chemokine Signaling, Lymphocyte Trafficking	NM_009072.2:4680
Rora	-0.292	0.0722	-0.433	-0.15	0.817	0.741	0.901	0.00677	0.0486	1.31336	loglinear	Immunometabolism, Th17 differentiation	NM_013646.1:1045
Rorc	0.0884	0.0574	-0.024	0.201	1.06	0.983	1.15	0.174	0.278	0.555955	loglinear	Th17 differentiation	NM_011281.2:648
Rps6ka5	-0.335	0.173	-0.674	0.00455	0.793	0.627	1	0.101	0.193	0.714443	lm.nb	TNF Family Signaling, Toll Like Receptor Signaling	NM_153587.2:2755
Rras2	-0.612	0.11	-0.827	-0.397	0.654	0.564	0.76	0.00142	0.0309	1.51004	loglinear	Autophagy	NM_025846.2:1865
Rsad2	0.682	0.262	0.169	1.19	1.6	1.12	2.29	0.0403	0.108	0.966576	lm.nb	Type I Interferon Signaling	NM_021384.2:3185
S100a8	0.891	0.24	0.421	1.36	1.85	1.34	2.57	0.00989	0.0547	1.26201	lm.nb	Th17 Mediated Biology, Toll Like Receptor Signaling	NM_013650.2:69
S100a9	0.774	0.264	0.256	1.29	1.71	1.19	2.45	0.0263	0.0855	1.06803	lm.nb	Th17 Mediated Biology, Toll Like Receptor Signaling	NM_009114.3:169
S1pr1	-0.552	0.116	-0.779	-0.325	0.682	0.583	0.798	0.00311	0.0345	1.46218	lm.nb	Immunometabolism, Lymphocyte Trafficking	NM_007901.4:850
S1pr4	-0.547	0.411	-1.35	0.258	0.684	0.392	1.2	0.231	0.347	0.459671	lm.nb	Immunometabolism, Lymphocyte Trafficking	NM_010102.2:1110
S1pr5	-1.11	0.586	-2.26	0.0396	0.463	0.209	1.03	0.107	0.201	0.696804	loglinear	Immunometabolism, Lymphocyte Trafficking	NM_053190.2:840
Sar1b	-0.151	0.0562	-0.261	-0.0411	0.901	0.834	0.972	0.036	0.103	0.987163	loglinear	Immunometabolism, MHC Class I Antigen Presentation, MHC Class II Antigen Presentation	NM_025535.2:522
Sbno2	0.2	0.117	-0.0299	0.43	1.15	0.979	1.35	0.139	0.235	0.628932	loglinear	NF-kB Signaling	NM_183426.1:2656
Sdc1	-0.011	0.0512	-0.111	0.0893	0.992	0.926	1.06	0.837	0.891	0.0501223	loglinear	Immunometabolism, Lymphocyte Trafficking, Oxidative Stress	NM_011519.2:1855
Selenbp1	-0.278	0.105	-0.483	-0.0719	0.825	0.715	0.951	0.0383	0.105	0.978811	lm.nb	Immunometabolism	NM_009150.3:972
Sell	-0.0542	0.157	-0.361	0.253	0.963	0.778	1.19	0.741	0.82	0.0861861	lm.nb	Lymphocyte Trafficking	NM_001164059.1:664
Serping1	0.0608	0.0282	0.00542	0.116	1.04	1	1.08	0.0749	0.16	0.79588	loglinear	Complement System	NM_009776.3:1480
Sgk1	0.128	0.0828	-0.0343	0.29	1.09	0.976	1.22	0.173	0.277	0.55752	loglinear	mTOR	NM_001161845.2:1134
Sh2d1a	-0.949	0.618	-2.16	0.262	0.518	0.224	1.2	0.175	0.279	0.554396	lm.nb		NR_132588.1:334
Sigirr	-0.443	0.113	-0.665	-0.221	0.735	0.63	0.858	0.00789	0.0522	1.28233	loglinear	Toll Like Receptor Signaling	NM_023059.3:836
Siglec1	0.616	0.404	-0.176	1.41	1.53	0.885	2.65	0.178	0.282	0.549751	lm.nb	Lymphocyte Trafficking	NM_011426.3:4550
Siglecf	-0.492	0.192	-0.868	-0.116	0.711	0.548	0.923	0.0427	0.111	0.954677	loglinear	Lymphocyte Trafficking	NM_145581.1:355
Sipa1	-1.12	0.54	-2.17	-0.0564	0.462	0.222	0.962	0.0845	0.172	0.764472	lm.nb	Growth Factor Signaling, Lymphocyte Trafficking	NM_001164480.1:2366
Sirt1	-0.247	0.137	-0.514	0.0211	0.843	0.7	1.01	0.121	0.214	0.669586	lm.nb	Oxidative Stress	NM_019812.2:843
Skil	0.0837	0.0821	-0.0771	0.245	1.06	0.948	1.18	0.347	0.468	0.329754	loglinear	TGF-beta Signaling	NM_011386.2:1349
Skp1a	-0.143	0.0356	-0.213	-0.0736	0.905	0.863	0.95	0.00688	0.0486	1.31336	loglinear	B-cell Receptor Signaling, Fc Receptors and Phagocytosis, MHC Class I Antigen Presentation, NF-kB Signaling, T-cell Receptor Signaling, TGF-beta Signaling, Toll Like Receptor Signaling	NM_011543.4:490
Slamf6	0.431	0.383	-0.321	1.18	1.35	0.801	2.27	0.304	0.43	0.366532	lm.nb	Cytotoxicity	NM_030710.2:805
Slamf7	0.0361	0.262	-0.478	0.55	1.03	0.718	1.46	0.895	0.928	0.032452	lm.nb	Cytotoxicity	NM_144539.5:750
Slc3a2	-0.163	0.0725	-0.306	-0.0214	0.893	0.809	0.985	0.065	0.146	0.835647	loglinear	Immunometabolism, mTOR	NM_008577.4:1150
Slc7a5	0.455	0.266	-0.0659	0.976	1.37	0.955	1.97	0.138	0.234	0.630784	lm.nb	Immunometabolism, mTOR	NM_011404.3:780
Smad2	-0.23	0.0897	-0.406	-0.054	0.853	0.755	0.963	0.0428	0.111	0.954677	loglinear	TGF-beta Signaling, Th17 differentiation, Treg Differentiation	NM_010754.4:880
Smad3	-0.212	0.124	-0.456	0.0314	0.863	0.729	1.02	0.139	0.235	0.628932	loglinear	TGF-beta Signaling, Th17 differentiation, Treg Differentiation	NM_016769.3:1845
Smad4	-0.167	0.0887	-0.341	0.00727	0.891	0.79	1.01	0.109	0.203	0.692504	loglinear	Endothelial Activation, TGF-beta Signaling, Th17 differentiation, Treg Differentiation	NM_008540.2:2885
Smad5	-0.221	0.0607	-0.34	-0.102	0.858	0.79	0.932	0.0109	0.0573	1.24185	loglinear	TGF-beta Signaling	NM_008541.2:2630
Smarca4	-0.0692	0.0686	-0.204	0.0653	0.953	0.868	1.05	0.352	0.47	0.327902	loglinear	Epigenetics and Transcriptional Regulation	NM_011417.2:3540
Smn1	-0.0563	0.0981	-0.249	0.136	0.962	0.842	1.1	0.587	0.683	0.165579	loglinear	Immunometabolism	NM_011420.2:390
Snca	-1.16	0.27	-1.69	-0.633	0.447	0.31	0.645	0.00507	0.0443	1.3536	lm.nb	Oxidative Stress	NM_009221.2:285
Socs1	0.119	0.213	-0.3	0.537	1.09	0.812	1.45	0.598	0.693	0.159267	lm.nb	MHC Class I Antigen Presentation, Toll Like Receptor Signaling, Type I Interferon Signaling, Type II Interferon Signaling	NM_009896.2:1020
Socs3	0.216	0.204	-0.184	0.617	1.16	0.88	1.53	0.33	0.453	0.343902	lm.nb	MHC Class I Antigen Presentation, TNF Family Signaling, Type I Interferon Signaling, Type II Interferon Signaling	NM_007707.2:585
Socs5	-0.104	0.138	-0.373	0.166	0.931	0.772	1.12	0.48	0.589	0.229885	lm.nb	Endothelial Activation	NM_019654.2:1470
Sod1	-0.178	0.0348	-0.247	-0.11	0.884	0.843	0.926	0.00216	0.0314	1.50307	loglinear	Interleukin-12 Signaling, Oxidative Stress	NM_011434.1:219
Sp100	0.0291	0.086	-0.139	0.198	1.02	0.908	1.15	0.747	0.824	0.0840728	loglinear	Autoantigens, Type II Interferon Signaling	NM_013673.3:410
Sp3	-0.202	0.0462	-0.292	-0.111	0.87	0.817	0.926	0.00474	0.0433	1.36351	loglinear	Epigenetics and Transcriptional Regulation	NM_001018042.3:1063
Spi1	0.557	0.111	0.34	0.774	1.47	1.27	1.71	0.00237	0.0314	1.50307	loglinear	Epigenetics and Transcriptional Regulation	NM_011355.1:200
Spib	0.0214	0.7	-1.35	1.39	1.01	0.392	2.63	0.977	0.981	0.00833099	lm.nb	Epigenetics and Transcriptional Regulation	NM_019866.1:2036
Sppl2b	0.0992	0.108	-0.113	0.311	1.07	0.925	1.24	0.394	0.514	0.289037	loglinear	TNF Family Signaling	NM_175195.3:698
Sptan1	-0.297	0.112	-0.516	-0.0774	0.814	0.699	0.948	0.0379	0.105	0.978811	loglinear	Apoptosis	NM_001177667.1:7553
Sqstm1	-0.116	0.046	-0.206	-0.0257	0.923	0.867	0.982	0.0453	0.114	0.943095	loglinear	Apoptosis	NM_011018.2:1430
Src	-0.147	0.0756	-0.295	0.00104	0.903	0.815	1	0.0996	0.192	0.716699	loglinear	Chemokine Signaling, Growth Factor Signaling, Oxidative Stress, T-cell Checkpoint Signaling	NM_001025395.2:968
Stat1	0.271	0.124	0.0273	0.515	1.21	1.02	1.43	0.0721	0.157	0.8041	loglinear	Chemokine Signaling, Interleukin-12 Signaling, NLR Signaling, Other Interleukin Signaling, Th1 Differentiation, Toll Like Receptor Signaling, Type I Interferon Signaling, Type II Interferon Signaling	NM_009283.3:1590
Stat2	0.276	0.123	0.0339	0.518	1.21	1.02	1.43	0.0669	0.149	0.826814	loglinear	Chemokine Signaling, NLR Signaling, Other Interleukin Signaling, Type I Interferon Signaling	NM_019963.1:362
Stat3	0.0139	0.0486	-0.0814	0.109	1.01	0.945	1.08	0.784	0.852	0.0695604	loglinear	Chemokine Signaling, Interleukin-12 Signaling, Other Interleukin Signaling, Th17 differentiation, Treg Differentiation	NM_213659.2:1360
Stat4	-0.497	0.753	-1.97	0.978	0.708	0.255	1.97	0.533	0.642	0.192465	lm.nb	Interleukin-12 Signaling, Other Interleukin Signaling, Th1 Differentiation	NM_011487.4:1816
Stat5a	0.00281	0.153	-0.298	0.303	1	0.813	1.23	0.986	0.987	0.00568285	loglinear	Other Interleukin Signaling, Th2 Differentiation	NM_011488.2:1545
Stat5b	-0.315	0.11	-0.53	-0.0996	0.804	0.693	0.933	0.0285	0.0902	1.04479	loglinear	Chemokine Signaling, Other Interleukin Signaling, Th2 Differentiation	NM_011489.3:4855
Stat6	-0.114	0.0584	-0.229	0.00031	0.924	0.854	1	0.0984	0.191	0.718967	loglinear	Other Interleukin Signaling, Oxidative Stress, Th2 Differentiation	NM_009284.2:3465
Stk11	-0.314	0.112	-0.533	-0.0949	0.804	0.691	0.936	0.0308	0.0923	1.0348	loglinear	Autophagy, Immunometabolism, mTOR	NM_011492.3:395
Stk26	-0.263	0.189	-0.634	0.108	0.833	0.644	1.08	0.214	0.326	0.486782	lm.nb	Apoptosis, Oxidative Stress	NM_133729.1:1290
Stradb	-0.0333	0.137	-0.303	0.236	0.977	0.811	1.18	0.817	0.876	0.0574959	loglinear	mTOR	NM_172656.5:1610
Syk	0.204	0.0942	0.0196	0.389	1.15	1.01	1.31	0.0733	0.158	0.801343	loglinear	B-cell Receptor Signaling, Fc Receptors and Phagocytosis, NF-kB Signaling	NM_001198977.1:2064
Tab1	-0.151	0.107	-0.36	0.0577	0.901	0.779	1.04	0.206	0.317	0.498941	loglinear	Fc Receptors and Phagocytosis, NF-kB Signaling, NLR Signaling, TNF Family Signaling, Toll Like Receptor Signaling	NM_025609.2:570
Tab2	-0.147	0.0764	-0.297	0.00305	0.903	0.814	1	0.103	0.195	0.709965	loglinear	Fc Receptors and Phagocytosis, NF-kB Signaling, NLR Signaling, T-cell Receptor Signaling, TNF Family Signaling, Th17 Mediated Biology, Toll Like Receptor Signaling	NM_138667.2:2015
Tab3	-0.332	0.193	-0.711	0.0465	0.794	0.611	1.03	0.136	0.234	0.630784	loglinear	Fc Receptors and Phagocytosis, NF-kB Signaling, NLR Signaling, TNF Family Signaling, Th17 Mediated Biology, Toll Like Receptor Signaling	NM_025729.4:1054
Tal1	-0.115	0.179	-0.467	0.237	0.923	0.724	1.18	0.545	0.653	0.185087	lm.nb	Epigenetics and Transcriptional Regulation	NM_011527.2:2490
Tank	0.0427	0.0708	-0.096	0.181	1.03	0.936	1.13	0.568	0.668	0.175224	loglinear	NLR Signaling, Toll Like Receptor Signaling	NM_011529.2:1266
Tapbp	0.197	0.0561	0.0874	0.307	1.15	1.06	1.24	0.0126	0.0581	1.23582	loglinear	MHC Class I Antigen Presentation	NM_009318.2:2195
Tatdn1	-0.329	0.106	-0.536	-0.121	0.796	0.69	0.919	0.021	0.0746	1.12726	loglinear	Immunometabolism	NM_175151.4:259
Tax1bp1	-0.229	0.075	-0.376	-0.0819	0.853	0.771	0.945	0.0225	0.0773	1.11182	loglinear	TNF Family Signaling	NM_025816.3:2035
Tbk1	-0.00703	0.0506	-0.106	0.0922	0.995	0.929	1.07	0.894	0.928	0.032452	loglinear	Cytosolic DNA Sensing, NLR Signaling, Th17 Mediated Biology, Toll Like Receptor Signaling	NM_019786.4:440
Tcf4	-0.265	0.0814	-0.424	-0.105	0.832	0.745	0.93	0.0174	0.067	1.17393	loglinear	Endothelial Activation	NM_013685.1:3045
Tcf7l2	-0.236	0.113	-0.457	-0.0152	0.849	0.729	0.99	0.0811	0.169	0.772113	loglinear	Epigenetics and Transcriptional Regulation	NM_001142924.1:1518
Tcirg1	0.294	0.0818	0.133	0.454	1.23	1.1	1.37	0.0115	0.0581	1.23582	loglinear	Immunometabolism	NM_001136091.1:1345
Tek	-0.532	0.113	-0.754	-0.31	0.692	0.593	0.807	0.00335	0.0348	1.45842	loglinear	Growth Factor Signaling	NM_013690.2:3580
Tgfb1	0.139	0.0868	-0.0307	0.309	1.1	0.979	1.24	0.159	0.259	0.5867	loglinear	TGF-beta Signaling, Th17 differentiation, Treg Differentiation	NM_011577.1:1470
Tgfb3	0.0382	0.0896	-0.137	0.214	1.03	0.909	1.16	0.684	0.767	0.115205	loglinear	TGF-beta Signaling	NM_009368.2:2410
Tgfbr1	0.17	0.0665	0.0392	0.3	1.12	1.03	1.23	0.0435	0.111	0.954677	loglinear	Endothelial Activation, TGF-beta Signaling, Th17 differentiation, Treg Differentiation	NM_009370.2:4425
Tgfbr2	0.035	0.0337	-0.031	0.101	1.02	0.979	1.07	0.339	0.458	0.339135	loglinear	TGF-beta Signaling, Th17 differentiation, Treg Differentiation	NM_009371.2:475
Thbd	-0.629	0.103	-0.832	-0.426	0.647	0.562	0.744	0.000901	0.0294	1.53165	lm.nb	Complement System	NM_009378.3:2845
Thbs1	-0.18	0.133	-0.442	0.0814	0.883	0.736	1.06	0.226	0.341	0.467246	lm.nb	Growth Factor Signaling, TGF-beta Signaling	NM_011580.4:241
Ticam1	-0.161	0.137	-0.43	0.108	0.894	0.742	1.08	0.284	0.41	0.387216	loglinear	Apoptosis, NF-kB Signaling, NLR Signaling, Toll Like Receptor Signaling	NM_174989.4:2159
Tirap	-0.101	0.116	-0.329	0.127	0.932	0.796	1.09	0.417	0.534	0.272459	loglinear	MHC Class I Antigen Presentation, NF-kB Signaling, Toll Like Receptor Signaling	NM_001177846.1:254
Tlr2	0.896	0.212	0.48	1.31	1.86	1.39	2.48	0.00555	0.0449	1.34775	lm.nb	MHC Class I Antigen Presentation, Toll Like Receptor Signaling	NM_011905.2:255
Tlr4	0.032	0.0567	-0.079	0.143	1.02	0.947	1.1	0.592	0.688	0.162412	loglinear	Apoptosis, MHC Class I Antigen Presentation, NF-kB Signaling, NLR Signaling, Toll Like Receptor Signaling	NM_021297.2:2510
Tlr5	-0.578	0.635	-1.82	0.667	0.67	0.283	1.59	0.398	0.516	0.28735	lm.nb	Toll Like Receptor Signaling	NM_016928.2:560
Tlr7	-0.0476	0.245	-0.527	0.432	0.968	0.694	1.35	0.852	0.905	0.0433514	lm.nb	Toll Like Receptor Signaling	NM_133211.3:3210
Tlr9	0.0577	0.276	-0.484	0.599	1.04	0.715	1.51	0.841	0.895	0.048177	lm.nb	Toll Like Receptor Signaling	NM_031178.2:1801
Tmem173	0.434	0.21	0.0216	0.846	1.35	1.02	1.8	0.0847	0.172	0.764472	lm.nb	Cytosolic DNA Sensing, NLR Signaling	NM_028261.1:1792
Tmem176a	0.443	0.0796	0.287	0.599	1.36	1.22	1.51	0.00143	0.0309	1.51004	loglinear	Lymphocyte Trafficking	NM_001098271.1:720
Tnf	1.08	0.342	0.407	1.75	2.11	1.33	3.36	0.0198	0.073	1.13668	lm.nb	Apoptosis, NF-kB Signaling, NLR Signaling, Oxidative Stress, T-cell Receptor Signaling, TGF-beta Signaling, TNF Family Signaling, Th17 Mediated Biology, Th17 differentiation, Toll Like Receptor Signaling, mTOR	NM_013693.2:514
Tnfaip3	0.656	0.154	0.354	0.958	1.58	1.28	1.94	0.00532	0.0447	1.34969	lm.nb	NF-kB Signaling, NLR Signaling, Oxidative Stress, TNF Family Signaling, Th17 Mediated Biology	NM_009397.2:232
Tnfrsf10b	-0.139	0.253	-0.635	0.356	0.908	0.644	1.28	0.601	0.694	0.158641	lm.nb	Apoptosis, TNF Family Signaling	NM_020275.3:1625
Tnfrsf11a	0.651	0.232	0.197	1.11	1.57	1.15	2.15	0.0307	0.0923	1.0348	lm.nb	NF-kB Signaling	NM_009399.3:692
Tnfrsf13b	0.113	0.225	-0.327	0.553	1.08	0.797	1.47	0.633	0.723	0.140862	lm.nb	TNF Family Signaling	NM_021349.1:340
Tnfrsf14	-0.114	0.041	-0.195	-0.034	0.924	0.874	0.977	0.0316	0.0923	1.0348	loglinear	T-cell Checkpoint Signaling	NM_178931.2:625
Tnfrsf1a	-0.124	0.056	-0.234	-0.0142	0.918	0.85	0.99	0.0688	0.151	0.821023	loglinear	Apoptosis, NF-kB Signaling, TNF Family Signaling, mTOR	NM_011609.2:615
Tnfrsf1b	0.178	0.0925	-0.00315	0.36	1.13	0.998	1.28	0.102	0.194	0.712198	loglinear	TNF Family Signaling	NM_011610.3:1173
Tnfrsf4	-0.276	0.338	-0.939	0.387	0.826	0.521	1.31	0.446	0.559	0.252588	loglinear	T-cell Checkpoint Signaling	NM_011659.2:320
Tnfsf10	-0.105	0.0613	-0.225	0.0152	0.93	0.855	1.01	0.138	0.234	0.630784	loglinear	Apoptosis, TNF Family Signaling	NM_009425.2:2055
Tnfsf13	0.587	0.188	0.219	0.955	1.5	1.16	1.94	0.0204	0.0739	1.13136	loglinear	TNF Family Signaling	NM_023517.2:330
Tnfsf13b	-0.0747	0.0471	-0.167	0.0176	0.95	0.891	1.01	0.164	0.265	0.576754	loglinear	NF-kB Signaling, T-cell Checkpoint Signaling	NM_033622.1:225
Tns1	-0.355	0.114	-0.579	-0.131	0.782	0.669	0.913	0.0209	0.0746	1.12726	lm.nb	Lymphocyte Trafficking	NM_027884.3:1248
Tollip	-0.154	0.0551	-0.262	-0.0461	0.899	0.834	0.969	0.0313	0.0923	1.0348	loglinear	Toll Like Receptor Signaling	NM_023764.3:260
Tradd	-0.0219	0.15	-0.316	0.272	0.985	0.803	1.21	0.889	0.924	0.034328	loglinear	Apoptosis, NF-kB Signaling, TNF Family Signaling	NM_001033161.2:48
Traf1	-0.454	0.0915	-0.634	-0.275	0.73	0.644	0.826	0.00254	0.0314	1.50307	loglinear	Apoptosis, NF-kB Signaling, TNF Family Signaling	NM_009421.3:566
Traf2	0.0861	0.0995	-0.109	0.281	1.06	0.927	1.22	0.42	0.535	0.271646	loglinear	Apoptosis, NF-kB Signaling, NLR Signaling, Oxidative Stress, TNF Family Signaling, Th17 Mediated Biology	NM_009422.2:1334
Traf3	0.155	0.0923	-0.0264	0.336	1.11	0.982	1.26	0.145	0.242	0.616185	loglinear	NF-kB Signaling, NLR Signaling, TNF Family Signaling, Th17 Mediated Biology, Toll Like Receptor Signaling	NM_001048206.1:710
Traf5	-0.283	0.111	-0.501	-0.0654	0.822	0.706	0.956	0.0436	0.111	0.954677	loglinear	NF-kB Signaling, NLR Signaling, TNF Family Signaling, Th17 Mediated Biology	NM_011633.1:1940
Traf6	-0.121	0.0687	-0.255	0.0138	0.92	0.838	1.01	0.129	0.225	0.647817	loglinear	Autophagy, Fc Receptors and Phagocytosis, NF-kB Signaling, NLR Signaling, T-cell Receptor Signaling, Th17 Mediated Biology, Toll Like Receptor Signaling	NM_009424.2:980
Trat1	-0.572	0.698	-1.94	0.795	0.673	0.261	1.74	0.444	0.557	0.254145	lm.nb	T-cell Receptor Signaling	NM_198297.3:535
Trem1	0.0627	0.559	-1.03	1.16	1.04	0.489	2.23	0.914	0.942	0.0259491	lm.nb	Lymphocyte Trafficking	NM_021406.5:1704
Trex1	0.304	0.119	0.0716	0.537	1.23	1.05	1.45	0.0427	0.111	0.954677	loglinear	Cytosolic DNA Sensing	NM_011637.6:509
Trim14	-0.171	0.0807	-0.329	-0.0129	0.888	0.796	0.991	0.0783	0.165	0.782516	loglinear	Type II Interferon Signaling	NM_029077.3:286
Trim21	-0.092	0.111	-0.31	0.126	0.938	0.806	1.09	0.44	0.554	0.25649	loglinear	MHC Class I Antigen Presentation, Type II Interferon Signaling	NM_009277.4:244
Trim25	-0.147	0.0801	-0.304	0.00979	0.903	0.81	1.01	0.116	0.21	0.677781	loglinear	NF-kB Signaling, Type II Interferon Signaling	NM_009546.2:5315
Trim26	-0.209	0.0533	-0.314	-0.105	0.865	0.805	0.93	0.00778	0.052	1.284	loglinear	Type II Interferon Signaling	NM_001025599.2:2472
Trim35	-0.164	0.03	-0.223	-0.105	0.892	0.857	0.93	0.00156	0.0309	1.51004	loglinear	Type II Interferon Signaling	NM_029979.3:3428
Trim68	-0.0793	0.087	-0.25	0.0913	0.947	0.841	1.07	0.397	0.516	0.28735	loglinear	Type II Interferon Signaling	NM_198012.2:2034
Trim8	-0.287	0.089	-0.462	-0.113	0.819	0.726	0.925	0.018	0.0681	1.16685	loglinear	Type II Interferon Signaling	NM_053100.2:2376
Trove2	-0.317	0.0608	-0.436	-0.198	0.803	0.739	0.872	0.00199	0.0314	1.50307	loglinear	Autoantigens	NM_013835.2:1588
Trp53	0.0262	0.106	-0.181	0.233	1.02	0.882	1.18	0.813	0.874	0.0584886	loglinear	Apoptosis, Oxidative Stress	NM_011640.1:1835
Trp53inp2	-0.148	0.0691	-0.283	-0.0125	0.903	0.822	0.991	0.0761	0.162	0.790485	loglinear	Autophagy	NM_178111.3:2090
Tsc2	-0.241	0.132	-0.499	0.017	0.846	0.708	1.01	0.117	0.211	0.675718	loglinear	Autophagy, mTOR	NM_001039363.1:1554
Txn1	0.128	0.0454	0.0388	0.217	1.09	1.03	1.16	0.0306	0.0923	1.0348	loglinear	Immunometabolism, Inflammasomes, NLR Signaling, Oxidative Stress	NM_011660.3:280
Txnip	-0.486	0.106	-0.694	-0.278	0.714	0.618	0.825	0.00377	0.0374	1.42713	loglinear	Inflammasomes, NLR Signaling, Oxidative Stress	NM_023719.1:2340
Tyk2	-0.239	0.136	-0.505	0.0279	0.848	0.705	1.02	0.13	0.226	0.645892	loglinear	Interleukin-12 Signaling, NLR Signaling, Th1 Differentiation, Th17 differentiation, Treg Differentiation, Type I Interferon Signaling	NM_001205312.1:1532
Tyrobp	0.295	0.12	0.0607	0.53	1.23	1.04	1.44	0.0486	0.12	0.920819	loglinear	Cytotoxicity	NM_011662.2:130
Uba52	-0.0702	0.0382	-0.145	0.00471	0.952	0.904	1	0.116	0.21	0.677781	loglinear	Apoptosis, B-cell Receptor Signaling, Fc Receptors and Phagocytosis, Immunometabolism, MHC Class I Antigen Presentation, NF-kB Signaling, NLR Signaling, T-cell Receptor Signaling, TGF-beta Signaling, TNF Family Signaling, Toll Like Receptor Signaling	NM_019883.3:309
Ube2l3	-0.169	0.046	-0.259	-0.0786	0.89	0.836	0.947	0.0105	0.0558	1.25337	loglinear	MHC Class I Antigen Presentation	NM_009456.2:1817
Ube2l6	-0.23	0.132	-0.49	0.0292	0.853	0.712	1.02	0.133	0.229	0.640165	loglinear	MHC Class I Antigen Presentation	NM_019949.2:544
Ube2s	0.0591	0.0676	-0.0734	0.192	1.04	0.95	1.14	0.416	0.533	0.273273	loglinear	MHC Class I Antigen Presentation	NM_133777.2:752
Unc93b1	0.316	0.0912	0.138	0.495	1.25	1.1	1.41	0.0133	0.0589	1.22988	loglinear	Toll Like Receptor Signaling	NM_019449.2:1060
Usp21	-0.428	0.144	-0.71	-0.145	0.743	0.611	0.904	0.0251	0.0842	1.07469	loglinear	TNF Family Signaling	NM_013919.4:1590
Vamp2	-0.275	0.104	-0.48	-0.0707	0.826	0.717	0.952	0.0387	0.105	0.978811	loglinear	Immunometabolism	NM_009497.3:1761
Vav1	0.374	0.152	0.0749	0.672	1.3	1.05	1.59	0.0497	0.12	0.920819	lm.nb	B-cell Receptor Signaling, Chemokine Signaling, Fc Receptors and Phagocytosis, Lymphocyte Trafficking, T-cell Checkpoint Signaling, T-cell Receptor Signaling	NM_011691.4:1640
Vcam1	0.22	0.164	-0.101	0.542	1.17	0.932	1.46	0.228	0.343	0.464706	lm.nb	Lymphocyte Trafficking, NF-kB Signaling, TNF Family Signaling, Type II Interferon Signaling	NM_011693.2:1440
Vcl	-0.347	0.0697	-0.484	-0.211	0.786	0.715	0.864	0.0025	0.0314	1.50307	loglinear	Lymphocyte Trafficking	NM_009502.4:370
Vwf	-0.252	0.079	-0.407	-0.0971	0.84	0.754	0.935	0.0188	0.0705	1.15181	loglinear	Complement System	NM_011708.3:6354
Wnt10b	-0.223	0.111	-0.439	-0.00584	0.857	0.737	0.996	0.0908	0.178	0.74958	loglinear	mTOR	NM_011718.1:1750
Xbp1	-0.441	0.0661	-0.571	-0.312	0.736	0.673	0.806	0.000548	0.0294	1.53165	loglinear	Oxidative Stress	NM_013842.2:825
Xcl1	-1.46	0.597	-2.63	-0.289	0.364	0.162	0.818	0.0502	0.12	0.920819	lm.nb	Chemokine Signaling	NM_008510.1:103
Xcr1	0.296	0.5	-0.684	1.28	1.23	0.623	2.42	0.575	0.673	0.171985	lm.nb	Chemokine Signaling, Oxidative Stress	NM_011798.4:350
Xiap	-0.2	0.0677	-0.332	-0.0669	0.871	0.794	0.955	0.0256	0.0844	1.07366	loglinear	Apoptosis, NF-kB Signaling, NLR Signaling, TNF Family Signaling	NM_009688.2:1654
Xrcc6	-0.103	0.153	-0.403	0.197	0.931	0.756	1.15	0.526	0.634	0.197911	loglinear	Cytosolic DNA Sensing	NM_010247.2:1640
Yy1	-0.0456	0.0533	-0.15	0.0589	0.969	0.901	1.04	0.425	0.539	0.268411	loglinear	Epigenetics and Transcriptional Regulation	NM_009537.3:760
Zap70	-0.28	0.252	-0.774	0.214	0.824	0.585	1.16	0.309	0.435	0.361511	lm.nb	NF-kB Signaling, T-cell Receptor Signaling	NM_009539.2:1030
Zbp1	0.935	0.271	0.404	1.46	1.91	1.32	2.76	0.0136	0.0589	1.22988	lm.nb	Cytosolic DNA Sensing	NM_021394.2:473
Zdhhc2	-0.0983	0.181	-0.454	0.257	0.934	0.73	1.2	0.607	0.7	0.154902	loglinear	Immunometabolism	NM_178395.3:560
Zfp385a	0.433	0.0974	0.242	0.624	1.35	1.18	1.54	0.00433	0.0417	1.37986	loglinear	Epigenetics and Transcriptional Regulation	NM_013866.2:204
										#NUM!
										#NUM!
										#NUM!
										#NUM!
										#NUM!
										#NUM!
										#NUM!
										#NUM!
										#NUM!

## Sheet: D7 cSiO2.DHA v cSiO2.CON
Symbol	Log2 fold change	std error (log2)	Lower confidence limit (log2)	Upper confidence limit (log2)	Linear fold change	Lower confidence limit (linear)	Upper confidence limit (linear)	P-value	BH.p.value	minus log10 pval	method	Gene.sets	probe.ID
Ace	0.287	0.137	0.0188	0.556	1.22	1.01	1.47	0.0808	0.21	0.677781	lm.nb	Immunometabolism	NM_009598.1:325
Acin1	-0.0101	0.0899	-0.186	0.166	0.993	0.879	1.12	0.915	0.958	0.0186345	loglinear	Apoptosis	NM_001085472.2:674
Acp5	-0.38	0.118	-0.612	-0.149	0.768	0.654	0.902	0.0182	0.0965	1.01547	lm.nb	Immunometabolism	NM_001102405.1:440
Actr1b	-0.0492	0.113	-0.271	0.173	0.966	0.829	1.13	0.679	0.815	0.0888424	loglinear	MHC Class II Antigen Presentation	NM_146107.2:876
Adam17	-0.211	0.0764	-0.361	-0.0613	0.864	0.779	0.958	0.0327	0.125	0.90309	loglinear	TNF Family Signaling	NM_001277266.1:3168
Adar	-0.612	0.0867	-0.782	-0.442	0.654	0.582	0.736	0.000403	0.0173	1.76195	loglinear	Cytosolic DNA Sensing, Type I Interferon Signaling	NM_001038587.3:2102
Adora2a	-0.0653	0.187	-0.432	0.301	0.956	0.741	1.23	0.739	0.846	0.0726296	loglinear	Growth Factor Signaling, T-cell Checkpoint Signaling	NM_009630.2:2306
Ager	0.264	0.109	0.0499	0.478	1.2	1.04	1.39	0.0521	0.162	0.790485	loglinear	Oxidative Stress, Toll Like Receptor Signaling	NM_007425.2:361
Ahr	0.329	0.138	0.0588	0.599	1.26	1.04	1.51	0.0543	0.166	0.779892	lm.nb	Immunometabolism, Th17 differentiation	NM_013464.4:1327
Aim2	-0.151	0.212	-0.567	0.266	0.901	0.675	1.2	0.505	0.689	0.161781	lm.nb	Cytosolic DNA Sensing, Inflammasomes, NLR Signaling	NM_001013779.2:1134
Akt1	-0.0164	0.095	-0.203	0.17	0.989	0.869	1.12	0.868	0.938	0.0277972	loglinear	Apoptosis, Autophagy, B-cell Receptor Signaling, Chemokine Signaling, Growth Factor Signaling, Oxidative Stress, T-cell Checkpoint Signaling, T-cell Receptor Signaling, TNF Family Signaling, Toll Like Receptor Signaling, mTOR	NM_001165894.1:898
Akt2	-0.0342	0.0663	-0.164	0.0957	0.977	0.893	1.07	0.624	0.782	0.106793	loglinear	Apoptosis, Autophagy, B-cell Receptor Signaling, Chemokine Signaling, Growth Factor Signaling, T-cell Receptor Signaling, TNF Family Signaling, Toll Like Receptor Signaling, mTOR	NM_001110208.1:2504
Akt3	0.224	0.112	0.00522	0.443	1.17	1	1.36	0.0916	0.229	0.640165	lm.nb	Apoptosis, Autophagy, B-cell Receptor Signaling, Chemokine Signaling, Growth Factor Signaling, T-cell Receptor Signaling, TNF Family Signaling, Toll Like Receptor Signaling, mTOR	NM_011785.3:772
Alas2	0.806	0.203	0.408	1.2	1.75	1.33	2.3	0.00732	0.0625	1.20412	lm.nb	Immunometabolism	NM_009653.3:615
Alox15	-0.311	0.329	-0.957	0.334	0.806	0.515	1.26	0.381	0.571	0.243364	loglinear	Immunometabolism	NM_009660.3:815
Alox5	0.29	0.16	-0.0231	0.604	1.22	0.984	1.52	0.119	0.262	0.581699	lm.nb	Immunometabolism	NM_009662.2:1975
Angpt1	0.502	0.195	0.121	0.884	1.42	1.09	1.85	0.0418	0.143	0.844664	lm.nb	Endothelial Activation, Growth Factor Signaling	NM_009640.3:1350
Anxa1	-0.0248	0.0591	-0.141	0.091	0.983	0.907	1.07	0.689	0.822	0.0851282	loglinear	Oxidative Stress	NM_010730.2:400
Ap1b1	0.00629	0.102	-0.194	0.207	1	0.874	1.15	0.953	0.973	0.0118872	loglinear	MHC Class II Antigen Presentation	NM_007454.3:3236
Ap1m1	0.0709	0.0367	-0.00111	0.143	1.05	0.999	1.1	0.102	0.239	0.621602	loglinear	MHC Class II Antigen Presentation	NM_007456.4:205
Ap1s1	-0.461	0.172	-0.799	-0.124	0.726	0.575	0.918	0.0367	0.134	0.872895	loglinear	MHC Class II Antigen Presentation	NM_007457.2:848
Ap2a1	0.0365	0.0898	-0.14	0.213	1.03	0.908	1.16	0.698	0.823	0.0846002	loglinear	MHC Class II Antigen Presentation	NM_001077264.1:2314
Ap2a2	0.134	0.101	-0.0635	0.331	1.1	0.957	1.26	0.232	0.415	0.381952	loglinear	MHC Class II Antigen Presentation	NM_007459.3:2540
Ap2m1	0.157	0.0642	0.0307	0.283	1.11	1.02	1.22	0.0506	0.159	0.798603	loglinear	MHC Class II Antigen Presentation	NM_009679.2:1870
Apc	0.0876	0.086	-0.081	0.256	1.06	0.945	1.19	0.348	0.535	0.271646	loglinear	Apoptosis	NM_007462.3:645
App	0.153	0.077	0.00243	0.304	1.11	1	1.23	0.0935	0.232	0.634512	loglinear	Inflammasomes, NLR Signaling, Oxidative Stress, Toll Like Receptor Signaling	NM_007471.2:511
Aqp4	-0.64	0.134	-0.903	-0.377	0.642	0.535	0.77	0.0031	0.0415	1.38195	loglinear	Immunometabolism	NM_009700.2:130
Arf1	0.0139	0.0598	-0.103	0.131	1.01	0.931	1.1	0.824	0.912	0.0400052	loglinear	Interleukin-12 Signaling, MHC Class II Antigen Presentation	NM_007476.3:456
Arhgef1	0.225	0.0951	0.039	0.412	1.17	1.03	1.33	0.0555	0.166	0.779892	loglinear	Immunometabolism	NM_001130150.1:1742
Arrb2	-0.205	0.093	-0.387	-0.0226	0.868	0.765	0.984	0.0698	0.192	0.716699	loglinear	Chemokine Signaling	NM_145429.4:725
Atf2	0.17	0.153	-0.13	0.471	1.13	0.914	1.39	0.309	0.493	0.307153	lm.nb	TNF Family Signaling, Toll Like Receptor Signaling	NM_001284371.1:1095
Atg101	0.0193	0.0713	-0.12	0.159	1.01	0.92	1.12	0.796	0.889	0.0510982	loglinear	Autophagy	NM_026566.2:593
Atg4b	0.1	0.126	-0.147	0.348	1.07	0.903	1.27	0.457	0.648	0.188425	lm.nb	Autophagy	NM_174874.3:940
Atg5	-0.0726	0.0815	-0.232	0.0872	0.951	0.851	1.06	0.407	0.595	0.225483	loglinear	Autophagy, NLR Signaling	NM_001314013.1:262
Atg9a	0.0381	0.0978	-0.154	0.23	1.03	0.899	1.17	0.71	0.833	0.079355	loglinear	Autophagy	NM_001003917.3:340
Atm	0.174	0.0873	0.00254	0.345	1.13	1	1.27	0.0938	0.232	0.634512	loglinear	Apoptosis, NF-kB Signaling	NM_007499.2:5543
Atp6v0a1	0.00242	0.0939	-0.182	0.186	1	0.882	1.14	0.98	0.983	0.00744648	loglinear	Immunometabolism	NM_001243050.1:2065
Atp6v0c	-0.123	0.051	-0.223	-0.0231	0.918	0.857	0.984	0.0523	0.162	0.790485	loglinear	Immunometabolism	NM_009729.3:569
Atp6v1c2	0.365	0.108	0.153	0.576	1.29	1.11	1.49	0.0148	0.0884	1.05355	loglinear	Immunometabolism, mTOR	NM_001159632.1:250
Atp6v1h	-0.0373	0.0552	-0.146	0.0709	0.974	0.904	1.05	0.524	0.698	0.156145	loglinear	Immunometabolism, mTOR	XM_006495434.2:1296
Bad	-0.0942	0.0668	-0.225	0.0366	0.937	0.856	1.03	0.208	0.381	0.419075	loglinear	Apoptosis, Autophagy, Oxidative Stress	NM_007522.3:1146
Bax	-0.214	0.0732	-0.358	-0.0709	0.862	0.78	0.952	0.0263	0.115	0.939302	loglinear	Apoptosis	NM_007527.3:735
Bcl10	-0.0922	0.117	-0.321	0.137	0.938	0.8	1.1	0.46	0.649	0.187755	loglinear	B-cell Receptor Signaling, Fc Receptors and Phagocytosis, NF-kB Signaling, T-cell Receptor Signaling	NM_009740.1:1168
Bcl2	0.0353	0.131	-0.221	0.292	1.02	0.858	1.22	0.796	0.889	0.0510982	loglinear	Apoptosis, Autophagy, Inflammasomes, NF-kB Signaling, NLR Signaling, Oxidative Stress	NM_009741.3:1844
Bcl2a1a	-0.5	0.182	-0.857	-0.143	0.707	0.552	0.905	0.0334	0.127	0.896196	lm.nb	Apoptosis, NF-kB Signaling	NM_009742.3:175
Bcl2l1	0.0856	0.126	-0.161	0.332	1.06	0.895	1.26	0.521	0.696	0.157391	lm.nb	Apoptosis, Autophagy, Inflammasomes, NF-kB Signaling, NLR Signaling	NM_009743.4:200
Bcl6	0.0936	0.155	-0.21	0.397	1.07	0.864	1.32	0.568	0.732	0.135489	loglinear	Apoptosis	NM_009744.3:185
Bclaf1	0.125	0.0967	-0.0648	0.314	1.09	0.956	1.24	0.245	0.429	0.367543	loglinear	Apoptosis	NM_153787.2:2238
Bdnf	0.276	0.142	-0.00189	0.554	1.21	0.999	1.47	0.0995	0.237	0.625252	loglinear	Growth Factor Signaling	NM_007540.4:3260
Birc2	-0.0522	0.0445	-0.139	0.035	0.964	0.908	1.02	0.285	0.47	0.327902	loglinear	Apoptosis, NF-kB Signaling, NLR Signaling, TNF Family Signaling, Toll Like Receptor Signaling	NM_007465.2:1230
Birc3	-0.353	0.117	-0.582	-0.124	0.783	0.668	0.918	0.0235	0.108	0.966576	loglinear	Apoptosis, NF-kB Signaling, NLR Signaling, TNF Family Signaling, Toll Like Receptor Signaling	NM_007464.3:425
Blk	0.0231	0.461	-0.881	0.927	1.02	0.543	1.9	0.962	0.975	0.0109954	lm.nb	B-cell Receptor Signaling	NM_007549.2:2198
Blnk	0.0906	0.129	-0.163	0.344	1.06	0.893	1.27	0.51	0.689	0.161781	loglinear	B-cell Receptor Signaling, NF-kB Signaling	NM_008528.4:530
Bmper	0.189	0.102	-0.0124	0.389	1.14	0.991	1.31	0.115	0.257	0.590067	loglinear	Endothelial Activation	NM_028472.1:3520
Braf	0.0613	0.067	-0.0701	0.193	1.04	0.953	1.14	0.396	0.586	0.232102	loglinear	Chemokine Signaling, Growth Factor Signaling, mTOR	NM_139294.5:1102
Brwd1	0.0471	0.117	-0.181	0.276	1.03	0.882	1.21	0.7	0.824	0.0840728	loglinear	Epigenetics and Transcriptional Regulation	NM_001103179.1:4858
Bst2	-1.11	0.13	-1.37	-0.856	0.463	0.388	0.552	0.000142	0.0173	1.76195	lm.nb	Type I Interferon Signaling	NM_198095.2:113
Btk	-0.0512	0.0752	-0.199	0.0962	0.965	0.871	1.07	0.521	0.696	0.157391	loglinear	B-cell Receptor Signaling, Fc Receptors and Phagocytosis, MHC Class I Antigen Presentation, NF-kB Signaling, Toll Like Receptor Signaling	NM_013482.2:2255
Btla	0.354	0.236	-0.108	0.817	1.28	0.928	1.76	0.183	0.35	0.455932	lm.nb	T-cell Checkpoint Signaling	NM_001037719.2:24
C1qa	-0.583	0.199	-0.973	-0.193	0.668	0.51	0.875	0.0262	0.115	0.939302	lm.nb	Complement System	NM_007572.2:566
C1qb	-0.662	0.192	-1.04	-0.286	0.632	0.487	0.82	0.0136	0.0863	1.06399	lm.nb	Complement System	NM_009777.2:865
C1ra	-0.443	0.117	-0.672	-0.214	0.735	0.628	0.862	0.009	0.069	1.16115	loglinear	Complement System	NM_023143.3:1923
C1s1	-0.271	0.0819	-0.431	-0.11	0.829	0.742	0.926	0.0162	0.0899	1.04624	loglinear	Complement System	NM_144938.2:2490
C2	-0.302	0.134	-0.565	-0.0395	0.811	0.676	0.973	0.065	0.182	0.739929	lm.nb	Complement System	NM_013484.2:2359
C3	-0.282	0.178	-0.631	0.0676	0.823	0.646	1.05	0.165	0.333	0.477556	lm.nb	Complement System	XM_011246258.1:2702
C4a	-0.363	0.1	-0.559	-0.166	0.778	0.679	0.891	0.0111	0.077	1.11351	loglinear	Complement System	NM_011413.2:56
C5ar1	-0.498	0.07	-0.635	-0.36	0.708	0.644	0.779	0.000389	0.0173	1.76195	loglinear	Complement System	NM_007577.3:595
C6	-0.132	0.108	-0.343	0.0793	0.913	0.788	1.06	0.267	0.45	0.346787	loglinear	Complement System	NM_016704.2:170
C7	0.175	0.0752	0.0277	0.322	1.13	1.02	1.25	0.0587	0.171	0.767004	loglinear	Complement System	XM_356827.7:1760
Camk2d	0.128	0.0513	0.0276	0.229	1.09	1.02	1.17	0.0467	0.151	0.821023	loglinear	Type II Interferon Signaling	NM_001025439.1:1315
Camk2g	0.0381	0.0851	-0.129	0.205	1.03	0.915	1.15	0.67	0.81	0.091515	loglinear	Type II Interferon Signaling	NM_001039138.1:2525
Capn1	-0.138	0.117	-0.366	0.0907	0.909	0.776	1.06	0.282	0.466	0.331614	loglinear	Apoptosis	NM_001110504.1:2168
Card11	0.00512	0.125	-0.241	0.251	1	0.846	1.19	0.969	0.981	0.00833099	loglinear	B-cell Receptor Signaling, Fc Receptors and Phagocytosis, NF-kB Signaling, T-cell Checkpoint Signaling, T-cell Receptor Signaling	NM_175362.2:545
Casp1	-0.484	0.104	-0.689	-0.279	0.715	0.62	0.824	0.00357	0.044	1.35655	loglinear	Cytosolic DNA Sensing, Inflammasomes, NLR Signaling	NM_009807.2:259
Casp3	-0.0819	0.117	-0.31	0.147	0.945	0.806	1.11	0.509	0.689	0.161781	loglinear	Apoptosis, Oxidative Stress, TNF Family Signaling	NM_009810.2:630
Casp4	-0.558	0.124	-0.802	-0.315	0.679	0.574	0.804	0.00414	0.0463	1.33442	lm.nb	Inflammasomes, NLR Signaling	NM_007609.2:408
Casp8	-0.175	0.035	-0.244	-0.107	0.886	0.844	0.929	0.00245	0.0375	1.42597	loglinear	Apoptosis, NLR Signaling, TNF Family Signaling, Toll Like Receptor Signaling	NM_009812.2:1463
Cbl	0.00589	0.0413	-0.0751	0.0869	1	0.949	1.06	0.891	0.947	0.02365	loglinear	B-cell Receptor Signaling, T-cell Receptor Signaling, TGF-beta Signaling	NM_007619.2:3820
Ccl19	-0.0883	0.168	-0.418	0.241	0.941	0.749	1.18	0.618	0.778	0.10902	lm.nb	Chemokine Signaling, NF-kB Signaling, Oxidative Stress, T-cell Checkpoint Signaling	NM_011888.2:465
Ccl2	-1.43	0.355	-2.13	-0.736	0.371	0.229	0.6	0.00683	0.0615	1.21112	lm.nb	Chemokine Signaling, NF-kB Signaling	NM_011333.3:415
Ccl20	-1.21	0.427	-2.05	-0.374	0.432	0.242	0.772	0.0298	0.12	0.920819	lm.nb	Chemokine Signaling, TNF Family Signaling, Th17 Mediated Biology	NM_016960.1:120
Ccl21a	-0.412	0.112	-0.631	-0.192	0.752	0.646	0.875	0.0103	0.074	1.13077	loglinear	Chemokine Signaling, NF-kB Signaling, T-cell Checkpoint Signaling	NM_011124.4:170
Ccl3	-1.03	0.547	-2.1	0.0394	0.489	0.233	1.03	0.108	0.244	0.61261	lm.nb	Chemokine Signaling	NM_011337.1:60
Ccl4	-1.95	0.485	-2.91	-1	0.258	0.133	0.499	0.0069	0.0615	1.21112	lm.nb	Chemokine Signaling, Cytosolic DNA Sensing, NF-kB Signaling, Toll Like Receptor Signaling	NM_013652.1:140
Ccl5	-0.342	0.101	-0.54	-0.144	0.789	0.688	0.905	0.0148	0.0884	1.05355	loglinear	Chemokine Signaling, Cytosolic DNA Sensing, NLR Signaling, Oxidative Stress, TNF Family Signaling, Toll Like Receptor Signaling	NM_013653.1:165
Ccl7	-1.84	0.494	-2.81	-0.871	0.279	0.143	0.547	0.0098	0.071	1.14874	lm.nb	Chemokine Signaling, NLR Signaling, TNF Family Signaling, Th17 Mediated Biology	NM_013654.3:141
Ccl8	-1.23	0.476	-2.17	-0.302	0.425	0.223	0.811	0.0409	0.141	0.850781	lm.nb	Chemokine Signaling	NM_021443.2:150
Ccr1	-0.732	0.232	-1.19	-0.278	0.602	0.439	0.825	0.0196	0.0994	1.00261	lm.nb	Chemokine Signaling	NM_009912.4:1526
Ccr7	0.469	0.222	0.0327	0.905	1.38	1.02	1.87	0.0797	0.208	0.681937	lm.nb	Chemokine Signaling, Oxidative Stress	NM_007719.2:755
Ccr9	-0.89	0.391	-1.66	-0.123	0.54	0.317	0.918	0.0633	0.18	0.744727	lm.nb	Chemokine Signaling, Oxidative Stress	NM_009913.6:820
Cd14	-0.775	0.297	-1.36	-0.193	0.584	0.39	0.874	0.04	0.14	0.853872	lm.nb	Apoptosis, MHC Class I Antigen Presentation, NF-kB Signaling, Toll Like Receptor Signaling	NM_009841.3:235
Cd163	0.45	0.189	0.0799	0.819	1.37	1.06	1.76	0.0545	0.166	0.779892	loglinear	Fc Receptors and Phagocytosis	NM_053094.2:3225
Cd164	0.0441	0.054	-0.0619	0.15	1.03	0.958	1.11	0.446	0.636	0.196543	loglinear	Fc Receptors and Phagocytosis	NM_016898.2:688
Cd177	-1.63	0.475	-2.56	-0.697	0.324	0.17	0.617	0.014	0.088	1.05552	lm.nb	Lymphocyte Trafficking	NM_026862.3:301
Cd19	0.531	0.222	0.0946	0.966	1.44	1.07	1.95	0.0544	0.166	0.779892	lm.nb	B-cell Receptor Signaling, Complement System	NM_009844.2:1697
Cd209e	0.348	0.465	-0.564	1.26	1.27	0.677	2.39	0.483	0.668	0.175224	lm.nb	Lymphocyte Trafficking	NM_130905.2:696
Cd22	0.529	0.215	0.107	0.95	1.44	1.08	1.93	0.0492	0.157	0.8041	loglinear	B-cell Receptor Signaling, Lymphocyte Trafficking	NM_001043317.2:865
Cd24a	-0.0983	0.0722	-0.24	0.0431	0.934	0.847	1.03	0.222	0.399	0.399027	loglinear	T-cell Checkpoint Signaling	NM_009846.2:584
Cd27	0.263	0.236	-0.199	0.726	1.2	0.871	1.65	0.308	0.493	0.307153	lm.nb	T-cell Checkpoint Signaling	NM_001042564.1:730
Cd274	-0.661	0.149	-0.952	-0.37	0.633	0.517	0.774	0.00433	0.0476	1.32239	lm.nb	Lymphocyte Trafficking, T-cell Checkpoint Signaling	NM_021893.2:515
Cd276	-0.375	0.256	-0.877	0.127	0.771	0.545	1.09	0.194	0.362	0.441291	lm.nb	Lymphocyte Trafficking, T-cell Checkpoint Signaling	NM_133983.4:1278
Cd28	-0.055	0.255	-0.555	0.445	0.963	0.681	1.36	0.836	0.917	0.0376307	lm.nb	Lymphocyte Trafficking, T-cell Checkpoint Signaling, T-cell Receptor Signaling	NM_007642.4:526
Cd34	-0.0129	0.0411	-0.0934	0.0677	0.991	0.937	1.05	0.765	0.866	0.0624821	loglinear	Lymphocyte Trafficking	NM_001111059.1:560
Cd3d	-0.0815	0.132	-0.339	0.176	0.945	0.79	1.13	0.558	0.723	0.140862	loglinear	T-cell Checkpoint Signaling, T-cell Receptor Signaling	NM_013487.2:289
Cd3e	0.0605	0.223	-0.376	0.497	1.04	0.771	1.41	0.795	0.889	0.0510982	lm.nb	T-cell Checkpoint Signaling, T-cell Receptor Signaling	NM_007648.4:380
Cd3g	-0.178	0.153	-0.479	0.123	0.884	0.718	1.09	0.29	0.474	0.324222	loglinear	T-cell Checkpoint Signaling, T-cell Receptor Signaling	NM_009850.2:430
Cd4	-0.281	0.205	-0.684	0.122	0.823	0.623	1.09	0.22	0.398	0.400117	lm.nb	Lymphocyte Trafficking, T-cell Checkpoint Signaling, T-cell Receptor Signaling	NM_013488.2:950
Cd40	-0.182	0.14	-0.456	0.0929	0.882	0.729	1.07	0.242	0.426	0.37059	loglinear	Lymphocyte Trafficking, NF-kB Signaling, T-cell Checkpoint Signaling, Toll Like Receptor Signaling	NM_011611.2:1425
Cd40lg	0.0416	0.262	-0.472	0.556	1.03	0.721	1.47	0.879	0.942	0.0259491	loglinear	Lymphocyte Trafficking, NF-kB Signaling, T-cell Checkpoint Signaling, T-cell Receptor Signaling	NM_011616.2:600
Cd44	-0.702	0.238	-1.17	-0.235	0.615	0.445	0.85	0.0258	0.114	0.943095	lm.nb	Immunometabolism, Type II Interferon Signaling	NM_009851.2:112
Cd5	-0.182	0.203	-0.58	0.216	0.881	0.669	1.16	0.405	0.594	0.226214	lm.nb	T-cell Checkpoint Signaling	NM_007650.3:1395
Cd52	-0.392	0.0763	-0.542	-0.243	0.762	0.687	0.845	0.00214	0.0361	1.44249	loglinear	Lymphocyte Trafficking	NM_013706.2:362
Cd55	-0.165	0.0955	-0.352	0.0222	0.892	0.783	1.02	0.135	0.287	0.542118	loglinear	Complement System	NM_010016.2:1058
Cd59a	-0.0287	0.0733	-0.172	0.115	0.98	0.887	1.08	0.709	0.832	0.0798767	loglinear	Complement System	NM_001111060.1:1589
Cd6	-0.321	0.301	-0.911	0.269	0.8	0.532	1.2	0.327	0.51	0.29243	loglinear	Lymphocyte Trafficking	NM_001037801.2:1315
Cd68	-0.192	0.139	-0.463	0.0799	0.876	0.725	1.06	0.216	0.392	0.406714	lm.nb	Lymphocyte Trafficking	NM_009853.1:560
Cd7	-0.244	0.224	-0.684	0.195	0.844	0.623	1.15	0.318	0.503	0.298432	lm.nb	Lymphocyte Trafficking	NM_009854.1:234
Cd74	-0.159	0.0704	-0.297	-0.0208	0.896	0.814	0.986	0.065	0.182	0.739929	loglinear	MHC Class II Antigen Presentation	NM_001042605.1:391
Cd80	-0.674	0.259	-1.18	-0.166	0.627	0.441	0.891	0.0406	0.141	0.850781	lm.nb	Lymphocyte Trafficking, T-cell Checkpoint Signaling, Toll Like Receptor Signaling	NM_009855.2:210
Cd81	0.144	0.0931	-0.039	0.326	1.1	0.973	1.25	0.174	0.343	0.464706	loglinear	B-cell Receptor Signaling, Complement System	NM_133655.2:575
Cd83	-0.328	0.188	-0.697	0.0417	0.797	0.617	1.03	0.133	0.285	0.545155	lm.nb	Lymphocyte Trafficking	NM_009856.3:569
Cd84	-0.282	0.119	-0.515	-0.0494	0.822	0.7	0.966	0.0551	0.166	0.779892	lm.nb	Lymphocyte Trafficking	NM_013489.2:915
Cd86	-0.218	0.148	-0.509	0.0729	0.86	0.703	1.05	0.192	0.361	0.442493	loglinear	Lymphocyte Trafficking, T-cell Checkpoint Signaling, Toll Like Receptor Signaling	NM_019388.3:251
Cd8a	-0.728	0.562	-1.83	0.373	0.604	0.282	1.29	0.243	0.426	0.37059	lm.nb	Lymphocyte Trafficking, T-cell Receptor Signaling	NM_001081110.2:355
Cd8b1	-0.544	0.497	-1.52	0.429	0.686	0.349	1.35	0.315	0.499	0.301899	lm.nb	Lymphocyte Trafficking, T-cell Receptor Signaling	NM_009858.2:1075
Cdc42	0.0212	0.044	-0.0651	0.107	1.01	0.956	1.08	0.648	0.799	0.0974532	loglinear	Chemokine Signaling, Growth Factor Signaling, Interleukin-12 Signaling, Lymphocyte Trafficking, T-cell Checkpoint Signaling, T-cell Receptor Signaling	NM_009861.1:205
Cdh2	0.0314	0.234	-0.427	0.49	1.02	0.744	1.4	0.897	0.951	0.0218195	lm.nb	Lymphocyte Trafficking	NM_007664.4:2861
Cdk8	-0.000341	0.0705	-0.139	0.138	1	0.908	1.1	0.996	0.996	0.00174066	loglinear	Immunometabolism, TGF-beta Signaling	NM_153599.3:1680
Cdk9	0.0643	0.0579	-0.0491	0.178	1.05	0.967	1.13	0.309	0.493	0.307153	loglinear	TGF-beta Signaling	NM_130860.3:1222
Cdkn1a	-0.502	0.128	-0.752	-0.251	0.706	0.594	0.84	0.00777	0.064	1.19382	loglinear	Growth Factor Signaling	NM_007669.4:1670
Cfb	-1.04	0.242	-1.52	-0.57	0.485	0.349	0.674	0.00501	0.0524	1.28067	lm.nb	Complement System	NM_008198.2:1685
Cfd	0.0432	0.383	-0.707	0.793	1.03	0.613	1.73	0.914	0.958	0.0186345	lm.nb	Complement System	NM_013459.1:526
Cfh	0.233	0.106	0.0247	0.441	1.18	1.02	1.36	0.0708	0.193	0.714443	lm.nb	Complement System	NM_009888.3:806
Cflar	0.0263	0.106	-0.182	0.235	1.02	0.881	1.18	0.813	0.905	0.0433514	lm.nb	Apoptosis, Autophagy, NF-kB Signaling, TNF Family Signaling	NM_207653.3:990
Cfp	-0.426	0.13	-0.68	-0.172	0.744	0.624	0.888	0.0168	0.0914	1.03905	loglinear	Complement System	NM_008823.3:1107
Chuk	-0.0465	0.0999	-0.242	0.149	0.968	0.845	1.11	0.658	0.807	0.0931265	loglinear	Apoptosis, B-cell Receptor Signaling, Chemokine Signaling, Cytosolic DNA Sensing, Fc Receptors and Phagocytosis, MHC Class I Antigen Presentation, NF-kB Signaling, NLR Signaling, Oxidative Stress, T-cell Receptor Signaling, TNF Family Signaling, Th17 Mediated Biology, Toll Like Receptor Signaling, mTOR	NM_001162410.1:222
Ciita	-0.237	0.15	-0.531	0.0576	0.849	0.692	1.04	0.166	0.334	0.476254	loglinear	Type II Interferon Signaling	NM_007575.2:1358
Clec4e	-1.13	0.328	-1.77	-0.49	0.456	0.292	0.712	0.0136	0.0863	1.06399	lm.nb	Lymphocyte Trafficking	NM_019948.2:685
Clu	-0.684	0.213	-1.1	-0.266	0.623	0.466	0.831	0.0183	0.0965	1.01547	lm.nb	Complement System	NM_013492.2:354
Cmklr1	0.308	0.142	0.0292	0.587	1.24	1.02	1.5	0.0735	0.196	0.707744	lm.nb	Chemokine Signaling	NM_008153.3:445
Crcp	0.177	0.149	-0.115	0.468	1.13	0.923	1.38	0.28	0.464	0.333482	loglinear	Cytosolic DNA Sensing	NM_007761.2:630
Creb1	0.12	0.083	-0.0428	0.282	1.09	0.971	1.22	0.199	0.369	0.432974	loglinear	TNF Family Signaling, Toll Like Receptor Signaling	NM_001037726.1:2734
Creb3	0.103	0.0696	-0.0339	0.239	1.07	0.977	1.18	0.191	0.361	0.442493	loglinear	TNF Family Signaling	NM_013497.3:1345
Creb3l2	-0.196	0.129	-0.448	0.0568	0.873	0.733	1.04	0.179	0.347	0.459671	lm.nb	TNF Family Signaling	NM_178661.3:3010
Crebbp	0.0157	0.0787	-0.139	0.17	1.01	0.908	1.13	0.848	0.926	0.033389	loglinear	Epigenetics and Transcriptional Regulation, TGF-beta Signaling	NM_001025432.1:3770
Crp	0.781	0.649	-0.491	2.05	1.72	0.712	4.15	0.274	0.457	0.340084	lm.nb	Complement System	NM_007768.4:163
Csf1	-0.183	0.118	-0.414	0.0476	0.881	0.751	1.03	0.171	0.339	0.4698	lm.nb	Growth Factor Signaling, TNF Family Signaling	NM_001113530.1:833
Csf2	-0.734	0.289	-1.3	-0.168	0.601	0.406	0.89	0.0439	0.146	0.835647	lm.nb	T-cell Receptor Signaling, TNF Family Signaling, Th17 Mediated Biology	NM_009969.4:732
Csf2ra	-0.264	0.164	-0.585	0.0573	0.833	0.667	1.04	0.158	0.323	0.490797	loglinear	T-cell Receptor Signaling, TNF Family Signaling, Th17 Mediated Biology	NM_009970.2:296
Csf3r	-0.248	0.163	-0.569	0.0718	0.842	0.674	1.05	0.179	0.347	0.459671	lm.nb		NM_001252651.1:1294
Csk	0.0176	0.101	-0.181	0.216	1.01	0.882	1.16	0.868	0.938	0.0277972	loglinear	T-cell Checkpoint Signaling, T-cell Receptor Signaling	NM_007783.2:268
Ctla4	-1.26	0.537	-2.31	-0.203	0.419	0.202	0.869	0.058	0.171	0.767004	lm.nb	Lymphocyte Trafficking, T-cell Checkpoint Signaling, T-cell Receptor Signaling	NM_009843.3:1475
Ctnnb1	-0.0555	0.0364	-0.127	0.0157	0.962	0.916	1.01	0.177	0.347	0.459671	loglinear	Growth Factor Signaling, Lymphocyte Trafficking	NM_007614.2:2975
Ctnnd1	0.254	0.0912	0.0755	0.433	1.19	1.05	1.35	0.0317	0.124	0.906578	loglinear	Growth Factor Signaling, Lymphocyte Trafficking	NM_001085448.1:3264
Ctps	-0.602	0.111	-0.82	-0.384	0.659	0.566	0.766	0.00164	0.0308	1.51145	lm.nb	Immunometabolism	NM_016748.2:894
Ctsc	-0.383	0.105	-0.59	-0.177	0.767	0.664	0.885	0.0109	0.0767	1.1152	lm.nb	Apoptosis, MHC Class II Antigen Presentation	NM_009982.4:286
Ctso	0.0894	0.0741	-0.0559	0.235	1.06	0.962	1.18	0.273	0.457	0.340084	loglinear	Apoptosis, MHC Class II Antigen Presentation	NM_177662.2:605
Ctsw	-0.402	0.241	-0.874	0.0709	0.757	0.546	1.05	0.147	0.304	0.517126	lm.nb	Apoptosis	NM_009985.4:190
Cul1	0.0379	0.102	-0.163	0.239	1.03	0.893	1.18	0.724	0.841	0.075204	loglinear	B-cell Receptor Signaling, Fc Receptors and Phagocytosis, MHC Class I Antigen Presentation, NF-kB Signaling, T-cell Receptor Signaling, TGF-beta Signaling, Toll Like Receptor Signaling	NM_012042.3:919
Cx3cl1	0.0386	0.303	-0.556	0.633	1.03	0.68	1.55	0.903	0.955	0.0199966	lm.nb	Chemokine Signaling, TNF Family Signaling	NM_009142.3:125
Cxcl1	-0.904	0.393	-1.67	-0.134	0.535	0.314	0.911	0.061	0.174	0.759451	lm.nb	Chemokine Signaling, NLR Signaling, TNF Family Signaling, Th17 Mediated Biology	NM_008176.1:560
Cxcl10	-2.58	0.548	-3.65	-1.5	0.168	0.0796	0.353	0.00331	0.042	1.37675	lm.nb	Chemokine Signaling, Cytosolic DNA Sensing, Endothelial Activation, TNF Family Signaling, Th17 Mediated Biology, Toll Like Receptor Signaling	NM_021274.1:115
Cxcl12	-0.201	0.107	-0.41	0.00745	0.87	0.753	1.01	0.108	0.244	0.61261	lm.nb	Chemokine Signaling, Lymphocyte Trafficking, NF-kB Signaling	NM_021704.3:259
Cxcl13	-0.36	0.252	-0.853	0.134	0.779	0.554	1.1	0.203	0.375	0.425969	lm.nb	Chemokine Signaling	NM_018866.2:551
Cxcl5	-1.32	0.447	-2.2	-0.445	0.4	0.218	0.734	0.0254	0.114	0.943095	lm.nb	Chemokine Signaling, TNF Family Signaling, Th17 Mediated Biology	NM_009141.2:565
Cxcl9	-1.79	0.604	-2.97	-0.603	0.29	0.128	0.658	0.0253	0.114	0.943095	lm.nb	Chemokine Signaling, Toll Like Receptor Signaling	NM_008599.2:40
Cxcr1	-0.455	0.217	-0.881	-0.0289	0.73	0.543	0.98	0.0813	0.21	0.677781	lm.nb	Chemokine Signaling	NM_178241.4:860
Cxcr4	0.359	0.107	0.149	0.57	1.28	1.11	1.48	0.0154	0.0884	1.05355	loglinear	Chemokine Signaling, Lymphocyte Trafficking	NM_009911.3:704
Cxcr5	-0.217	0.605	-1.4	0.969	0.86	0.378	1.96	0.732	0.843	0.0741724	lm.nb	Chemokine Signaling	NM_007551.2:1648
Cxcr6	-0.664	0.231	-1.12	-0.212	0.631	0.461	0.863	0.0281	0.118	0.928118	lm.nb	Chemokine Signaling	NM_030712.4:650
Cyba	-0.237	0.0936	-0.421	-0.0536	0.848	0.747	0.964	0.0445	0.147	0.832683	loglinear	Lymphocyte Trafficking, MHC Class I Antigen Presentation, NLR Signaling, Oxidative Stress	NM_007806.3:135
Cybb	-0.441	0.104	-0.646	-0.236	0.737	0.639	0.849	0.00554	0.056	1.25181	loglinear	Lymphocyte Trafficking, MHC Class I Antigen Presentation, NLR Signaling, Oxidative Stress	NM_007807.2:1535
Cyld	0.06	0.0567	-0.0511	0.171	1.04	0.965	1.13	0.33	0.515	0.288193	loglinear	NLR Signaling, TNF Family Signaling	NM_001276279.1:2200
Dab2ip	0.235	0.12	0.00118	0.47	1.18	1	1.38	0.0964	0.233	0.632644	loglinear	Apoptosis, TNF Family Signaling	NM_001001602.2:6208
Daxx	-0.303	0.107	-0.512	-0.0941	0.81	0.701	0.937	0.0295	0.12	0.920819	loglinear	Apoptosis	NM_007829.3:1215
Ddit4	0.118	0.286	-0.443	0.679	1.09	0.735	1.6	0.694	0.823	0.0846002	lm.nb	Autophagy, mTOR	NM_029083.2:70
Ddx24	-0.0484	0.0451	-0.137	0.04	0.967	0.909	1.03	0.324	0.507	0.294992	loglinear	Cytosolic DNA Sensing	NM_020494.3:1455
Ddx58	-0.682	0.0922	-0.863	-0.502	0.623	0.55	0.706	0.000312	0.0173	1.76195	loglinear	Cytosolic DNA Sensing, NF-kB Signaling	NM_172689.3:1751
Diablo	0.0184	0.08	-0.138	0.175	1.01	0.909	1.13	0.826	0.913	0.0395292	loglinear	Apoptosis, Oxidative Stress	NM_023232.3:184
Dll1	0.231	0.0907	0.0532	0.409	1.17	1.04	1.33	0.0437	0.145	0.838632	loglinear	Th1 Differentiation	NM_007865.3:1090
Dll4	0.529	0.137	0.261	0.797	1.44	1.2	1.74	0.00828	0.065	1.18709	lm.nb	Th1 Differentiation	NM_019454.2:542
Dnmt1	-0.0599	0.0787	-0.214	0.0943	0.959	0.862	1.07	0.475	0.664	0.177832	loglinear	Epigenetics and Transcriptional Regulation	NM_010066.3:2380
Dnmt3a	-0.39	0.547	-1.46	0.681	0.763	0.363	1.6	0.502	0.688	0.162412	lm.nb	Epigenetics and Transcriptional Regulation	NM_007872.4:7160
Dtx3l	-0.654	0.12	-0.89	-0.418	0.636	0.54	0.749	0.00162	0.0308	1.51145	lm.nb	MHC Class I Antigen Presentation	NM_001013371.2:1550
Dvl2	0.163	0.151	-0.132	0.458	1.12	0.913	1.37	0.32	0.504	0.297569	loglinear	mTOR	NM_007888.3:1695
Dynll2	0.185	0.0961	-0.00363	0.373	1.14	0.997	1.3	0.103	0.24	0.619789	loglinear	Apoptosis, MHC Class II Antigen Presentation	NM_026556.4:1214
E2f4	-0.0938	0.147	-0.381	0.193	0.937	0.768	1.14	0.546	0.712	0.14752	loglinear	TGF-beta Signaling	NM_148952.1:1204
Ebi3	-0.762	0.263	-1.28	-0.246	0.59	0.412	0.843	0.0275	0.117	0.931814	lm.nb	Interleukin-12 Signaling	NM_015766.2:1015
Eif4a2	0.0218	0.0919	-0.158	0.202	1.02	0.896	1.15	0.821	0.91	0.0409586	loglinear	Growth Factor Signaling	NM_013506.2:1655
Eif4ebp1	0.0178	0.112	-0.201	0.237	1.01	0.87	1.18	0.879	0.942	0.0259491	loglinear	mTOR	NM_007918.3:554
Elavl1	-0.0396	0.108	-0.251	0.172	0.973	0.84	1.13	0.727	0.842	0.0746879	loglinear	Th17 Mediated Biology	NM_010485.3:4825
Elk1	-0.11	0.313	-0.724	0.505	0.927	0.605	1.42	0.738	0.846	0.0726296	lm.nb	Toll Like Receptor Signaling	NM_007922.4:3070
Eno1	-0.213	0.0688	-0.347	-0.0778	0.863	0.786	0.947	0.0213	0.102	0.9914	loglinear	Autoantigens, Immunometabolism	NM_023119.2:669
Eomes	-0.222	0.255	-0.723	0.278	0.857	0.606	1.21	0.417	0.607	0.216811	lm.nb		NM_010136.2:2665
Ep300	0.0451	0.125	-0.201	0.291	1.03	0.87	1.22	0.731	0.843	0.0741724	loglinear	Oxidative Stress, TGF-beta Signaling	NM_177821.6:4305
Ero1l	-0.144	0.0515	-0.245	-0.0435	0.905	0.844	0.97	0.0309	0.124	0.906578	loglinear	Oxidative Stress	NM_015774.2:315
Ets1	0.209	0.122	-0.0303	0.448	1.16	0.979	1.36	0.138	0.289	0.539102	lm.nb	Oxidative Stress	NM_001038642.1:740
Ezh2	-0.151	0.0987	-0.345	0.0422	0.9	0.787	1.03	0.176	0.346	0.460924	loglinear	Oxidative Stress	NM_007971.2:425
F13a1	-0.217	0.176	-0.561	0.128	0.861	0.678	1.09	0.264	0.448	0.348722	lm.nb	Complement System	NM_001166391.1:2790
Fadd	-0.524	0.287	-1.09	0.038	0.695	0.471	1.03	0.117	0.26	0.585027	lm.nb	Apoptosis, NLR Signaling, TNF Family Signaling, Toll Like Receptor Signaling	NM_010175.5:2641
Fam129c	-0.45	0.58	-1.59	0.687	0.732	0.333	1.61	0.468	0.657	0.182435	lm.nb	Lymphocyte Trafficking	NM_001166213.1:1192
Fas	-0.109	0.118	-0.34	0.122	0.927	0.79	1.09	0.391	0.582	0.235077	loglinear	Apoptosis, Oxidative Stress, TNF Family Signaling	NM_007987.2:95
Fasl	0.0413	0.337	-0.62	0.702	1.03	0.651	1.63	0.907	0.956	0.0195421	loglinear	Apoptosis, TNF Family Signaling	NM_010177.3:645
Fbxo7	-0.192	0.118	-0.423	0.0388	0.875	0.746	1.03	0.154	0.317	0.498941	loglinear	MHC Class I Antigen Presentation	NM_153195.2:528
Fbxw11	-0.0599	0.0521	-0.162	0.0421	0.959	0.894	1.03	0.293	0.477	0.321482	loglinear	B-cell Receptor Signaling, MHC Class I Antigen Presentation, NF-kB Signaling, T-cell Receptor Signaling, Toll Like Receptor Signaling	NM_134015.2:276
Fcgr1	-1.49	0.243	-1.96	-1.01	0.356	0.256	0.496	0.000861	0.0236	1.62709	lm.nb	Fc Receptors and Phagocytosis, MHC Class I Antigen Presentation, Type II Interferon Signaling	NM_010186.5:185
Fcgr2b	-0.724	0.18	-1.08	-0.372	0.605	0.474	0.773	0.00691	0.0615	1.21112	lm.nb	B-cell Receptor Signaling, Fc Receptors and Phagocytosis	NM_001077189.1:1225
Fcgr4	-0.67	0.12	-0.906	-0.434	0.629	0.534	0.74	0.00143	0.0285	1.54516	loglinear	Fc Receptors and Phagocytosis	NM_144559.1:608
Fcgrt	0.146	0.122	-0.0942	0.386	1.11	0.937	1.31	0.279	0.464	0.333482	loglinear	Fc Receptors and Phagocytosis	NM_010189.3:750
Fcrls	-0.86	0.239	-1.33	-0.392	0.551	0.398	0.762	0.0113	0.0779	1.10846	lm.nb	Fc Receptors and Phagocytosis	NM_030707.3:925
Fes	-0.111	0.103	-0.313	0.0903	0.926	0.805	1.06	0.321	0.505	0.296709	loglinear	Growth Factor Signaling	NM_010194.2:1970
Fgr	-0.212	0.162	-0.53	0.105	0.863	0.693	1.08	0.237	0.422	0.374688	loglinear	Chemokine Signaling	NM_010208.4:1914
Flt1	0.308	0.176	-0.0372	0.653	1.24	0.975	1.57	0.131	0.282	0.549751	lm.nb	Growth Factor Signaling	NM_010228.3:1550
Flt4	0.311	0.157	0.00298	0.62	1.24	1	1.54	0.0952	0.233	0.632644	lm.nb	Growth Factor Signaling	NM_008029.3:5690
Foxp1	-0.00575	0.155	-0.31	0.298	0.996	0.807	1.23	0.972	0.982	0.00788851	lm.nb	Endothelial Activation	NM_001197322.1:796
Foxp3	-1.37	0.477	-2.31	-0.435	0.387	0.202	0.74	0.0284	0.118	0.928118	lm.nb	Treg Differentiation	NM_054039.2:194
Fpr1	-0.4	0.158	-0.71	-0.0897	0.758	0.611	0.94	0.0449	0.147	0.832683	loglinear	Growth Factor Signaling	NM_013521.2:750
Furin	-0.0419	0.0416	-0.123	0.0396	0.971	0.918	1.03	0.353	0.538	0.269218	loglinear	TGF-beta Signaling	NM_011046.2:2011
Gata3	0.467	0.424	-0.364	1.3	1.38	0.777	2.46	0.313	0.498	0.302771	lm.nb	Th2 Differentiation	NM_008091.3:1943
Gbp2	-0.515	0.12	-0.75	-0.28	0.7	0.595	0.824	0.00511	0.0526	1.27901	lm.nb	NLR Signaling, Type I Interferon Signaling, Type II Interferon Signaling	NM_010260.1:1996
Gbp5	-0.905	0.27	-1.43	-0.376	0.534	0.37	0.77	0.0153	0.0884	1.05355	lm.nb	NLR Signaling, Type II Interferon Signaling	NM_153564.2:1176
Gclc	-0.462	0.0579	-0.576	-0.348	0.726	0.671	0.785	0.000207	0.0173	1.76195	loglinear	Immunometabolism, Oxidative Stress	NM_010295.2:1102
Ghdc	0.0561	0.109	-0.158	0.27	1.04	0.897	1.21	0.625	0.782	0.106793	loglinear	Cytosolic DNA Sensing	NM_031871.1:1670
Gmpr	0.266	0.309	-0.339	0.871	1.2	0.79	1.83	0.422	0.612	0.213249	lm.nb	Immunometabolism	NM_025508.4:854
Grb2	0.0365	0.0477	-0.0569	0.13	1.03	0.961	1.09	0.473	0.664	0.177832	loglinear	B-cell Receptor Signaling, Chemokine Signaling, Fc Receptors and Phagocytosis, T-cell Checkpoint Signaling, T-cell Receptor Signaling, mTOR	NM_008163.3:1783
Grk2	0.0175	0.0806	-0.14	0.175	1.01	0.907	1.13	0.835	0.917	0.0376307	loglinear	Chemokine Signaling	NM_130863.1:1866
Grk6	0.021	0.101	-0.177	0.219	1.01	0.884	1.16	0.842	0.921	0.0357404	loglinear	Chemokine Signaling	NM_011938.4:1366
Grn	-0.304	0.0545	-0.411	-0.197	0.81	0.752	0.872	0.0014	0.0285	1.54516	loglinear	Autoantigens	NM_008175.3:2010
Gsdmd	-0.113	0.127	-0.361	0.135	0.924	0.778	1.1	0.405	0.594	0.226214	loglinear	Inflammasomes, NLR Signaling	NM_026960.4:122
Gsk3b	0.193	0.0669	0.0618	0.324	1.14	1.04	1.25	0.0279	0.118	0.928118	loglinear	B-cell Receptor Signaling, Chemokine Signaling, Oxidative Stress, T-cell Receptor Signaling, Th17 Mediated Biology, mTOR	NM_019827.3:2215
Gstp1	0.362	0.107	0.151	0.572	1.28	1.11	1.49	0.015	0.0884	1.05355	loglinear	Immunometabolism, Oxidative Stress	NM_013541.1:421
Gucy1b1	0.42	0.136	0.154	0.687	1.34	1.11	1.61	0.0214	0.102	0.9914	lm.nb	Immunometabolism	NM_017469.4:372
Gzma	-0.374	0.12	-0.608	-0.139	0.772	0.656	0.908	0.0205	0.101	0.995679	loglinear	Cytotoxicity	NM_010370.2:188
Gzmb	0.2	0.317	-0.422	0.822	1.15	0.746	1.77	0.552	0.718	0.143876	loglinear	Apoptosis, Cytotoxicity	NM_013542.2:1020
H2-Aa	-0.044	0.069	-0.179	0.0914	0.97	0.883	1.07	0.548	0.713	0.14691	loglinear	Lymphocyte Trafficking, MHC Class II Antigen Presentation, T-cell Checkpoint Signaling, T-cell Receptor Signaling, Type II Interferon Signaling	NM_010378.2:450
H2-Ab1	-0.119	0.0732	-0.263	0.0244	0.921	0.834	1.02	0.155	0.317	0.498941	loglinear	Lymphocyte Trafficking, MHC Class II Antigen Presentation, T-cell Checkpoint Signaling, T-cell Receptor Signaling, Type II Interferon Signaling	NM_207105.2:164
H2-D1	-0.502	0.0962	-0.69	-0.313	0.706	0.62	0.805	0.00199	0.0349	1.45717	loglinear	Lymphocyte Trafficking, MHC Class I Antigen Presentation, Type I Interferon Signaling, Type II Interferon Signaling	NM_010380.3:1133
H2-DMa	-0.0601	0.0794	-0.216	0.0955	0.959	0.861	1.07	0.478	0.666	0.176526	loglinear	Lymphocyte Trafficking, MHC Class II Antigen Presentation	NM_010386.3:530
H2-DMb1	-0.155	0.144	-0.436	0.127	0.898	0.739	1.09	0.323	0.507	0.294992	lm.nb	Lymphocyte Trafficking, MHC Class II Antigen Presentation	NM_010387.2:1089
H2-DMb2	0.0468	0.154	-0.256	0.35	1.03	0.837	1.27	0.772	0.871	0.0599818	lm.nb	Lymphocyte Trafficking, MHC Class II Antigen Presentation	NM_010388.4:195
H2-Eb1	0.015	0.108	-0.197	0.227	1.01	0.872	1.17	0.894	0.949	0.0227338	lm.nb	Lymphocyte Trafficking, MHC Class II Antigen Presentation, T-cell Checkpoint Signaling, T-cell Receptor Signaling, Type II Interferon Signaling	NM_010382.2:935
H2-K1	-1.02	0.735	-2.46	0.426	0.495	0.182	1.34	0.217	0.392	0.406714	lm.nb	Lymphocyte Trafficking, MHC Class I Antigen Presentation, Type I Interferon Signaling, Type II Interferon Signaling	NM_001001892.2:37
H2-M3	-0.42	0.0844	-0.586	-0.255	0.747	0.666	0.838	0.00251	0.0375	1.42597	loglinear	MHC Class I Antigen Presentation	NM_013819.2:1180
H2-Ob	0.23	0.527	-0.802	1.26	1.17	0.574	2.4	0.678	0.815	0.0888424	lm.nb	Lymphocyte Trafficking, MHC Class II Antigen Presentation	NM_010389.3:198
H2-Q10	-0.628	0.559	-1.72	0.467	0.647	0.303	1.38	0.304	0.491	0.308919	lm.nb	Lymphocyte Trafficking, MHC Class I Antigen Presentation, Type I Interferon Signaling, Type II Interferon Signaling	NM_010391.4:890
H2-Q2	-1.08	0.542	-2.15	-0.0217	0.471	0.226	0.985	0.0924	0.231	0.636388	lm.nb	Lymphocyte Trafficking, MHC Class I Antigen Presentation, Type I Interferon Signaling, Type II Interferon Signaling	NM_010392.2:472
H2-T23	-0.563	0.0939	-0.747	-0.379	0.677	0.596	0.769	0.000971	0.0256	1.59176	loglinear	Lymphocyte Trafficking, MHC Class I Antigen Presentation, Type I Interferon Signaling, Type II Interferon Signaling	NM_010398.3:365
H2afy2	-0.0387	0.263	-0.553	0.476	0.974	0.681	1.39	0.888	0.945	0.0245682	lm.nb	Autoantigens	NM_207000.2:1609
Havcr2	-0.469	0.312	-1.08	0.141	0.722	0.473	1.1	0.183	0.35	0.455932	lm.nb	T-cell Checkpoint Signaling	NM_134250.2:134
Hc	-0.386	0.147	-0.675	-0.0981	0.765	0.627	0.934	0.0392	0.139	0.856985	lm.nb	Complement System	NM_010406.1:1065
Hdc	-0.436	0.135	-0.701	-0.171	0.739	0.615	0.888	0.018	0.0965	1.01547	lm.nb	Immunometabolism	NM_008230.4:745
Herc6	-1.75	0.222	-2.18	-1.31	0.298	0.22	0.402	0.000222	0.0173	1.76195	lm.nb	MHC Class I Antigen Presentation	NM_025992.2:876
Hif1a	-0.229	0.0561	-0.339	-0.119	0.853	0.79	0.921	0.00647	0.0601	1.22113	loglinear	Autophagy, Oxidative Stress, Th17 differentiation	NM_010431.2:1294
Hist1h2ao	-1	0.266	-1.52	-0.479	0.5	0.348	0.718	0.00939	0.0703	1.15304	lm.nb	Autoantigens	NM_001177544.1:19
Hist1h2be	-0.208	0.295	-0.786	0.369	0.866	0.58	1.29	0.507	0.689	0.161781	lm.nb	Autoantigens	NM_178194.3:820
Hist1h2bk	-0.344	0.149	-0.636	-0.0526	0.788	0.643	0.964	0.06	0.173	0.761954	lm.nb	Autoantigens	NM_175665.1:88
Hist1h3b	-0.408	0.2	-0.801	-0.0158	0.754	0.574	0.989	0.0876	0.222	0.653647	lm.nb	Autoantigens, Epigenetics and Transcriptional Regulation	NM_178203.1:121
Hist1h4k	-0.336	0.164	-0.658	-0.014	0.792	0.634	0.99	0.0868	0.221	0.655608	lm.nb	Autoantigens	NM_178211.2:53
Hist2h3c2	0.13	0.267	-0.393	0.653	1.09	0.762	1.57	0.643	0.798	0.0979971	loglinear	Autoantigens, Epigenetics and Transcriptional Regulation	NM_054045.4:103
Hist3h2ba	-0.322	0.191	-0.696	0.052	0.8	0.617	1.04	0.142	0.297	0.527244	lm.nb	Autoantigens	NM_030082.4:250
Hmgb1	-0.0101	0.0866	-0.18	0.16	0.993	0.883	1.12	0.911	0.958	0.0186345	loglinear	Apoptosis, Autophagy, Toll Like Receptor Signaling	NM_010439.3:1574
Hras	0.072	0.0804	-0.0856	0.23	1.05	0.942	1.17	0.405	0.594	0.226214	loglinear	Apoptosis, Autophagy, B-cell Receptor Signaling, Chemokine Signaling, Fc Receptors and Phagocytosis, Growth Factor Signaling, T-cell Receptor Signaling, mTOR	NM_001130443.1:240
Hsd11b1	0.481	0.171	0.146	0.815	1.4	1.11	1.76	0.0306	0.123	0.910095	lm.nb	Immunometabolism	NM_008288.2:110
Hsp90ab1	-0.308	0.122	-0.547	-0.0683	0.808	0.684	0.954	0.0454	0.148	0.829738	lm.nb	Immunometabolism, Inflammasomes, NLR Signaling, Th17 Mediated Biology, Th17 differentiation	NM_008302.3:1311
Hsp90b1	-0.274	0.0861	-0.442	-0.105	0.827	0.736	0.93	0.0192	0.0989	1.0048	loglinear	Th17 Mediated Biology, Toll Like Receptor Signaling	NM_011631.1:1705
Hspb1	-0.138	0.26	-0.647	0.37	0.908	0.638	1.29	0.613	0.772	0.112383	lm.nb	Oxidative Stress	NM_013560.2:630
Icam1	-0.18	0.0365	-0.251	-0.108	0.883	0.84	0.928	0.00266	0.0381	1.41908	loglinear	Lymphocyte Trafficking, NF-kB Signaling, TNF Family Signaling, Type II Interferon Signaling	NM_010493.2:2195
Icos	-0.192	0.242	-0.666	0.282	0.875	0.63	1.22	0.457	0.648	0.188425	lm.nb	Lymphocyte Trafficking, T-cell Checkpoint Signaling, T-cell Receptor Signaling	NM_017480.1:142
Icosl	0.0412	0.108	-0.17	0.252	1.03	0.889	1.19	0.716	0.836	0.0777937	loglinear	Lymphocyte Trafficking, T-cell Checkpoint Signaling	NM_015790.3:349
Id1	0.0907	0.154	-0.211	0.392	1.06	0.864	1.31	0.577	0.737	0.132533	lm.nb	Growth Factor Signaling, TGF-beta Signaling	NM_010495.2:280
Ifi27	-0.142	0.0677	-0.274	-0.00883	0.907	0.827	0.994	0.0816	0.21	0.677781	loglinear	Type I Interferon Signaling	NM_026790.2:166
Ifi30	-0.165	0.106	-0.373	0.0425	0.892	0.772	1.03	0.17	0.338	0.471083	loglinear	MHC Class II Antigen Presentation, Type II Interferon Signaling	NM_023065.3:806
Ifi35	-0.46	0.101	-0.657	-0.263	0.727	0.634	0.834	0.00381	0.044	1.35655	loglinear	Type I Interferon Signaling	NM_027320.4:820
Ifi44	-1.78	0.241	-2.25	-1.31	0.291	0.21	0.404	0.000315	0.0173	1.76195	lm.nb	Type I Interferon Signaling	NM_133871.2:990
Ifih1	-0.57	0.102	-0.771	-0.37	0.673	0.586	0.774	0.00141	0.0285	1.54516	loglinear	Type I Interferon Signaling	NM_027835.2:1997
Ifit1	-1.58	0.282	-2.13	-1.03	0.334	0.228	0.49	0.00138	0.0285	1.54516	lm.nb	Type I Interferon Signaling	NM_008331.2:890
Ifit3	-1.36	0.185	-1.72	-0.993	0.391	0.304	0.503	0.000333	0.0173	1.76195	lm.nb	Type I Interferon Signaling	NM_010501.1:1290
Ifitm1	-0.595	0.175	-0.939	-0.251	0.662	0.522	0.841	0.0147	0.0884	1.05355	lm.nb	B-cell Receptor Signaling, Type I Interferon Signaling	NM_001112715.1:412
Ifitm3	-0.683	0.0991	-0.877	-0.489	0.623	0.544	0.713	0.000461	0.0173	1.76195	loglinear	Type I Interferon Signaling	NM_025378.2:370
Ifnar1	-0.00297	0.0344	-0.0704	0.0644	0.998	0.952	1.05	0.934	0.965	0.0154727	loglinear	NLR Signaling, Toll Like Receptor Signaling, Type I Interferon Signaling	NM_010508.1:1195
Ifnar2	-0.106	0.0807	-0.264	0.0527	0.929	0.833	1.04	0.239	0.423	0.37366	loglinear	NLR Signaling, Toll Like Receptor Signaling, Type I Interferon Signaling	NM_001110498.1:725
Ifngr1	0.0826	0.081	-0.0762	0.241	1.06	0.949	1.18	0.347	0.535	0.271646	loglinear	Th1 Differentiation, Type II Interferon Signaling	NM_010511.2:985
Ikbkb	0.0782	0.0814	-0.0814	0.238	1.06	0.945	1.18	0.374	0.563	0.249492	loglinear	Apoptosis, B-cell Receptor Signaling, Chemokine Signaling, Cytosolic DNA Sensing, Fc Receptors and Phagocytosis, MHC Class I Antigen Presentation, NF-kB Signaling, NLR Signaling, T-cell Receptor Signaling, TNF Family Signaling, Th17 Mediated Biology, Toll Like Receptor Signaling, mTOR	NM_010546.2:498
Ikbke	-0.479	0.248	-0.965	0.0084	0.718	0.512	1.01	0.102	0.239	0.621602	lm.nb	Cytosolic DNA Sensing, NF-kB Signaling, NLR Signaling, Th17 Mediated Biology, Toll Like Receptor Signaling	NM_019777.3:618
Ikbkg	-0.00639	0.113	-0.229	0.216	0.996	0.853	1.16	0.957	0.973	0.0118872	loglinear	Apoptosis, B-cell Receptor Signaling, Chemokine Signaling, Cytosolic DNA Sensing, Fc Receptors and Phagocytosis, MHC Class I Antigen Presentation, NF-kB Signaling, NLR Signaling, T-cell Receptor Signaling, TNF Family Signaling, Th17 Mediated Biology, Toll Like Receptor Signaling	NM_178590.2:525
Ikzf1	-0.138	0.132	-0.397	0.12	0.908	0.76	1.09	0.334	0.519	0.284833	loglinear	Epigenetics and Transcriptional Regulation	NM_009578.2:1716
Ikzf3	-0.0895	0.112	-0.308	0.129	0.94	0.808	1.09	0.453	0.645	0.19044	loglinear	Epigenetics and Transcriptional Regulation	NM_011771.1:1856
Il10ra	-0.304	0.132	-0.563	-0.0457	0.81	0.677	0.969	0.0606	0.174	0.759451	lm.nb	Other Interleukin Signaling, Treg Differentiation	NM_008348.2:2522
Il10rb	-0.0928	0.0304	-0.152	-0.0332	0.938	0.9	0.977	0.0225	0.105	0.978811	loglinear	Other Interleukin Signaling, Treg Differentiation	NM_008349.5:465
Il12a	1.17	0.347	0.493	1.85	2.25	1.41	3.61	0.0149	0.0884	1.05355	lm.nb	Interleukin-12 Signaling, Other Interleukin Signaling, Th1 Differentiation, Toll Like Receptor Signaling	NM_008351.1:355
Il12b	-0.355	0.777	-1.88	1.17	0.782	0.272	2.25	0.664	0.81	0.091515	lm.nb	Interleukin-12 Signaling, Other Interleukin Signaling, Th1 Differentiation, Th17 differentiation, Toll Like Receptor Signaling	NM_008352.2:520
Il15	-0.136	0.405	-0.93	0.657	0.91	0.525	1.58	0.748	0.853	0.069051	lm.nb	Other Interleukin Signaling, TNF Family Signaling	NM_008357.2:854
Il17rc	0.11	0.0896	-0.0652	0.286	1.08	0.956	1.22	0.264	0.448	0.348722	loglinear	Other Interleukin Signaling, Th17 Mediated Biology	NM_134159.2:680
Il18	-0.0586	0.122	-0.298	0.181	0.96	0.813	1.13	0.649	0.799	0.0974532	loglinear	Cytosolic DNA Sensing, NLR Signaling, Other Interleukin Signaling	NM_008360.1:270
Il18r1	0.00255	0.0893	-0.172	0.178	1	0.887	1.13	0.978	0.983	0.00744648	loglinear	Other Interleukin Signaling, TNF Family Signaling	NM_001161842.1:620
Il18rap	-0.34	0.103	-0.543	-0.138	0.79	0.686	0.909	0.0166	0.0911	1.04048	loglinear	Other Interleukin Signaling, Oxidative Stress	NM_010553.4:1243
Il1a	-0.819	0.352	-1.51	-0.128	0.567	0.351	0.915	0.0593	0.171	0.767004	lm.nb	Other Interleukin Signaling	NM_010554.4:225
Il1b	-0.6	0.248	-1.09	-0.114	0.66	0.471	0.924	0.0519	0.162	0.790485	lm.nb	Cytosolic DNA Sensing, NF-kB Signaling, NLR Signaling, Other Interleukin Signaling, Oxidative Stress, TNF Family Signaling, Th17 differentiation, Toll Like Receptor Signaling	NM_008361.3:1120
Il1r1	-0.0689	0.0617	-0.19	0.052	0.953	0.877	1.04	0.307	0.493	0.307153	loglinear	NF-kB Signaling, Other Interleukin Signaling, Oxidative Stress, Th17 differentiation	NM_001123382.1:820
Il1rn	-0.953	0.287	-1.52	-0.391	0.517	0.35	0.763	0.016	0.0899	1.04624	lm.nb	Other Interleukin Signaling	NM_031167.5:224
Il21r	-0.405	0.36	-1.11	0.301	0.755	0.463	1.23	0.304	0.491	0.308919	lm.nb	Other Interleukin Signaling, Th17 differentiation	NM_021887.1:619
Il2ra	-0.78	0.17	-1.11	-0.446	0.582	0.462	0.734	0.00377	0.044	1.35655	loglinear	Other Interleukin Signaling, Th2 Differentiation	NM_008367.2:325
Il2rb	-0.501	0.129	-0.754	-0.247	0.707	0.593	0.843	0.00826	0.065	1.18709	lm.nb	Other Interleukin Signaling, Th2 Differentiation	NM_008368.3:2365
Il2rg	-0.209	0.0731	-0.352	-0.0653	0.865	0.784	0.956	0.029	0.119	0.924453	loglinear	Other Interleukin Signaling, Th17 differentiation, Th2 Differentiation	NM_013563.3:566
Il33	-0.661	0.153	-0.96	-0.362	0.633	0.514	0.778	0.00492	0.0524	1.28067	lm.nb	Cytosolic DNA Sensing, Other Interleukin Signaling	NM_133775.1:1011
Il4ra	-0.0999	0.0515	-0.201	0.00104	0.933	0.87	1	0.1	0.237	0.625252	loglinear	Other Interleukin Signaling, Th2 Differentiation	NM_001008700.3:2908
Il6	-3.05	0.987	-4.99	-1.12	0.12	0.0315	0.461	0.0213	0.102	0.9914	lm.nb	Cytosolic DNA Sensing, NLR Signaling, Other Interleukin Signaling, Oxidative Stress, TNF Family Signaling, Th17 Mediated Biology, Th17 differentiation, Th2 Differentiation, Toll Like Receptor Signaling	NM_031168.1:40
Il6ra	0.178	0.14	-0.0973	0.453	1.13	0.935	1.37	0.252	0.436	0.360514	lm.nb	Other Interleukin Signaling, Th17 differentiation	NM_010559.2:2825
Il6st	0.124	0.0878	-0.0486	0.296	1.09	0.967	1.23	0.209	0.382	0.417937	loglinear	Interleukin-12 Signaling, Other Interleukin Signaling, Th17 differentiation	NM_010560.2:2325
Il7	0.0733	0.189	-0.297	0.443	1.05	0.814	1.36	0.711	0.833	0.079355	loglinear	Other Interleukin Signaling	NM_008371.2:1055
Il7r	-0.00974	0.168	-0.339	0.32	0.993	0.79	1.25	0.956	0.973	0.0118872	lm.nb	Other Interleukin Signaling	NM_008372.3:1020
Impdh1	0.121	0.167	-0.206	0.448	1.09	0.867	1.36	0.495	0.681	0.166853	lm.nb	Immunometabolism	NM_011829.2:1396
Impdh2	0.0412	0.0984	-0.152	0.234	1.03	0.9	1.18	0.69	0.822	0.0851282	loglinear	Autoantigens, Immunometabolism	NM_011830.3:110
Insr	0.293	0.131	0.0362	0.551	1.23	1.03	1.46	0.0667	0.186	0.730487	lm.nb	Growth Factor Signaling, mTOR	NM_010568.2:8314
Irak1	0.127	0.116	-0.0998	0.354	1.09	0.933	1.28	0.315	0.499	0.301899	loglinear	NF-kB Signaling, NLR Signaling, Toll Like Receptor Signaling	NM_008363.2:951
Irak2	-0.14	0.0795	-0.296	0.0158	0.908	0.815	1.01	0.129	0.279	0.554396	loglinear	NLR Signaling, Toll Like Receptor Signaling	NM_001113553.1:485
Irak4	-0.139	0.056	-0.249	-0.0289	0.908	0.842	0.98	0.0481	0.155	0.809668	loglinear	NF-kB Signaling, NLR Signaling, Toll Like Receptor Signaling	NM_029926.5:250
Irf1	-0.235	0.0558	-0.345	-0.126	0.85	0.788	0.917	0.00561	0.056	1.25181	loglinear	Type I Interferon Signaling, Type II Interferon Signaling	NM_008390.1:365
Irf2	-0.0904	0.0723	-0.232	0.0512	0.939	0.851	1.04	0.257	0.441	0.355561	loglinear	Type I Interferon Signaling, Type II Interferon Signaling	NM_008391.2:440
Irf3	-0.0225	0.13	-0.278	0.233	0.985	0.825	1.17	0.868	0.938	0.0277972	lm.nb	Cytosolic DNA Sensing, NLR Signaling, Toll Like Receptor Signaling, Type I Interferon Signaling, Type II Interferon Signaling	NM_016849.4:526
Irf4	-0.0291	0.254	-0.526	0.468	0.98	0.694	1.38	0.912	0.958	0.0186345	lm.nb	Th17 differentiation, Type I Interferon Signaling, Type II Interferon Signaling	NM_013674.1:1878
Irf7	-1.95	0.27	-2.48	-1.42	0.258	0.179	0.373	0.000351	0.0173	1.76195	lm.nb	Cytosolic DNA Sensing, NLR Signaling, Toll Like Receptor Signaling, Type I Interferon Signaling, Type II Interferon Signaling	NM_016850.2:705
Irf9	-0.641	0.0756	-0.789	-0.493	0.641	0.579	0.711	0.000147	0.0173	1.76195	loglinear	NLR Signaling, Type I Interferon Signaling, Type II Interferon Signaling	NM_008394.2:1405
Isg15	-1.9	0.289	-2.47	-1.34	0.267	0.18	0.396	0.000591	0.0185	1.73283	lm.nb	Type I Interferon Signaling	NM_015783.3:389
Isg20	-0.433	0.124	-0.677	-0.189	0.741	0.625	0.877	0.0131	0.0847	1.07212	loglinear	Type I Interferon Signaling	NM_020583.5:552
Itga4	0.0275	0.124	-0.216	0.271	1.02	0.861	1.21	0.832	0.917	0.0376307	lm.nb	Lymphocyte Trafficking	NM_010576.3:689
Itga5	0.0883	0.0769	-0.0625	0.239	1.06	0.958	1.18	0.295	0.479	0.319664	loglinear	Lymphocyte Trafficking	NM_001314041.1:2622
Itgal	-0.178	0.0699	-0.315	-0.0413	0.884	0.804	0.972	0.0434	0.145	0.838632	loglinear	Growth Factor Signaling, Lymphocyte Trafficking	NM_008400.2:950
Itgam	-0.301	0.0982	-0.494	-0.109	0.812	0.71	0.927	0.0221	0.103	0.987163	loglinear	Complement System, Growth Factor Signaling, Lymphocyte Trafficking, Toll Like Receptor Signaling	NM_001082960.1:3025
Itgax	-0.122	0.0993	-0.317	0.0723	0.919	0.803	1.05	0.264	0.448	0.348722	loglinear	Complement System, Lymphocyte Trafficking	NM_021334.2:327
Itgb2	-0.277	0.0691	-0.412	-0.142	0.825	0.751	0.907	0.00704	0.0619	1.20831	loglinear	Complement System, Growth Factor Signaling, Lymphocyte Trafficking, Toll Like Receptor Signaling	NM_008404.4:2542
Itgb7	0.0694	0.117	-0.161	0.3	1.05	0.894	1.23	0.576	0.737	0.132533	loglinear	Lymphocyte Trafficking	NM_013566.2:1221
Itk	0.377	0.175	0.0347	0.719	1.3	1.02	1.65	0.0742	0.197	0.705534	lm.nb	Chemokine Signaling, Fc Receptors and Phagocytosis, Lymphocyte Trafficking, T-cell Receptor Signaling	NM_010583.3:404
Itpr3	0.0941	0.0933	-0.0888	0.277	1.07	0.94	1.21	0.352	0.538	0.269218	loglinear	Apoptosis, B-cell Receptor Signaling, Fc Receptors and Phagocytosis, Immunometabolism, NLR Signaling	NM_080553.3:3185
Jag1	0.198	0.116	-0.0299	0.425	1.15	0.979	1.34	0.14	0.292	0.534617	loglinear	TNF Family Signaling, Th2 Differentiation	NM_013822.2:2155
Jag2	-0.464	0.343	-1.14	0.209	0.725	0.455	1.16	0.226	0.405	0.392545	lm.nb	Th2 Differentiation	NM_010588.2:219
Jak1	0.0432	0.0999	-0.152	0.239	1.03	0.9	1.18	0.68	0.815	0.0888424	loglinear	Interleukin-12 Signaling, NLR Signaling, Other Interleukin Signaling, Th1 Differentiation, Th17 differentiation, Treg Differentiation, Type I Interferon Signaling, Type II Interferon Signaling	NM_146145.2:4080
Jak2	-0.272	0.0578	-0.385	-0.159	0.828	0.766	0.896	0.0033	0.042	1.37675	loglinear	Chemokine Signaling, Interleukin-12 Signaling, Other Interleukin Signaling, Oxidative Stress, Th1 Differentiation, Th17 differentiation, Type II Interferon Signaling	NM_008413.2:1049
Jak3	-0.322	0.146	-0.609	-0.0355	0.8	0.656	0.976	0.0698	0.192	0.716699	loglinear	Chemokine Signaling, Other Interleukin Signaling, Th17 differentiation, Th2 Differentiation	NM_010589.5:145
Jun	0.33	0.113	0.108	0.551	1.26	1.08	1.47	0.0267	0.116	0.935542	lm.nb	Apoptosis, B-cell Receptor Signaling, Fc Receptors and Phagocytosis, NLR Signaling, Oxidative Stress, T-cell Receptor Signaling, TNF Family Signaling, Th17 Mediated Biology, Toll Like Receptor Signaling	NM_010591.2:2212
Kbtbd8	0.215	0.249	-0.273	0.704	1.16	0.827	1.63	0.421	0.611	0.213959	loglinear	MHC Class I Antigen Presentation	NM_001008785.5:1058
Kif22	-1.18	0.374	-1.92	-0.452	0.44	0.265	0.731	0.0194	0.0989	1.0048	lm.nb	MHC Class II Antigen Presentation	NM_145588.1:1055
Kit	0.309	0.12	0.0746	0.544	1.24	1.05	1.46	0.0416	0.143	0.844664	loglinear	Growth Factor Signaling	NM_001122733.1:4275
Klc1	0.127	0.121	-0.111	0.364	1.09	0.926	1.29	0.336	0.521	0.283162	loglinear	MHC Class II Antigen Presentation	NM_001025360.2:1520
Klrd1	-0.347	0.162	-0.665	-0.029	0.786	0.63	0.98	0.0763	0.202	0.694649	lm.nb	Cytotoxicity	NM_010654.2:434
Klrk1	-0.411	0.113	-0.633	-0.189	0.752	0.645	0.877	0.0109	0.0767	1.1152	loglinear	Cytotoxicity, T-cell Checkpoint Signaling	NM_001083322.1:144
Kmt2a	0.18	0.0958	-0.00779	0.368	1.13	0.995	1.29	0.109	0.246	0.609065	loglinear	Immunometabolism	NM_001081049.1:2080
Kras	-0.0258	0.133	-0.287	0.236	0.982	0.819	1.18	0.853	0.929	0.0319843	lm.nb	Apoptosis, Autophagy, B-cell Receptor Signaling, Chemokine Signaling, Fc Receptors and Phagocytosis, Growth Factor Signaling, T-cell Receptor Signaling, mTOR	NM_021284.5:2620
Lag3	-1.64	0.589	-2.79	-0.484	0.321	0.144	0.715	0.0319	0.124	0.906578	lm.nb	MHC Class II Antigen Presentation, T-cell Checkpoint Signaling	NM_008479.1:1700
Lat	-0.585	0.5	-1.57	0.395	0.667	0.338	1.32	0.286	0.471	0.326979	lm.nb	Fc Receptors and Phagocytosis, Growth Factor Signaling, NF-kB Signaling, T-cell Receptor Signaling	NM_010689.2:760
Lbp	-0.33	0.115	-0.555	-0.104	0.796	0.681	0.93	0.0285	0.118	0.928118	lm.nb	NF-kB Signaling, Toll Like Receptor Signaling	NM_008489.2:1015
Lif	-1.76	0.643	-3.02	-0.501	0.295	0.123	0.707	0.0338	0.128	0.89279	lm.nb	TNF Family Signaling	NM_008501.2:3435
Lilra5	-0.0688	0.0904	-0.246	0.108	0.953	0.843	1.08	0.475	0.664	0.177832	loglinear	Lymphocyte Trafficking	NM_001081239.2:994
Lilrb4a	-0.704	0.254	-1.2	-0.206	0.614	0.435	0.867	0.0324	0.125	0.90309	lm.nb	Lymphocyte Trafficking	NM_013532.3:348
Lpin1	0.197	0.101	-0.00115	0.395	1.15	0.999	1.31	0.0993	0.237	0.625252	loglinear	Immunometabolism, mTOR	NM_172950.3:2595
Lrr1	-1.35	0.577	-2.48	-0.218	0.393	0.179	0.86	0.058	0.171	0.767004	lm.nb	MHC Class I Antigen Presentation	NM_001081406.1:1160
Lrrc41	0.145	0.104	-0.0584	0.349	1.11	0.96	1.27	0.212	0.385	0.414539	loglinear	MHC Class I Antigen Presentation	NM_153521.1:1945
Ltb	-0.00934	0.112	-0.228	0.21	0.994	0.854	1.16	0.936	0.965	0.0154727	loglinear	NF-kB Signaling	NM_008518.2:163
Ltbp1	0.027	0.0556	-0.082	0.136	1.02	0.945	1.1	0.645	0.798	0.0979971	loglinear	TGF-beta Signaling	NM_019919.2:5280
Ly6c1	-0.363	0.0532	-0.467	-0.259	0.778	0.723	0.836	0.000485	0.0173	1.76195	loglinear	Lymphocyte Trafficking	NM_010741.3:51
Ly96	-0.112	0.148	-0.402	0.179	0.926	0.757	1.13	0.48	0.668	0.175224	loglinear	Apoptosis, MHC Class I Antigen Presentation, NF-kB Signaling, Toll Like Receptor Signaling	NM_016923.1:368
Lyn	-0.0715	0.0606	-0.19	0.0472	0.952	0.876	1.03	0.282	0.466	0.331614	loglinear	B-cell Receptor Signaling, Chemokine Signaling, Fc Receptors and Phagocytosis, NF-kB Signaling, T-cell Checkpoint Signaling	NM_010747.2:1286
Maf	-0.454	0.25	-0.943	0.0355	0.73	0.52	1.02	0.119	0.262	0.581699	lm.nb	Th2 Differentiation	NM_001025577.2:43
Maged1	-0.179	0.0538	-0.285	-0.074	0.883	0.821	0.95	0.0157	0.0892	1.04964	loglinear	Apoptosis	NM_019791.2:2496
Malt1	-0.72	0.148	-1.01	-0.43	0.607	0.496	0.742	0.00281	0.0385	1.41454	lm.nb	B-cell Receptor Signaling, Fc Receptors and Phagocytosis, NF-kB Signaling, T-cell Receptor Signaling	NM_172833.2:1196
Maml3	0.337	0.109	0.124	0.55	1.26	1.09	1.46	0.0212	0.102	0.9914	loglinear	Th1 Differentiation	NM_001004176.2:2560
Man2b1	-0.066	0.0509	-0.166	0.0338	0.955	0.891	1.02	0.242	0.426	0.37059	loglinear	Immunometabolism	NM_010764.2:1658
Map2k1	-0.104	0.0683	-0.238	0.0299	0.93	0.848	1.02	0.179	0.347	0.459671	loglinear	Apoptosis, Autophagy, B-cell Receptor Signaling, Chemokine Signaling, Growth Factor Signaling, T-cell Receptor Signaling, TNF Family Signaling, Toll Like Receptor Signaling, mTOR	NM_008927.3:1695
Map3k14	-0.0765	0.171	-0.411	0.258	0.948	0.752	1.2	0.669	0.81	0.091515	loglinear	Apoptosis, NF-kB Signaling, T-cell Checkpoint Signaling, T-cell Receptor Signaling, TNF Family Signaling	NM_016896.3:3930
Map3k7	-0.0291	0.0538	-0.135	0.0764	0.98	0.911	1.05	0.608	0.771	0.112946	loglinear	Autophagy, B-cell Receptor Signaling, Fc Receptors and Phagocytosis, NF-kB Signaling, NLR Signaling, T-cell Receptor Signaling, TNF Family Signaling, Th17 Mediated Biology, Toll Like Receptor Signaling	NM_172688.2:2405
Map4k2	0.272	0.144	-0.0102	0.554	1.21	0.993	1.47	0.108	0.244	0.61261	lm.nb	Growth Factor Signaling	NM_009006.2:666
Mapk11	-0.455	0.278	-0.999	0.0903	0.73	0.5	1.06	0.153	0.315	0.501689	lm.nb	Growth Factor Signaling, Lymphocyte Trafficking, NLR Signaling, T-cell Receptor Signaling, TNF Family Signaling, Th17 Mediated Biology, Th17 differentiation, Toll Like Receptor Signaling	NM_011161.5:2107
Mapk12	0.413	0.0818	0.252	0.573	1.33	1.19	1.49	0.00234	0.0375	1.42597	loglinear	Growth Factor Signaling, Lymphocyte Trafficking, NLR Signaling, T-cell Receptor Signaling, TNF Family Signaling, Th17 Mediated Biology, Th17 differentiation, Toll Like Receptor Signaling	NM_013871.3:1586
Mapk14	0.202	0.0596	0.0857	0.319	1.15	1.06	1.25	0.0145	0.0884	1.05355	loglinear	Growth Factor Signaling, Lymphocyte Trafficking, NLR Signaling, T-cell Receptor Signaling, TNF Family Signaling, Th17 Mediated Biology, Th17 differentiation, Toll Like Receptor Signaling	NM_011951.2:1420
Mapk15	-0.119	0.217	-0.544	0.307	0.921	0.686	1.24	0.605	0.768	0.114639	lm.nb	Th17 Mediated Biology	NM_177922.2:272
Mapk3	0.219	0.0811	0.0601	0.378	1.16	1.04	1.3	0.0355	0.132	0.879426	loglinear	Apoptosis, Autophagy, B-cell Receptor Signaling, Chemokine Signaling, Fc Receptors and Phagocytosis, Growth Factor Signaling, NLR Signaling, T-cell Receptor Signaling, TGF-beta Signaling, TNF Family Signaling, Th17 Mediated Biology, Toll Like Receptor Signaling, mTOR	NM_011952.2:825
Mapk7	0.161	0.217	-0.265	0.587	1.12	0.832	1.5	0.487	0.672	0.172631	lm.nb	Oxidative Stress, Th17 Mediated Biology, Toll Like Receptor Signaling	NM_011841.1:1292
Mapkapk3	-0.312	0.131	-0.57	-0.055	0.805	0.674	0.963	0.0549	0.166	0.779892	loglinear	Toll Like Receptor Signaling	NM_178907.3:2226
Mb21d1	-0.943	0.307	-1.54	-0.341	0.52	0.343	0.789	0.0219	0.103	0.987163	lm.nb	Cytosolic DNA Sensing	NM_173386.4:1068
Mbp	-0.684	0.372	-1.41	0.0443	0.622	0.376	1.03	0.115	0.257	0.590067	lm.nb	Autoantigens	NM_010777.3:761
Mcl1	0.0709	0.0633	-0.0532	0.195	1.05	0.964	1.14	0.306	0.492	0.308035	loglinear	Apoptosis, Oxidative Stress	NM_008562.3:1012
Mdm2	-0.012	0.097	-0.202	0.178	0.992	0.869	1.13	0.906	0.956	0.0195421	loglinear	Oxidative Stress	NM_010786.4:1664
Mef2a	0.128	0.11	-0.0875	0.344	1.09	0.941	1.27	0.288	0.473	0.325139	loglinear	Toll Like Receptor Signaling	NM_001033713.1:486
Mefv	-1.73	0.364	-2.45	-1.02	0.301	0.183	0.494	0.00315	0.0415	1.38195	lm.nb	Inflammasomes, NLR Signaling	NM_001161790.1:928
Mllt3	-0.101	0.156	-0.407	0.206	0.933	0.754	1.15	0.544	0.712	0.14752	lm.nb	Epigenetics and Transcriptional Regulation	NM_027326.3:4506
Mmp3	-0.439	0.311	-1.05	0.17	0.738	0.484	1.12	0.207	0.381	0.419075	lm.nb	Oxidative Stress, TNF Family Signaling, Th17 Mediated Biology	NM_010809.1:1575
Mmp9	-0.687	0.381	-1.43	0.0607	0.621	0.37	1.04	0.122	0.267	0.573489	lm.nb	Lymphocyte Trafficking, TNF Family Signaling, Th17 Mediated Biology	NM_013599.2:1570
Mpv17	0.0914	0.241	-0.381	0.564	1.07	0.768	1.48	0.718	0.837	0.0772745	lm.nb	Oxidative Stress	NM_001310527.1:337
Mpz	-1.38	0.571	-2.5	-0.26	0.385	0.177	0.835	0.0521	0.162	0.790485	lm.nb	Lymphocyte Trafficking	NM_008623.4:1785
Mpzl1	-0.0164	0.0994	-0.211	0.178	0.989	0.864	1.13	0.874	0.94	0.0268721	loglinear	Lymphocyte Trafficking	NM_001001880.2:1645
Ms4a1	0.358	0.251	-0.134	0.851	1.28	0.911	1.8	0.203	0.375	0.425969	lm.nb		NM_007641.5:166
Ms4a4a	-1.11	0.207	-1.51	-0.701	0.465	0.351	0.615	0.00174	0.0319	1.49621	lm.nb		XM_003086124.1:252
Msn	0.128	0.101	-0.069	0.325	1.09	0.953	1.25	0.25	0.434	0.36251	loglinear	Interleukin-12 Signaling, Lymphocyte Trafficking	NM_010833.2:515
Msrb2	-0.139	0.176	-0.483	0.206	0.908	0.715	1.15	0.46	0.649	0.187755	lm.nb	Oxidative Stress	NM_029619.2:586
Mtmr14	-0.0224	0.131	-0.279	0.234	0.985	0.824	1.18	0.87	0.938	0.0277972	loglinear	Autophagy, Immunometabolism	NM_026849.2:1618
Mtmr3	0.114	0.0944	-0.0711	0.299	1.08	0.952	1.23	0.273	0.457	0.340084	loglinear	Autophagy, Immunometabolism	NM_028860.2:5320
Mtor	0.0828	0.125	-0.162	0.328	1.06	0.894	1.25	0.532	0.702	0.153663	lm.nb	Autophagy, Th17 differentiation, mTOR	NM_020009.2:2432
Mtr	-0.0431	0.208	-0.451	0.364	0.971	0.732	1.29	0.843	0.921	0.0357404	lm.nb	Immunometabolism, Oxidative Stress	NM_001081128.3:3012
Mx1	-2.26	0.28	-2.81	-1.71	0.209	0.143	0.306	0.000196	0.0173	1.76195	lm.nb	Type I Interferon Signaling	NM_010846.1:1886
Myc	-0.252	0.167	-0.579	0.0744	0.84	0.669	1.05	0.181	0.347	0.459671	lm.nb	TGF-beta Signaling	NM_010849.4:630
Myd88	-0.262	0.0503	-0.36	-0.163	0.834	0.779	0.893	0.00201	0.0349	1.45717	loglinear	MHC Class I Antigen Presentation, NF-kB Signaling, NLR Signaling, Toll Like Receptor Signaling	NM_010851.2:1595
Mzb1	0.138	0.448	-0.741	1.02	1.1	0.598	2.02	0.769	0.87	0.0604807	lm.nb	Apoptosis	NM_027222.3:712
Ncam1	-2.44	0.725	-3.86	-1.02	0.184	0.0689	0.494	0.0151	0.0884	1.05355	loglinear	Lymphocyte Trafficking, Type II Interferon Signaling	NM_001113204.1:740
Ncr1	-0.495	0.186	-0.859	-0.13	0.71	0.551	0.914	0.0375	0.135	0.869666	loglinear	Cytotoxicity	NM_010746.3:995
Neo1	0.127	0.0744	-0.0183	0.273	1.09	0.987	1.21	0.137	0.289	0.539102	loglinear	Lymphocyte Trafficking	NM_001042752.1:6448
Nf1	-0.0862	0.105	-0.292	0.12	0.942	0.817	1.09	0.443	0.633	0.198596	loglinear	Epigenetics and Transcriptional Regulation	NM_010897.2:2705
Nfatc1	0.277	0.0488	0.181	0.372	1.21	1.13	1.29	0.0013	0.0285	1.54516	loglinear	B-cell Receptor Signaling, Fc Receptors and Phagocytosis, T-cell Receptor Signaling	NM_016791.4:1570
Nfatc2	-0.024	0.228	-0.471	0.423	0.984	0.722	1.34	0.92	0.96	0.0177288	lm.nb	B-cell Receptor Signaling, Fc Receptors and Phagocytosis, T-cell Receptor Signaling	NM_001037177.1:1559
Nfe2l1	0.0164	0.108	-0.195	0.228	1.01	0.873	1.17	0.884	0.944	0.025028	loglinear	Oxidative Stress	NM_001130450.1:2575
Nfe2l2	-0.181	0.0575	-0.293	-0.068	0.882	0.816	0.954	0.02	0.0998	1.00087	loglinear	Oxidative Stress	NM_010902.3:1665
Nfkb1	0.0095	0.0548	-0.0979	0.117	1.01	0.934	1.08	0.868	0.938	0.0277972	loglinear	Apoptosis, B-cell Receptor Signaling, Chemokine Signaling, Cytosolic DNA Sensing, Fc Receptors and Phagocytosis, Inflammasomes, NF-kB Signaling, NLR Signaling, Oxidative Stress, T-cell Receptor Signaling, TNF Family Signaling, Th1 Differentiation, Th17 Mediated Biology, Toll Like Receptor Signaling	NM_008689.2:2125
Nfkb2	-0.475	0.114	-0.699	-0.251	0.719	0.616	0.84	0.00595	0.0569	1.24489	lm.nb	Inflammasomes, NF-kB Signaling, NLR Signaling, Toll Like Receptor Signaling	NM_019408.2:1150
Nfkbia	-0.0647	0.131	-0.321	0.192	0.956	0.8	1.14	0.639	0.795	0.0996329	lm.nb	Apoptosis, B-cell Receptor Signaling, Chemokine Signaling, Cytosolic DNA Sensing, Fc Receptors and Phagocytosis, NF-kB Signaling, NLR Signaling, T-cell Receptor Signaling, TNF Family Signaling, Th17 Mediated Biology, Toll Like Receptor Signaling	NM_010907.2:646
Nfkbib	0.0602	0.112	-0.16	0.28	1.04	0.895	1.21	0.612	0.772	0.112383	loglinear	B-cell Receptor Signaling, Chemokine Signaling, Cytosolic DNA Sensing, NF-kB Signaling, NLR Signaling, T-cell Receptor Signaling, Toll Like Receptor Signaling	NM_010908.4:382
Nfkbie	-0.828	0.322	-1.46	-0.197	0.563	0.364	0.872	0.0422	0.143	0.844664	lm.nb	B-cell Receptor Signaling, NF-kB Signaling, T-cell Receptor Signaling	NM_008690.3:630
Nfkbiz	-0.174	0.117	-0.404	0.0556	0.886	0.756	1.04	0.188	0.357	0.447332	lm.nb	NF-kB Signaling	NM_030612.1:1305
Nkg7	-0.376	0.165	-0.7	-0.0517	0.771	0.616	0.965	0.0635	0.18	0.744727	lm.nb	Cytotoxicity	NM_024253.4:530
Nkiras2	-0.00273	0.0931	-0.185	0.18	0.998	0.879	1.13	0.978	0.983	0.00744648	loglinear	Toll Like Receptor Signaling	NM_028024.2:81
Nlrp1a	-0.745	0.383	-1.5	0.00585	0.596	0.354	1	0.0998	0.237	0.625252	lm.nb	Inflammasomes, NLR Signaling	NM_001004142.2:4070
Nlrp3	-0.551	0.285	-1.11	0.00839	0.683	0.463	1.01	0.102	0.239	0.621602	lm.nb	Inflammasomes, NLR Signaling	NM_145827.3:508
Nod1	0.0938	0.134	-0.169	0.357	1.07	0.889	1.28	0.511	0.689	0.161781	lm.nb	NLR Signaling, Toll Like Receptor Signaling	NM_172729.2:1446
Nod2	-0.383	0.18	-0.736	-0.0294	0.767	0.601	0.98	0.0779	0.205	0.688246	loglinear	NLR Signaling, TNF Family Signaling, Toll Like Receptor Signaling	NM_145857.2:1086
Nos2	-0.224	0.216	-0.647	0.199	0.856	0.639	1.15	0.339	0.524	0.280669	lm.nb	Immunometabolism	NM_010927.3:3715
Notch1	0.335	0.128	0.0838	0.586	1.26	1.06	1.5	0.0399	0.14	0.853872	lm.nb	Th2 Differentiation	NM_008714.2:1425
Notch2	0.117	0.0936	-0.0662	0.301	1.08	0.955	1.23	0.257	0.441	0.355561	loglinear	Th2 Differentiation	NM_010928.1:5110
Notch3	0.167	0.236	-0.296	0.629	1.12	0.815	1.55	0.506	0.689	0.161781	lm.nb	Th1 Differentiation	NM_008716.2:550
Nprl2	-0.0941	0.135	-0.358	0.17	0.937	0.78	1.13	0.511	0.689	0.161781	loglinear	mTOR	NM_018879.2:412
Nprl3	0.0694	0.168	-0.26	0.398	1.05	0.835	1.32	0.694	0.823	0.0846002	loglinear	mTOR	NM_181569.3:870
Nptn	0.104	0.071	-0.0352	0.243	1.07	0.976	1.18	0.194	0.362	0.441291	loglinear	Growth Factor Signaling	NM_009145.2:296
Nr4a2	-0.144	0.11	-0.359	0.0716	0.905	0.779	1.05	0.238	0.423	0.37366	loglinear	Oxidative Stress	NM_001139509.1:362
Nras	0.113	0.0805	-0.0443	0.271	1.08	0.97	1.21	0.208	0.381	0.419075	loglinear	Apoptosis, Autophagy, B-cell Receptor Signaling, Chemokine Signaling, Fc Receptors and Phagocytosis, Growth Factor Signaling, T-cell Receptor Signaling, mTOR	NM_010937.2:3665
Nrbf2	-0.185	0.0574	-0.298	-0.0728	0.88	0.814	0.951	0.0179	0.0965	1.01547	loglinear	Autophagy	NM_001036293.2:1170
Nudt1	-0.396	0.161	-0.712	-0.0794	0.76	0.611	0.946	0.0496	0.157	0.8041	loglinear	Immunometabolism, Oxidative Stress	NM_008637.1:476
Oas1a	-1.53	0.224	-1.96	-1.09	0.347	0.256	0.471	0.000489	0.0173	1.76195	lm.nb	NLR Signaling, Type I Interferon Signaling, Type II Interferon Signaling	NM_145211.2:471
Oas2	-2.04	0.268	-2.57	-1.52	0.243	0.169	0.349	0.000267	0.0173	1.76195	lm.nb	NLR Signaling, Type I Interferon Signaling, Type II Interferon Signaling	NM_145227.3:1148
Oasl1	-2.21	0.345	-2.89	-1.54	0.215	0.135	0.344	0.000675	0.0202	1.69465	lm.nb	Type I Interferon Signaling, Type II Interferon Signaling	NM_145209.3:626
Ociad2	0.187	0.149	-0.104	0.479	1.14	0.93	1.39	0.255	0.44	0.356547	lm.nb	Growth Factor Signaling	NM_026950.3:110
Orai1	-0.0708	0.249	-0.56	0.418	0.952	0.678	1.34	0.786	0.885	0.0530567	lm.nb	B-cell Receptor Signaling	NM_175423.3:1075
Otud7b	0.127	0.132	-0.132	0.387	1.09	0.913	1.31	0.373	0.563	0.249492	lm.nb	TNF Family Signaling	NM_001025613.1:3416
Otulin	0.0414	0.11	-0.174	0.257	1.03	0.886	1.19	0.719	0.837	0.0772745	loglinear	TNF Family Signaling	NM_001013792.2:534
P2rx4	-0.0686	0.104	-0.272	0.134	0.954	0.828	1.1	0.533	0.702	0.153663	loglinear	Endothelial Activation	NM_011026.2:1655
P2rx7	0.0353	0.128	-0.216	0.287	1.02	0.861	1.22	0.793	0.889	0.0510982	lm.nb	Inflammasomes, NLR Signaling	NM_001038839.2:378
Padi2	-0.351	0.184	-0.712	0.0109	0.784	0.61	1.01	0.106	0.244	0.61261	loglinear	Epigenetics and Transcriptional Regulation	NM_008812.2:1016
Panx1	-0.369	0.111	-0.587	-0.15	0.774	0.666	0.901	0.0162	0.0899	1.04624	loglinear	Inflammasomes, NLR Signaling	NM_019482.2:1322
Pard3	0.0511	0.149	-0.24	0.342	1.04	0.847	1.27	0.743	0.848	0.0716041	loglinear	Chemokine Signaling, Growth Factor Signaling, TGF-beta Signaling	NM_001013581.2:692
Park2	-0.0548	0.172	-0.391	0.282	0.963	0.762	1.22	0.761	0.863	0.0639892	loglinear	MHC Class I Antigen Presentation, Oxidative Stress	NM_016694.3:648
Parp1	-0.135	0.105	-0.341	0.0716	0.911	0.789	1.05	0.248	0.433	0.363512	loglinear	Apoptosis, Autoantigens, NF-kB Signaling, Oxidative Stress, TGF-beta Signaling	NM_007415.2:3020
Pax5	0.501	0.23	0.05	0.952	1.42	1.04	1.93	0.0723	0.195	0.709965	loglinear	Epigenetics and Transcriptional Regulation	NM_008782.2:90
Pcgf2	-0.0105	0.126	-0.257	0.236	0.993	0.837	1.18	0.936	0.965	0.0154727	loglinear	Oxidative Stress	NM_009545.2:590
Pdcd1lg2	-0.722	0.474	-1.65	0.207	0.606	0.318	1.15	0.179	0.347	0.459671	lm.nb	Lymphocyte Trafficking, T-cell Checkpoint Signaling	NM_021396.2:1870
Pdpn	0.159	0.0599	0.0418	0.277	1.12	1.03	1.21	0.0376	0.135	0.869666	loglinear	Lymphocyte Trafficking	NM_010329.2:1625
Pf4	0.0638	0.197	-0.322	0.449	1.05	0.8	1.37	0.756	0.86	0.0655015	lm.nb	Chemokine Signaling	NM_019932.4:148
Pik3ca	0.0633	0.125	-0.182	0.309	1.04	0.881	1.24	0.631	0.788	0.103474	lm.nb	Apoptosis, Autophagy, B-cell Receptor Signaling, Chemokine Signaling, Fc Receptors and Phagocytosis, Growth Factor Signaling, Immunometabolism, T-cell Checkpoint Signaling, T-cell Receptor Signaling, TNF Family Signaling, Toll Like Receptor Signaling, mTOR	NM_008839.1:1255
Pik3cd	0.0832	0.188	-0.285	0.452	1.06	0.821	1.37	0.674	0.813	0.0899095	loglinear	Apoptosis, Autophagy, B-cell Receptor Signaling, Chemokine Signaling, Growth Factor Signaling, Immunometabolism, T-cell Receptor Signaling, TNF Family Signaling, Toll Like Receptor Signaling, mTOR	XM_003945690.1:4648
Pik3r2	-0.0644	0.0328	-0.129	-0.000148	0.956	0.915	1	0.0971	0.234	0.630784	loglinear	Apoptosis, Autophagy, B-cell Receptor Signaling, Chemokine Signaling, Fc Receptors and Phagocytosis, Growth Factor Signaling, Immunometabolism, T-cell Checkpoint Signaling, T-cell Receptor Signaling, TNF Family Signaling, Toll Like Receptor Signaling, mTOR	NM_008841.2:230
Pkm	-0.0151	0.0632	-0.139	0.109	0.99	0.908	1.08	0.819	0.91	0.0409586	loglinear	Immunometabolism	NM_011099.2:526
Plaur	0.0587	0.0996	-0.137	0.254	1.04	0.91	1.19	0.577	0.737	0.132533	loglinear	Complement System	NM_011113.3:1085
Plcb1	0.475	0.0805	0.317	0.633	1.39	1.25	1.55	0.00105	0.0266	1.57512	loglinear	Chemokine Signaling, Growth Factor Signaling, Immunometabolism, Interleukin-12 Signaling, NLR Signaling	NM_019677.2:619
Plcb2	0.262	0.0968	0.0728	0.452	1.2	1.05	1.37	0.035	0.132	0.879426	loglinear	Chemokine Signaling, Growth Factor Signaling, Immunometabolism, NLR Signaling	NM_177568.2:846
Plcg1	0.204	0.124	-0.0392	0.447	1.15	0.973	1.36	0.151	0.312	0.505845	loglinear	B-cell Receptor Signaling, Fc Receptors and Phagocytosis, Growth Factor Signaling, Immunometabolism, Lymphocyte Trafficking, NF-kB Signaling, T-cell Receptor Signaling	NM_021280.3:3866
Plcg2	-0.188	0.0661	-0.318	-0.0589	0.878	0.802	0.96	0.0291	0.119	0.924453	loglinear	B-cell Receptor Signaling, Fc Receptors and Phagocytosis, Immunometabolism, Lymphocyte Trafficking, NF-kB Signaling, Toll Like Receptor Signaling	NM_172285.1:978
Pld3	-0.165	0.0569	-0.276	-0.0533	0.892	0.826	0.964	0.0274	0.117	0.931814	loglinear	Immunometabolism	NM_011116.1:1529
Plekhb2	0.0639	0.107	-0.146	0.274	1.05	0.904	1.21	0.573	0.736	0.133122	loglinear	Autophagy	NM_175421.1:134
Polr1c	-0.235	0.0733	-0.379	-0.0914	0.85	0.769	0.939	0.0184	0.0965	1.01547	loglinear	Autoantigens, Cytosolic DNA Sensing, Immunometabolism	NM_009085.2:252
Polr1d	0.0103	0.0679	-0.123	0.143	1.01	0.918	1.1	0.885	0.944	0.025028	loglinear	Autoantigens, Cytosolic DNA Sensing, Immunometabolism	NM_009087.1:16
Polr3d	-0.0105	0.166	-0.335	0.314	0.993	0.793	1.24	0.951	0.973	0.0118872	loglinear	Autoantigens, Cytosolic DNA Sensing, Immunometabolism	NM_001164082.1:687
Polr3h	0.183	0.069	0.0483	0.319	1.14	1.03	1.25	0.0375	0.135	0.869666	loglinear	Autoantigens, Cytosolic DNA Sensing, Immunometabolism	NM_030229.4:1360
Pou2f2	-0.323	0.155	-0.626	-0.0195	0.799	0.648	0.987	0.0821	0.21	0.677781	lm.nb	Epigenetics and Transcriptional Regulation	NM_001163556.1:52
Pparg	0.251	0.342	-0.418	0.921	1.19	0.748	1.89	0.49	0.676	0.170053	lm.nb	Immunometabolism	NM_011146.1:1060
Ppbp	0.873	0.291	0.303	1.44	1.83	1.23	2.72	0.024	0.109	0.962574	lm.nb	Chemokine Signaling	NM_023785.2:225
Ppp2r5d	0.0253	0.115	-0.201	0.251	1.02	0.87	1.19	0.833	0.917	0.0376307	loglinear	Immunometabolism, Toll Like Receptor Signaling	NM_009358.3:860
Prdm1	0.0202	0.313	-0.593	0.633	1.01	0.663	1.55	0.951	0.973	0.0118872	lm.nb	Epigenetics and Transcriptional Regulation	NM_007548.3:1440
Prdx2	-0.072	0.0495	-0.169	0.0251	0.951	0.889	1.02	0.196	0.365	0.437707	loglinear	Oxidative Stress	NM_011563.5:210
Prf1	-0.876	0.209	-1.28	-0.466	0.545	0.41	0.724	0.00575	0.0565	1.24795	lm.nb	Apoptosis	NM_011073.2:1350
Prkcd	-0.29	0.0406	-0.369	-0.21	0.818	0.774	0.864	0.000379	0.0173	1.76195	loglinear	Apoptosis, Autophagy, Chemokine Signaling, NLR Signaling, Oxidative Stress, Type II Interferon Signaling	NM_011103.2:1265
Prkcq	-0.221	0.247	-0.705	0.264	0.858	0.613	1.2	0.407	0.595	0.225483	lm.nb	Apoptosis, Autophagy, Fc Receptors and Phagocytosis, NF-kB Signaling, T-cell Receptor Signaling	NM_008859.2:1210
Prkdc	-0.0959	0.148	-0.385	0.193	0.936	0.766	1.14	0.54	0.709	0.149354	lm.nb	Cytosolic DNA Sensing	NM_011159.2:3108
Prmt5	0.0785	0.119	-0.154	0.311	1.06	0.898	1.24	0.534	0.702	0.153663	loglinear	Endothelial Activation	NM_013768.3:1765
Pros1	-0.00361	0.0729	-0.147	0.139	0.998	0.903	1.1	0.962	0.975	0.0109954	loglinear	Complement System	NM_011173.2:2720
Psip1	-0.0172	0.104	-0.221	0.187	0.988	0.858	1.14	0.874	0.94	0.0268721	loglinear	Oxidative Stress	NM_133948.4:308
Psmb10	-0.417	0.0857	-0.585	-0.249	0.749	0.666	0.841	0.00279	0.0385	1.41454	loglinear	Apoptosis, B-cell Receptor Signaling, Fc Receptors and Phagocytosis, Immunometabolism, MHC Class I Antigen Presentation, NF-kB Signaling, T-cell Receptor Signaling	NM_013640.3:401
Psmb8	-0.558	0.121	-0.796	-0.32	0.679	0.576	0.801	0.00372	0.044	1.35655	loglinear	Apoptosis, B-cell Receptor Signaling, Fc Receptors and Phagocytosis, Immunometabolism, MHC Class I Antigen Presentation, NF-kB Signaling, T-cell Receptor Signaling, Type I Interferon Signaling	NM_010724.2:362
Psmb9	-0.53	0.127	-0.779	-0.28	0.693	0.583	0.824	0.00596	0.0569	1.24489	lm.nb	Apoptosis, B-cell Receptor Signaling, Fc Receptors and Phagocytosis, Immunometabolism, MHC Class I Antigen Presentation, NF-kB Signaling, T-cell Receptor Signaling	NM_013585.2:540
Pstpip1	-0.263	0.577	-1.39	0.868	0.833	0.381	1.82	0.664	0.81	0.091515	lm.nb	Inflammasomes, NLR Signaling	NM_011193.2:1091
Pten	0.151	0.0743	0.00558	0.297	1.11	1	1.23	0.088	0.222	0.653647	loglinear	Autophagy, Immunometabolism, T-cell Receptor Signaling, mTOR	NM_008960.2:5160
Ptger4	-1	0.498	-1.98	-0.0238	0.5	0.254	0.984	0.0914	0.229	0.640165	lm.nb		NM_008965.1:315
Ptgs2	-0.255	0.12	-0.49	-0.0192	0.838	0.712	0.987	0.0783	0.206	0.686133	loglinear	Immunometabolism, NF-kB Signaling, Oxidative Stress, TNF Family Signaling, Th17 Mediated Biology	NM_011198.3:675
Ptk2	0.172	0.0994	-0.0223	0.367	1.13	0.985	1.29	0.133	0.285	0.545155	loglinear	Apoptosis, Chemokine Signaling, Lymphocyte Trafficking	NM_007982.2:1060
Ptk2b	0.00283	0.0844	-0.163	0.168	1	0.893	1.12	0.974	0.983	0.00744648	loglinear	Chemokine Signaling, Lymphocyte Trafficking, Oxidative Stress	NM_001162365.1:2000
Ptpn11	0.0908	0.101	-0.107	0.289	1.06	0.928	1.22	0.403	0.594	0.226214	loglinear	Lymphocyte Trafficking, T-cell Checkpoint Signaling, Toll Like Receptor Signaling, Type I Interferon Signaling	NM_011202.3:3710
Ptpn18	-0.0949	0.141	-0.371	0.181	0.936	0.773	1.13	0.525	0.698	0.156145	loglinear	B-cell Receptor Signaling	NM_011206.2:1257
Ptpn22	-0.104	0.251	-0.595	0.387	0.931	0.662	1.31	0.693	0.823	0.0846002	lm.nb	T-cell Receptor Signaling	NM_008979.1:1203
Ptpn6	-0.268	0.0677	-0.401	-0.135	0.831	0.758	0.911	0.00749	0.0625	1.20412	loglinear	B-cell Receptor Signaling, Other Interleukin Signaling, T-cell Checkpoint Signaling, T-cell Receptor Signaling, Type I Interferon Signaling, Type II Interferon Signaling	NM_013545.2:1691
Ptprc	-0.217	0.0683	-0.35	-0.0828	0.861	0.784	0.944	0.0193	0.0989	1.0048	loglinear	Lymphocyte Trafficking, T-cell Receptor Signaling	NM_011210.3:2320
Pvr	0.233	0.151	-0.0625	0.529	1.18	0.958	1.44	0.173	0.341	0.467246	loglinear	Lymphocyte Trafficking	NM_027514.2:962
Rac1	0.148	0.0928	-0.0337	0.33	1.11	0.977	1.26	0.161	0.326	0.486782	loglinear	B-cell Receptor Signaling, Chemokine Signaling, Fc Receptors and Phagocytosis, Growth Factor Signaling, Lymphocyte Trafficking, T-cell Checkpoint Signaling, Toll Like Receptor Signaling	NM_009007.2:1045
Rap1a	-0.00457	0.0694	-0.141	0.131	0.997	0.907	1.1	0.95	0.973	0.0118872	loglinear	Chemokine Signaling, Growth Factor Signaling, Immunometabolism, Lymphocyte Trafficking	NM_145541.4:695
Rarres1	-0.541	0.649	-1.81	0.732	0.688	0.285	1.66	0.437	0.627	0.202732	lm.nb	Immunometabolism	NM_001164763.1:514
Rassf5	0.0982	0.0632	-0.0256	0.222	1.07	0.982	1.17	0.171	0.339	0.4698	loglinear	Growth Factor Signaling, Lymphocyte Trafficking	NM_018750.3:2420
Rb1	-0.0665	0.0993	-0.261	0.128	0.955	0.834	1.09	0.528	0.7	0.154902	loglinear	Epigenetics and Transcriptional Regulation	NM_009029.2:1590
Rbpj	-0.027	0.0517	-0.128	0.0743	0.981	0.915	1.05	0.62	0.778	0.10902	loglinear	Th1 Differentiation	NM_001080927.1:3280
Rela	0.0503	0.106	-0.158	0.258	1.04	0.896	1.2	0.653	0.802	0.0958256	loglinear	Apoptosis, B-cell Receptor Signaling, Chemokine Signaling, Cytosolic DNA Sensing, Fc Receptors and Phagocytosis, Inflammasomes, NF-kB Signaling, NLR Signaling, Oxidative Stress, T-cell Receptor Signaling, TNF Family Signaling, Th1 Differentiation, Th17 Mediated Biology, Toll Like Receptor Signaling	NM_009045.4:645
Relb	-0.519	0.147	-0.808	-0.231	0.698	0.571	0.852	0.0124	0.0825	1.08355	lm.nb	NF-kB Signaling	NM_009046.2:2013
Rhoa	0.207	0.0743	0.0617	0.353	1.15	1.04	1.28	0.0315	0.124	0.906578	loglinear	Chemokine Signaling, Growth Factor Signaling, Lymphocyte Trafficking, NLR Signaling, T-cell Receptor Signaling, TGF-beta Signaling, mTOR	NM_016802.4:1885
Ripk1	-0.164	0.104	-0.369	0.0409	0.893	0.774	1.03	0.168	0.336	0.473661	loglinear	Apoptosis, Cytosolic DNA Sensing, NF-kB Signaling, NLR Signaling, TNF Family Signaling, Toll Like Receptor Signaling	NM_009068.3:1246
Ripk2	-0.193	0.121	-0.43	0.0438	0.875	0.742	1.03	0.161	0.326	0.486782	loglinear	NLR Signaling, T-cell Receptor Signaling, Toll Like Receptor Signaling	NM_138952.3:830
Ripk3	-0.585	0.308	-1.19	0.0195	0.667	0.438	1.01	0.107	0.244	0.61261	lm.nb	Cytosolic DNA Sensing, NLR Signaling, TNF Family Signaling, Toll Like Receptor Signaling	NM_019955.1:270
Rnaseh2a	-0.865	0.518	-1.88	0.151	0.549	0.271	1.11	0.146	0.304	0.517126	lm.nb	Epigenetics and Transcriptional Regulation	NM_027187.3:970
Rnf126	-0.00825	0.12	-0.244	0.227	0.994	0.845	1.17	0.947	0.973	0.0118872	loglinear	MHC Class I Antigen Presentation	NM_144528.3:324
Rock1	-0.015	0.0977	-0.207	0.177	0.99	0.867	1.13	0.883	0.944	0.025028	loglinear	Apoptosis, Chemokine Signaling, Lymphocyte Trafficking, TGF-beta Signaling	NM_009071.2:415
Rock2	0.121	0.156	-0.185	0.426	1.09	0.88	1.34	0.468	0.657	0.182435	lm.nb	Chemokine Signaling, Lymphocyte Trafficking	NM_009072.2:4680
Rora	0.229	0.116	0.00118	0.457	1.17	1	1.37	0.0963	0.233	0.632644	loglinear	Immunometabolism, Th17 differentiation	NM_013646.1:1045
Rorc	-0.251	0.0904	-0.428	-0.074	0.84	0.743	0.95	0.032	0.124	0.906578	loglinear	Th17 differentiation	NM_011281.2:648
Rps6ka5	0.128	0.238	-0.339	0.595	1.09	0.791	1.51	0.61	0.772	0.112383	lm.nb	TNF Family Signaling, Toll Like Receptor Signaling	NM_153587.2:2755
Rras2	0.111	0.119	-0.123	0.345	1.08	0.919	1.27	0.387	0.578	0.238072	lm.nb	Autophagy	NM_025846.2:1865
Rsad2	-1.55	0.315	-2.17	-0.935	0.341	0.222	0.523	0.00263	0.0381	1.41908	lm.nb	Type I Interferon Signaling	NM_021384.2:3185
S100a8	-0.464	0.264	-0.981	0.053	0.725	0.507	1.04	0.129	0.279	0.554396	lm.nb	Th17 Mediated Biology, Toll Like Receptor Signaling	NM_013650.2:69
S100a9	-0.53	0.243	-1.01	-0.0526	0.693	0.498	0.964	0.0724	0.195	0.709965	lm.nb	Th17 Mediated Biology, Toll Like Receptor Signaling	NM_009114.3:169
S1pr1	0.3	0.167	-0.0286	0.628	1.23	0.98	1.55	0.124	0.27	0.568636	lm.nb	Immunometabolism, Lymphocyte Trafficking	NM_007901.4:850
S1pr4	0.445	0.453	-0.442	1.33	1.36	0.736	2.52	0.363	0.553	0.257275	lm.nb	Immunometabolism, Lymphocyte Trafficking	NM_010102.2:1110
S1pr5	-0.481	0.324	-1.12	0.154	0.717	0.461	1.11	0.189	0.357	0.447332	lm.nb	Immunometabolism, Lymphocyte Trafficking	NM_053190.2:840
Sar1b	0.00591	0.0539	-0.0998	0.112	1	0.933	1.08	0.916	0.959	0.0181814	loglinear	Immunometabolism, MHC Class I Antigen Presentation, MHC Class II Antigen Presentation	NM_025535.2:522
Sbno2	-0.308	0.101	-0.506	-0.109	0.808	0.704	0.927	0.0231	0.106	0.974694	loglinear	NF-kB Signaling	NM_183426.1:2656
Sdc1	-0.181	0.104	-0.386	0.0239	0.882	0.765	1.02	0.134	0.286	0.543634	loglinear	Immunometabolism, Lymphocyte Trafficking, Oxidative Stress	NM_011519.2:1855
Selenbp1	0.379	0.121	0.142	0.616	1.3	1.1	1.53	0.0204	0.101	0.995679	lm.nb	Immunometabolism	NM_009150.3:972
Sell	0.119	0.122	-0.119	0.358	1.09	0.921	1.28	0.365	0.554	0.25649	lm.nb	Lymphocyte Trafficking	NM_001164059.1:664
Serping1	-0.139	0.05	-0.237	-0.0413	0.908	0.848	0.972	0.0318	0.124	0.906578	loglinear	Complement System	NM_009776.3:1480
Sgk1	0.00409	0.0719	-0.137	0.145	1	0.91	1.11	0.957	0.973	0.0118872	loglinear	mTOR	NM_001161845.2:1134
Sigirr	-0.142	0.162	-0.46	0.176	0.906	0.727	1.13	0.416	0.606	0.217527	loglinear	Toll Like Receptor Signaling	NM_023059.3:836
Siglec1	-1.31	0.332	-1.96	-0.664	0.402	0.256	0.631	0.00744	0.0625	1.20412	lm.nb	Lymphocyte Trafficking	NM_011426.3:4550
Siglecf	0.549	0.223	0.112	0.986	1.46	1.08	1.98	0.049	0.157	0.8041	lm.nb	Lymphocyte Trafficking	NM_145581.1:355
Sipa1	-0.539	0.529	-1.58	0.499	0.688	0.335	1.41	0.348	0.535	0.271646	lm.nb	Growth Factor Signaling, Lymphocyte Trafficking	NM_001164480.1:2366
Sirt1	0.0891	0.148	-0.2	0.378	1.06	0.87	1.3	0.568	0.732	0.135489	lm.nb	Oxidative Stress	NM_019812.2:843
Skil	-0.171	0.0669	-0.302	-0.0398	0.888	0.811	0.973	0.0432	0.145	0.838632	loglinear	TGF-beta Signaling	NM_011386.2:1349
Skp1a	-0.00382	0.0474	-0.0967	0.089	0.997	0.935	1.06	0.938	0.966	0.0150229	loglinear	B-cell Receptor Signaling, Fc Receptors and Phagocytosis, MHC Class I Antigen Presentation, NF-kB Signaling, T-cell Receptor Signaling, TGF-beta Signaling, Toll Like Receptor Signaling	NM_011543.4:490
Slamf6	0.109	0.241	-0.364	0.581	1.08	0.777	1.5	0.668	0.81	0.091515	lm.nb	Cytotoxicity	NM_030710.2:805
Slamf7	-0.48	0.273	-1.02	0.0545	0.717	0.495	1.04	0.129	0.279	0.554396	lm.nb	Cytotoxicity	NM_144539.5:750
Slc3a2	0.26	0.0838	0.0958	0.424	1.2	1.07	1.34	0.021	0.102	0.9914	loglinear	Immunometabolism, mTOR	NM_008577.4:1150
Slc7a5	-0.112	0.248	-0.598	0.375	0.926	0.661	1.3	0.669	0.81	0.091515	lm.nb	Immunometabolism, mTOR	NM_011404.3:780
Smad2	-0.0439	0.108	-0.255	0.167	0.97	0.838	1.12	0.698	0.823	0.0846002	loglinear	TGF-beta Signaling, Th17 differentiation, Treg Differentiation	NM_010754.4:880
Smad3	-0.0245	0.133	-0.286	0.237	0.983	0.82	1.18	0.86	0.935	0.0291884	loglinear	TGF-beta Signaling, Th17 differentiation, Treg Differentiation	NM_016769.3:1845
Smad4	0.202	0.117	-0.0277	0.432	1.15	0.981	1.35	0.135	0.287	0.542118	loglinear	Endothelial Activation, TGF-beta Signaling, Th17 differentiation, Treg Differentiation	NM_008540.2:2885
Smad5	0.0461	0.0738	-0.0986	0.191	1.03	0.934	1.14	0.555	0.72	0.142668	loglinear	TGF-beta Signaling	NM_008541.2:2630
Smarca4	-0.0149	0.054	-0.121	0.0909	0.99	0.92	1.07	0.791	0.889	0.0510982	loglinear	Epigenetics and Transcriptional Regulation	NM_011417.2:3540
Smn1	-0.0352	0.0779	-0.188	0.117	0.976	0.878	1.08	0.667	0.81	0.091515	loglinear	Immunometabolism	NM_011420.2:390
Snca	0.471	0.251	-0.0199	0.963	1.39	0.986	1.95	0.109	0.246	0.609065	lm.nb	Oxidative Stress	NM_009221.2:285
Socs1	-0.778	0.2	-1.17	-0.386	0.583	0.445	0.765	0.00805	0.0647	1.1891	lm.nb	MHC Class I Antigen Presentation, Toll Like Receptor Signaling, Type I Interferon Signaling, Type II Interferon Signaling	NM_009896.2:1020
Socs3	-0.365	0.228	-0.813	0.0826	0.776	0.569	1.06	0.161	0.326	0.486782	lm.nb	MHC Class I Antigen Presentation, TNF Family Signaling, Type I Interferon Signaling, Type II Interferon Signaling	NM_007707.2:585
Socs5	0.362	0.163	0.0411	0.682	1.28	1.03	1.6	0.069	0.191	0.718967	lm.nb	Endothelial Activation	NM_019654.2:1470
Sod1	0.149	0.0725	0.00734	0.292	1.11	1.01	1.22	0.0849	0.217	0.66354	loglinear	Interleukin-12 Signaling, Oxidative Stress	NM_011434.1:219
Sp100	-0.372	0.0984	-0.564	-0.179	0.773	0.676	0.884	0.00923	0.0699	1.15552	loglinear	Autoantigens, Type II Interferon Signaling	NM_013673.3:410
Sp3	0.0872	0.072	-0.0539	0.228	1.06	0.963	1.17	0.271	0.456	0.341035	loglinear	Epigenetics and Transcriptional Regulation	NM_001018042.3:1063
Spi1	-0.247	0.0634	-0.371	-0.123	0.843	0.773	0.918	0.008	0.0647	1.1891	loglinear	Epigenetics and Transcriptional Regulation	NM_011355.1:200
Spib	-0.476	0.516	-1.49	0.535	0.719	0.357	1.45	0.392	0.582	0.235077	lm.nb	Epigenetics and Transcriptional Regulation	NM_019866.1:2036
Sppl2b	0.0796	0.0952	-0.107	0.266	1.06	0.928	1.2	0.435	0.627	0.202732	loglinear	TNF Family Signaling	NM_175195.3:698
Sptan1	0.233	0.128	-0.0182	0.484	1.18	0.987	1.4	0.119	0.262	0.581699	lm.nb	Apoptosis	NM_001177667.1:7553
Sqstm1	0.0768	0.0757	-0.0716	0.225	1.05	0.952	1.17	0.35	0.536	0.270835	loglinear	Apoptosis	NM_011018.2:1430
Src	-0.0687	0.111	-0.287	0.15	0.953	0.82	1.11	0.56	0.724	0.140261	loglinear	Chemokine Signaling, Growth Factor Signaling, Oxidative Stress, T-cell Checkpoint Signaling	NM_001025395.2:968
Stat1	-0.849	0.126	-1.1	-0.601	0.555	0.468	0.659	0.000526	0.0173	1.76195	lm.nb	Chemokine Signaling, Interleukin-12 Signaling, NLR Signaling, Other Interleukin Signaling, Th1 Differentiation, Toll Like Receptor Signaling, Type I Interferon Signaling, Type II Interferon Signaling	NM_009283.3:1590
Stat2	-0.83	0.11	-1.05	-0.613	0.563	0.484	0.654	0.000286	0.0173	1.76195	loglinear	Chemokine Signaling, NLR Signaling, Other Interleukin Signaling, Type I Interferon Signaling	NM_019963.1:362
Stat3	-0.082	0.0412	-0.163	-0.00125	0.945	0.893	0.999	0.0937	0.232	0.634512	loglinear	Chemokine Signaling, Interleukin-12 Signaling, Other Interleukin Signaling, Th17 differentiation, Treg Differentiation	NM_213659.2:1360
Stat4	-0.541	0.77	-2.05	0.968	0.687	0.242	1.96	0.509	0.689	0.161781	lm.nb	Interleukin-12 Signaling, Other Interleukin Signaling, Th1 Differentiation	NM_011487.4:1816
Stat5a	-0.00329	0.146	-0.289	0.282	0.998	0.819	1.22	0.983	0.984	0.0070049	lm.nb	Other Interleukin Signaling, Th2 Differentiation	NM_011488.2:1545
Stat5b	0.203	0.136	-0.0644	0.47	1.15	0.956	1.39	0.187	0.357	0.447332	lm.nb	Chemokine Signaling, Other Interleukin Signaling, Th2 Differentiation	NM_011489.3:4855
Stat6	-0.00299	0.0922	-0.184	0.178	0.998	0.88	1.13	0.975	0.983	0.00744648	loglinear	Other Interleukin Signaling, Oxidative Stress, Th2 Differentiation	NM_009284.2:3465
Stk11	0.012	0.126	-0.236	0.26	1.01	0.849	1.2	0.928	0.964	0.015923	lm.nb	Autophagy, Immunometabolism, mTOR	NM_011492.3:395
Stk26	0.283	0.192	-0.094	0.659	1.22	0.937	1.58	0.192	0.361	0.442493	lm.nb	Apoptosis, Oxidative Stress	NM_133729.1:1290
Stradb	0.146	0.152	-0.152	0.445	1.11	0.9	1.36	0.374	0.563	0.249492	loglinear	mTOR	NM_172656.5:1610
Syk	-0.179	0.0765	-0.328	-0.0286	0.884	0.796	0.98	0.0583	0.171	0.767004	loglinear	B-cell Receptor Signaling, Fc Receptors and Phagocytosis, NF-kB Signaling	NM_001198977.1:2064
Tab1	0.0126	0.121	-0.225	0.25	1.01	0.855	1.19	0.921	0.96	0.0177288	loglinear	Fc Receptors and Phagocytosis, NF-kB Signaling, NLR Signaling, TNF Family Signaling, Toll Like Receptor Signaling	NM_025609.2:570
Tab2	0.0686	0.0987	-0.125	0.262	1.05	0.917	1.2	0.513	0.69	0.161151	loglinear	Fc Receptors and Phagocytosis, NF-kB Signaling, NLR Signaling, T-cell Receptor Signaling, TNF Family Signaling, Th17 Mediated Biology, Toll Like Receptor Signaling	NM_138667.2:2015
Tab3	-0.104	0.18	-0.457	0.25	0.931	0.728	1.19	0.586	0.747	0.126679	lm.nb	Fc Receptors and Phagocytosis, NF-kB Signaling, NLR Signaling, TNF Family Signaling, Th17 Mediated Biology, Toll Like Receptor Signaling	NM_025729.4:1054
Tal1	0.533	0.197	0.146	0.92	1.45	1.11	1.89	0.0355	0.132	0.879426	lm.nb	Epigenetics and Transcriptional Regulation	NM_011527.2:2490
Tank	-0.254	0.0679	-0.387	-0.121	0.839	0.765	0.92	0.00961	0.0703	1.15304	loglinear	NLR Signaling, Toll Like Receptor Signaling	NM_011529.2:1266
Tapbp	-0.282	0.0391	-0.359	-0.206	0.822	0.78	0.867	0.000358	0.0173	1.76195	loglinear	MHC Class I Antigen Presentation	NM_009318.2:2195
Tatdn1	-0.0983	0.118	-0.33	0.133	0.934	0.795	1.1	0.438	0.627	0.202732	loglinear	Immunometabolism	NM_175151.4:259
Tax1bp1	0.0422	0.0958	-0.146	0.23	1.03	0.904	1.17	0.675	0.813	0.0899095	loglinear	TNF Family Signaling	NM_025816.3:2035
Tbk1	0.0425	0.0338	-0.0238	0.109	1.03	0.984	1.08	0.256	0.44	0.356547	loglinear	Cytosolic DNA Sensing, NLR Signaling, Th17 Mediated Biology, Toll Like Receptor Signaling	NM_019786.4:440
Tcf4	0.05	0.104	-0.153	0.253	1.04	0.899	1.19	0.646	0.799	0.0974532	loglinear	Endothelial Activation	NM_013685.1:3045
Tcf7l2	0.162	0.14	-0.113	0.436	1.12	0.925	1.35	0.292	0.476	0.322393	loglinear	Epigenetics and Transcriptional Regulation	NM_001142924.1:1518
Tcirg1	-0.478	0.076	-0.627	-0.329	0.718	0.648	0.796	0.000753	0.0216	1.66555	loglinear	Immunometabolism	NM_001136091.1:1345
Tek	0.312	0.134	0.0497	0.574	1.24	1.04	1.49	0.0585	0.171	0.767004	lm.nb	Growth Factor Signaling	NM_013690.2:3580
Tgfb1	-0.163	0.0752	-0.311	-0.0158	0.893	0.806	0.989	0.073	0.196	0.707744	loglinear	TGF-beta Signaling, Th17 differentiation, Treg Differentiation	NM_011577.1:1470
Tgfb3	-0.00953	0.095	-0.196	0.177	0.993	0.873	1.13	0.923	0.961	0.0172766	loglinear	TGF-beta Signaling	NM_009368.2:2410
Tgfbr1	-0.0565	0.0601	-0.174	0.0613	0.962	0.886	1.04	0.383	0.574	0.241088	loglinear	Endothelial Activation, TGF-beta Signaling, Th17 differentiation, Treg Differentiation	NM_009370.2:4425
Tgfbr2	0.12	0.0413	0.0387	0.2	1.09	1.03	1.15	0.0274	0.117	0.931814	loglinear	TGF-beta Signaling, Th17 differentiation, Treg Differentiation	NM_009371.2:475
Thbd	0.165	0.172	-0.173	0.503	1.12	0.887	1.42	0.374	0.563	0.249492	lm.nb	Complement System	NM_009378.3:2845
Thbs1	-0.0907	0.109	-0.304	0.123	0.939	0.81	1.09	0.437	0.627	0.202732	lm.nb	Growth Factor Signaling, TGF-beta Signaling	NM_011580.4:241
Ticam1	0.101	0.18	-0.252	0.454	1.07	0.84	1.37	0.595	0.757	0.120904	lm.nb	Apoptosis, NF-kB Signaling, NLR Signaling, Toll Like Receptor Signaling	NM_174989.4:2159
Tirap	0.0109	0.121	-0.226	0.248	1.01	0.855	1.19	0.931	0.965	0.0154727	loglinear	MHC Class I Antigen Presentation, NF-kB Signaling, Toll Like Receptor Signaling	NM_001177846.1:254
Tlr2	-0.583	0.163	-0.902	-0.264	0.668	0.535	0.833	0.0116	0.0788	1.10347	lm.nb	MHC Class I Antigen Presentation, Toll Like Receptor Signaling	NM_011905.2:255
Tlr4	-0.18	0.0513	-0.28	-0.0795	0.883	0.823	0.946	0.0126	0.0825	1.08355	loglinear	Apoptosis, MHC Class I Antigen Presentation, NF-kB Signaling, NLR Signaling, Toll Like Receptor Signaling	NM_021297.2:2510
Tlr5	0.271	0.663	-1.03	1.57	1.21	0.491	2.97	0.696	0.823	0.0846002	lm.nb	Toll Like Receptor Signaling	NM_016928.2:560
Tlr7	-0.874	0.173	-1.21	-0.536	0.545	0.431	0.69	0.0023	0.0375	1.42597	lm.nb	Toll Like Receptor Signaling	NM_133211.3:3210
Tlr9	-0.677	0.265	-1.2	-0.157	0.626	0.436	0.897	0.0433	0.145	0.838632	loglinear	Toll Like Receptor Signaling	NM_031178.2:1801
Tmem173	-0.544	0.207	-0.95	-0.138	0.686	0.518	0.909	0.0393	0.139	0.856985	lm.nb	Cytosolic DNA Sensing, NLR Signaling	NM_028261.1:1792
Tmem176a	-0.155	0.0695	-0.291	-0.0186	0.898	0.817	0.987	0.0675	0.188	0.725842	loglinear	Lymphocyte Trafficking	NM_001098271.1:720
Tnf	-1.06	0.236	-1.52	-0.596	0.48	0.349	0.661	0.00415	0.0463	1.33442	lm.nb	Apoptosis, NF-kB Signaling, NLR Signaling, Oxidative Stress, T-cell Receptor Signaling, TGF-beta Signaling, TNF Family Signaling, Th17 Mediated Biology, Th17 differentiation, Toll Like Receptor Signaling, mTOR	NM_013693.2:514
Tnfaip3	-0.449	0.166	-0.775	-0.122	0.733	0.584	0.919	0.0358	0.133	0.876148	lm.nb	NF-kB Signaling, NLR Signaling, Oxidative Stress, TNF Family Signaling, Th17 Mediated Biology	NM_009397.2:232
Tnfaip6	-0.832	0.439	-1.69	0.0275	0.562	0.309	1.02	0.107	0.244	0.61261	lm.nb	Oxidative Stress, TNF Family Signaling	NM_009398.2:620
Tnfrsf10b	-0.469	0.2	-0.861	-0.0765	0.723	0.55	0.948	0.0577	0.171	0.767004	lm.nb	Apoptosis, TNF Family Signaling	NM_020275.3:1625
Tnfrsf11a	-0.483	0.2	-0.876	-0.0901	0.716	0.545	0.939	0.0526	0.162	0.790485	lm.nb	NF-kB Signaling	NM_009399.3:692
Tnfrsf13b	-0.0854	0.244	-0.564	0.393	0.942	0.676	1.31	0.738	0.846	0.0726296	loglinear	TNF Family Signaling	NM_021349.1:340
Tnfrsf14	-0.0237	0.0477	-0.117	0.0699	0.984	0.922	1.05	0.638	0.795	0.0996329	loglinear	T-cell Checkpoint Signaling	NM_178931.2:625
Tnfrsf1a	0.175	0.0751	0.0276	0.322	1.13	1.02	1.25	0.0589	0.171	0.767004	loglinear	Apoptosis, NF-kB Signaling, TNF Family Signaling, mTOR	NM_011609.2:615
Tnfrsf1b	-0.407	0.115	-0.633	-0.181	0.754	0.645	0.882	0.0123	0.0825	1.08355	loglinear	TNF Family Signaling	NM_011610.3:1173
Tnfrsf4	-1.47	0.32	-2.1	-0.846	0.36	0.233	0.556	0.00367	0.044	1.35655	loglinear	T-cell Checkpoint Signaling	NM_011659.2:320
Tnfsf10	-0.0888	0.137	-0.357	0.18	0.94	0.781	1.13	0.541	0.709	0.149354	lm.nb	Apoptosis, TNF Family Signaling	NM_009425.2:2055
Tnfsf13	-0.211	0.157	-0.518	0.0963	0.864	0.698	1.07	0.227	0.406	0.391474	loglinear	TNF Family Signaling	NM_023517.2:330
Tnfsf13b	-0.126	0.0642	-0.252	-5.29e-05	0.916	0.84	1	0.0976	0.234	0.630784	loglinear	NF-kB Signaling, T-cell Checkpoint Signaling	NM_033622.1:225
Tns1	0.476	0.179	0.125	0.826	1.39	1.09	1.77	0.0376	0.135	0.869666	lm.nb	Lymphocyte Trafficking	NM_027884.3:1248
Tollip	0.144	0.084	-0.0208	0.309	1.1	0.986	1.24	0.138	0.289	0.539102	loglinear	Toll Like Receptor Signaling	NM_023764.3:260
Tradd	0.0519	0.143	-0.228	0.331	1.04	0.854	1.26	0.728	0.842	0.0746879	loglinear	Apoptosis, NF-kB Signaling, TNF Family Signaling	NM_001033161.2:48
Traf1	-0.0488	0.109	-0.262	0.164	0.967	0.834	1.12	0.669	0.81	0.091515	loglinear	Apoptosis, NF-kB Signaling, TNF Family Signaling	NM_009421.3:566
Traf2	-0.25	0.101	-0.449	-0.0517	0.841	0.732	0.965	0.0484	0.156	0.806875	loglinear	Apoptosis, NF-kB Signaling, NLR Signaling, Oxidative Stress, TNF Family Signaling, Th17 Mediated Biology	NM_009422.2:1334
Traf3	-0.336	0.0895	-0.511	-0.16	0.792	0.702	0.895	0.00953	0.0703	1.15304	loglinear	NF-kB Signaling, NLR Signaling, TNF Family Signaling, Th17 Mediated Biology, Toll Like Receptor Signaling	NM_001048206.1:710
Traf5	0.115	0.16	-0.199	0.428	1.08	0.871	1.35	0.5	0.687	0.163043	loglinear	NF-kB Signaling, NLR Signaling, TNF Family Signaling, Th17 Mediated Biology	NM_011633.1:1940
Traf6	0.0169	0.0517	-0.0844	0.118	1.01	0.943	1.09	0.754	0.859	0.0660068	loglinear	Autophagy, Fc Receptors and Phagocytosis, NF-kB Signaling, NLR Signaling, T-cell Receptor Signaling, Th17 Mediated Biology, Toll Like Receptor Signaling	NM_009424.2:980
Trat1	-0.476	1.3	-3.02	2.07	0.719	0.123	4.2	0.727	0.842	0.0746879	loglinear	T-cell Receptor Signaling	NM_198297.3:535
Trem1	-0.553	0.738	-2	0.895	0.682	0.25	1.86	0.483	0.668	0.175224	lm.nb	Lymphocyte Trafficking	NM_021406.5:1704
Trem2	-0.522	0.568	-1.63	0.591	0.697	0.322	1.51	0.394	0.584	0.233587	lm.nb	Lymphocyte Trafficking	NM_031254.3:445
Trex1	-0.846	0.149	-1.14	-0.554	0.556	0.454	0.681	0.00128	0.0285	1.54516	lm.nb	Cytosolic DNA Sensing	NM_011637.6:509
Trim14	-0.368	0.0735	-0.512	-0.224	0.775	0.701	0.856	0.00243	0.0375	1.42597	loglinear	Type II Interferon Signaling	NM_029077.3:286
Trim21	-0.202	0.133	-0.464	0.0594	0.869	0.725	1.04	0.181	0.347	0.459671	loglinear	MHC Class I Antigen Presentation, Type II Interferon Signaling	NM_009277.4:244
Trim25	-0.339	0.0888	-0.513	-0.165	0.791	0.701	0.892	0.0088	0.0682	1.16622	loglinear	NF-kB Signaling, Type II Interferon Signaling	NM_009546.2:5315
Trim26	-0.12	0.0609	-0.24	-0.000734	0.92	0.847	0.999	0.0961	0.233	0.632644	loglinear	Type II Interferon Signaling	NM_001025599.2:2472
Trim35	0.217	0.0501	0.119	0.315	1.16	1.09	1.24	0.00493	0.0524	1.28067	loglinear	Type II Interferon Signaling	NM_029979.3:3428
Trim68	0.295	0.113	0.0742	0.517	1.23	1.05	1.43	0.0397	0.14	0.853872	loglinear	Type II Interferon Signaling	NM_198012.2:2034
Trim8	0.0418	0.118	-0.19	0.273	1.03	0.877	1.21	0.735	0.846	0.0726296	lm.nb	Type II Interferon Signaling	NM_053100.2:2376
Trove2	0.163	0.0847	-0.00339	0.329	1.12	0.998	1.26	0.103	0.24	0.619789	loglinear	Autoantigens	NM_013835.2:1588
Trp53	0.0253	0.115	-0.2	0.251	1.02	0.871	1.19	0.833	0.917	0.0376307	loglinear	Apoptosis, Oxidative Stress	NM_011640.1:1835
Trp53inp2	-0.0684	0.103	-0.27	0.133	0.954	0.83	1.1	0.53	0.701	0.154282	loglinear	Autophagy	NM_178111.3:2090
Tsc2	0.202	0.129	-0.0516	0.455	1.15	0.965	1.37	0.17	0.338	0.471083	lm.nb	Autophagy, mTOR	NM_001039363.1:1554
Txn1	-0.0315	0.0259	-0.0823	0.0194	0.978	0.945	1.01	0.271	0.456	0.341035	loglinear	Immunometabolism, Inflammasomes, NLR Signaling, Oxidative Stress	NM_011660.3:280
Txnip	0.0937	0.136	-0.172	0.359	1.07	0.888	1.28	0.515	0.692	0.159894	lm.nb	Inflammasomes, NLR Signaling, Oxidative Stress	NM_023719.1:2340
Tyk2	-0.156	0.123	-0.398	0.0848	0.897	0.759	1.06	0.251	0.435	0.361511	loglinear	Interleukin-12 Signaling, NLR Signaling, Th1 Differentiation, Th17 differentiation, Treg Differentiation, Type I Interferon Signaling	NM_001205312.1:1532
Tyrobp	-0.292	0.0873	-0.464	-0.121	0.817	0.725	0.919	0.0154	0.0884	1.05355	loglinear	Cytotoxicity	NM_011662.2:130
Uba52	0.0113	0.0423	-0.0716	0.0941	1.01	0.952	1.07	0.799	0.891	0.0501223	loglinear	Apoptosis, B-cell Receptor Signaling, Fc Receptors and Phagocytosis, Immunometabolism, MHC Class I Antigen Presentation, NF-kB Signaling, NLR Signaling, T-cell Receptor Signaling, TGF-beta Signaling, TNF Family Signaling, Toll Like Receptor Signaling	NM_019883.3:309
Ube2l3	-0.0292	0.0687	-0.164	0.105	0.98	0.893	1.08	0.686	0.82	0.0861861	loglinear	MHC Class I Antigen Presentation	NM_009456.2:1817
Ube2l6	-0.517	0.131	-0.772	-0.261	0.699	0.585	0.835	0.00747	0.0625	1.20412	lm.nb	MHC Class I Antigen Presentation	NM_019949.2:544
Ube2s	-0.128	0.0479	-0.222	-0.0346	0.915	0.857	0.976	0.0365	0.134	0.872895	loglinear	MHC Class I Antigen Presentation	NM_133777.2:752
Unc93b1	-0.172	0.0824	-0.334	-0.0105	0.888	0.794	0.993	0.0819	0.21	0.677781	loglinear	Toll Like Receptor Signaling	NM_019449.2:1060
Usp21	-0.316	0.144	-0.599	-0.0334	0.803	0.66	0.977	0.0709	0.193	0.714443	loglinear	TNF Family Signaling	NM_013919.4:1590
Vamp2	0.36	0.115	0.136	0.585	1.28	1.1	1.5	0.0199	0.0998	1.00087	lm.nb	Immunometabolism	NM_009497.3:1761
Vav1	-0.251	0.132	-0.509	0.00696	0.84	0.703	1	0.105	0.243	0.614394	lm.nb	B-cell Receptor Signaling, Chemokine Signaling, Fc Receptors and Phagocytosis, Lymphocyte Trafficking, T-cell Checkpoint Signaling, T-cell Receptor Signaling	NM_011691.4:1640
Vcam1	-0.497	0.141	-0.775	-0.22	0.708	0.585	0.859	0.0126	0.0825	1.08355	lm.nb	Lymphocyte Trafficking, NF-kB Signaling, TNF Family Signaling, Type II Interferon Signaling	NM_011693.2:1440
Vcl	0.283	0.0962	0.0946	0.472	1.22	1.07	1.39	0.0258	0.114	0.943095	loglinear	Lymphocyte Trafficking	NM_009502.4:370
Vwf	0.171	0.138	-0.0997	0.442	1.13	0.933	1.36	0.262	0.447	0.349692	lm.nb	Complement System	NM_011708.3:6354
Wnt10b	0.469	0.114	0.245	0.694	1.38	1.19	1.62	0.00636	0.0598	1.2233	loglinear	mTOR	NM_011718.1:1750
Xbp1	-0.168	0.0905	-0.345	0.00941	0.89	0.787	1.01	0.113	0.253	0.596879	loglinear	Oxidative Stress	NM_013842.2:825
Xcl1	-3.55	0.527	-4.58	-2.51	0.0856	0.0418	0.175	0.000521	0.0173	1.76195	lm.nb	Chemokine Signaling	NM_008510.1:103
Xcr1	0.0437	0.469	-0.875	0.962	1.03	0.545	1.95	0.929	0.964	0.015923	lm.nb	Chemokine Signaling, Oxidative Stress	NM_011798.4:350
Xiap	0.0718	0.105	-0.135	0.278	1.05	0.911	1.21	0.521	0.696	0.157391	loglinear	Apoptosis, NF-kB Signaling, NLR Signaling, TNF Family Signaling	NM_009688.2:1654
Xrcc6	-0.318	0.161	-0.634	-0.00193	0.802	0.644	0.999	0.0961	0.233	0.632644	loglinear	Cytosolic DNA Sensing	NM_010247.2:1640
Yy1	0.164	0.075	0.0169	0.311	1.12	1.01	1.24	0.0715	0.194	0.712198	loglinear	Epigenetics and Transcriptional Regulation	NM_009537.3:760
Zap70	-0.322	0.252	-0.816	0.172	0.8	0.568	1.13	0.249	0.434	0.36251	lm.nb	NF-kB Signaling, T-cell Receptor Signaling	NM_009539.2:1030
Zbp1	-1.65	0.296	-2.23	-1.07	0.318	0.212	0.475	0.00141	0.0285	1.54516	lm.nb	Cytosolic DNA Sensing	NM_021394.2:473
Zdhhc2	-0.346	0.176	-0.692	9.05e-05	0.787	0.619	1	0.0978	0.234	0.630784	loglinear	Immunometabolism	NM_178395.3:560
Zfp385a	-0.0715	0.086	-0.24	0.0971	0.952	0.847	1.07	0.437	0.627	0.202732	loglinear	Epigenetics and Transcriptional Regulation	NM_013866.2:204
										#NUM!
										#NUM!

## Sheet: D28 cSiO2.CON v VEH.CON
Symbol	Log2 fold change	std error (log2)	Lower confidence limit (log2)	Upper confidence limit (log2)	Linear fold change	Lower confidence limit (linear)	Upper confidence limit (linear)	P-value	BH.p.value	minus log10 pval	method	Gene.sets	probe.ID
Ace	-0.442	0.106	-0.649	-0.235	0.736	0.638	0.85	0.00576	0.0153	1.81531	loglinear	Immunometabolism	NM_009598.1:325
Acin1	-0.0685	0.0582	-0.183	0.0455	0.954	0.881	1.03	0.283	0.371	0.430626	loglinear	Apoptosis	NM_001085472.2:674
Acp5	1.28	0.106	1.07	1.48	2.42	2.1	2.79	1.98e-05	0.00102	2.9914	loglinear	Immunometabolism	NM_001102405.1:440
Actr1b	0.087	0.0489	-0.00882	0.183	1.06	0.994	1.14	0.125	0.192	0.716699	loglinear	MHC Class II Antigen Presentation	NM_146107.2:876
Adam17	0.388	0.101	0.191	0.585	1.31	1.14	1.5	0.00841	0.0205	1.68825	loglinear	TNF Family Signaling	NM_001277266.1:3168
Adar	0.455	0.0818	0.294	0.615	1.37	1.23	1.53	0.00144	0.00555	2.25571	loglinear	Cytosolic DNA Sensing, Type I Interferon Signaling	NM_001038587.3:2102
Adora2a	0.507	0.168	0.178	0.836	1.42	1.13	1.78	0.0233	0.048	1.31876	loglinear	Growth Factor Signaling, T-cell Checkpoint Signaling	NM_009630.2:2306
Ager	-0.274	0.0615	-0.394	-0.153	0.827	0.761	0.899	0.00432	0.0123	1.91009	loglinear	Oxidative Stress, Toll Like Receptor Signaling	NM_007425.2:361
Ahr	0.0109	0.0451	-0.0775	0.0993	1.01	0.948	1.07	0.817	0.863	0.0639892	loglinear	Immunometabolism, Th17 differentiation	NM_013464.4:1327
Aim2	0.772	0.103	0.57	0.975	1.71	1.48	1.97	0.000297	0.00213	2.67162	loglinear	Cytosolic DNA Sensing, Inflammasomes, NLR Signaling	NM_001013779.2:1134
Akt1	0.0501	0.042	-0.0322	0.132	1.04	0.978	1.1	0.278	0.367	0.435334	loglinear	Apoptosis, Autophagy, B-cell Receptor Signaling, Chemokine Signaling, Growth Factor Signaling, Oxidative Stress, T-cell Checkpoint Signaling, T-cell Receptor Signaling, TNF Family Signaling, Toll Like Receptor Signaling, mTOR	NM_001165894.1:898
Akt2	-0.0427	0.0734	-0.187	0.101	0.971	0.879	1.07	0.582	0.665	0.177178	loglinear	Apoptosis, Autophagy, B-cell Receptor Signaling, Chemokine Signaling, Growth Factor Signaling, T-cell Receptor Signaling, TNF Family Signaling, Toll Like Receptor Signaling, mTOR	NM_001110208.1:2504
Akt3	-0.346	0.119	-0.579	-0.114	0.787	0.669	0.924	0.0266	0.0533	1.27327	loglinear	Apoptosis, Autophagy, B-cell Receptor Signaling, Chemokine Signaling, Growth Factor Signaling, T-cell Receptor Signaling, TNF Family Signaling, Toll Like Receptor Signaling, mTOR	NM_011785.3:772
Alas2	-0.567	0.427	-1.4	0.27	0.675	0.378	1.21	0.232	0.319	0.496209	lm.nb	Immunometabolism	NM_009653.3:615
Alox15	-0.431	0.39	-1.19	0.333	0.742	0.437	1.26	0.311	0.401	0.396856	lm.nb	Immunometabolism	NM_009660.3:815
Alox5	0.412	0.176	0.0664	0.757	1.33	1.05	1.69	0.0581	0.102	0.9914	loglinear	Immunometabolism	NM_009662.2:1975
Angpt1	-0.667	0.133	-0.927	-0.407	0.63	0.526	0.754	0.00239	0.00813	2.08991	lm.nb	Endothelial Activation, Growth Factor Signaling	NM_009640.3:1350
Anxa1	0.0371	0.0752	-0.11	0.185	1.03	0.926	1.14	0.639	0.712	0.14752	loglinear	Oxidative Stress	NM_010730.2:400
Ap1b1	0.0025	0.0828	-0.16	0.165	1	0.895	1.12	0.977	0.986	0.00612309	loglinear	MHC Class II Antigen Presentation	NM_007454.3:3236
Ap1m1	-0.0283	0.0621	-0.15	0.0935	0.981	0.901	1.07	0.665	0.731	0.136083	loglinear	MHC Class II Antigen Presentation	NM_007456.4:205
Ap1s1	0.303	0.143	0.023	0.583	1.23	1.02	1.5	0.0782	0.13	0.886057	lm.nb	MHC Class II Antigen Presentation	NM_007457.2:848
Ap2a1	-0.0449	0.0437	-0.131	0.0408	0.969	0.913	1.03	0.344	0.434	0.36251	loglinear	MHC Class II Antigen Presentation	NM_001077264.1:2314
Ap2a2	-0.0614	0.0565	-0.172	0.0493	0.958	0.888	1.03	0.319	0.407	0.390406	loglinear	MHC Class II Antigen Presentation	NM_007459.3:2540
Ap2m1	-0.051	0.102	-0.252	0.15	0.965	0.84	1.11	0.636	0.709	0.149354	loglinear	MHC Class II Antigen Presentation	NM_009679.2:1870
Apc	-0.00472	0.0569	-0.116	0.107	0.997	0.923	1.08	0.937	0.958	0.0186345	loglinear	Apoptosis	NM_007462.3:645
App	-0.0946	0.0436	-0.18	-0.00921	0.937	0.883	0.994	0.0729	0.123	0.910095	loglinear	Inflammasomes, NLR Signaling, Oxidative Stress, Toll Like Receptor Signaling	NM_007471.2:511
Aqp4	-0.282	0.0842	-0.447	-0.117	0.822	0.733	0.922	0.0153	0.0335	1.47496	loglinear	Immunometabolism	NM_009700.2:130
Arf1	-0.0254	0.0334	-0.091	0.0402	0.983	0.939	1.03	0.477	0.565	0.247952	loglinear	Interleukin-12 Signaling, MHC Class II Antigen Presentation	NM_007476.3:456
Arhgef1	-0.102	0.0776	-0.254	0.0502	0.932	0.839	1.04	0.237	0.322	0.492144	loglinear	Immunometabolism	NM_001130150.1:1742
Arrb2	0.381	0.0733	0.238	0.525	1.3	1.18	1.44	0.00201	0.0071	2.14874	loglinear	Chemokine Signaling	NM_145429.4:725
Atf2	-0.0353	0.113	-0.257	0.186	0.976	0.837	1.14	0.766	0.824	0.0840728	loglinear	TNF Family Signaling, Toll Like Receptor Signaling	NM_001284371.1:1095
Atg101	-0.08	0.0617	-0.201	0.0409	0.946	0.87	1.03	0.242	0.328	0.484126	loglinear	Autophagy	NM_026566.2:593
Atg4b	-0.12	0.119	-0.353	0.113	0.92	0.783	1.08	0.352	0.44	0.356547	loglinear	Autophagy	NM_174874.3:940
Atg5	0.0406	0.0299	-0.0181	0.0992	1.03	0.988	1.07	0.224	0.31	0.508638	loglinear	Autophagy, NLR Signaling	NM_001314013.1:262
Atg9a	-0.141	0.0969	-0.331	0.0492	0.907	0.795	1.03	0.197	0.281	0.551294	loglinear	Autophagy	NM_001003917.3:340
Atm	0.00357	0.0857	-0.164	0.171	1	0.892	1.13	0.968	0.98	0.00877392	loglinear	Apoptosis, NF-kB Signaling	NM_007499.2:5543
Atp6v0a1	0.408	0.0861	0.239	0.576	1.33	1.18	1.49	0.00321	0.00991	2.00393	loglinear	Immunometabolism	NM_001243050.1:2065
Atp6v0c	0.565	0.0964	0.376	0.754	1.48	1.3	1.69	0.00109	0.00464	2.33348	loglinear	Immunometabolism	NM_009729.3:569
Atp6v1c2	-0.0319	0.0797	-0.188	0.124	0.978	0.878	1.09	0.703	0.771	0.112946	loglinear	Immunometabolism, mTOR	NM_001159632.1:250
Atp6v1h	0.13	0.0578	0.0163	0.243	1.09	1.01	1.18	0.0662	0.114	0.943095	loglinear	Immunometabolism, mTOR	XM_006495434.2:1296
Bad	0.148	0.0428	0.0643	0.232	1.11	1.05	1.17	0.0134	0.0297	1.52724	loglinear	Apoptosis, Autophagy, Oxidative Stress	NM_007522.3:1146
Bax	0.243	0.121	0.00635	0.48	1.18	1	1.39	0.0908	0.147	0.832683	lm.nb	Apoptosis	NM_007527.3:735
Bcl10	0.0756	0.054	-0.0301	0.181	1.05	0.979	1.13	0.211	0.297	0.527244	loglinear	B-cell Receptor Signaling, Fc Receptors and Phagocytosis, NF-kB Signaling, T-cell Receptor Signaling	NM_009740.1:1168
Bcl2	-0.071	0.101	-0.27	0.128	0.952	0.829	1.09	0.51	0.599	0.222573	loglinear	Apoptosis, Autophagy, Inflammasomes, NF-kB Signaling, NLR Signaling, Oxidative Stress	NM_009741.3:1844
Bcl2a1a	1.32	0.117	1.09	1.55	2.5	2.13	2.93	2.9e-05	0.00102	2.9914	loglinear	Apoptosis, NF-kB Signaling	NM_009742.3:175
Bcl2l1	-0.622	0.181	-0.978	-0.267	0.65	0.508	0.831	0.014	0.0307	1.51286	lm.nb	Apoptosis, Autophagy, Inflammasomes, NF-kB Signaling, NLR Signaling	NM_009743.4:200
Bcl6	-0.164	0.0936	-0.348	0.019	0.892	0.786	1.01	0.129	0.198	0.703335	loglinear	Apoptosis	NM_009744.3:185
Bclaf1	-0.0642	0.046	-0.154	0.0261	0.956	0.898	1.02	0.213	0.299	0.524329	loglinear	Apoptosis	NM_153787.2:2238
Bdnf	-0.488	0.14	-0.763	-0.213	0.713	0.589	0.863	0.0131	0.0293	1.53313	lm.nb	Growth Factor Signaling	NM_007540.4:3260
Birc2	0.0885	0.0475	-0.00462	0.182	1.06	0.997	1.13	0.112	0.175	0.756962	loglinear	Apoptosis, NF-kB Signaling, NLR Signaling, TNF Family Signaling, Toll Like Receptor Signaling	NM_007465.2:1230
Birc3	0.87	0.117	0.641	1.1	1.83	1.56	2.14	0.000304	0.00213	2.67162	lm.nb	Apoptosis, NF-kB Signaling, NLR Signaling, TNF Family Signaling, Toll Like Receptor Signaling	NM_007464.3:425
Blk	0.322	0.25	-0.169	0.812	1.25	0.89	1.76	0.246	0.33	0.481486	lm.nb	B-cell Receptor Signaling	NM_007549.2:2198
Blnk	0.885	0.157	0.577	1.19	1.85	1.49	2.29	0.00134	0.00526	2.27901	lm.nb	B-cell Receptor Signaling, NF-kB Signaling	NM_008528.4:530
Bmper	-0.358	0.12	-0.593	-0.122	0.78	0.663	0.919	0.0249	0.0505	1.29671	loglinear	Endothelial Activation	NM_028472.1:3520
Braf	0.0276	0.0399	-0.0505	0.106	1.02	0.966	1.08	0.515	0.602	0.220404	loglinear	Chemokine Signaling, Growth Factor Signaling, mTOR	NM_139294.5:1102
Brwd1	-0.0371	0.0691	-0.172	0.0982	0.975	0.887	1.07	0.61	0.689	0.161781	loglinear	Epigenetics and Transcriptional Regulation	NM_001103179.1:4858
Bst2	0.938	0.124	0.695	1.18	1.92	1.62	2.27	0.000275	0.00203	2.6925	lm.nb	Type I Interferon Signaling	NM_198095.2:113
Btk	0.739	0.0853	0.572	0.906	1.67	1.49	1.87	0.00013	0.00144	2.84164	loglinear	B-cell Receptor Signaling, Fc Receptors and Phagocytosis, MHC Class I Antigen Presentation, NF-kB Signaling, Toll Like Receptor Signaling	NM_013482.2:2255
Btla	0.141	0.137	-0.127	0.41	1.1	0.916	1.33	0.341	0.432	0.364516	loglinear	T-cell Checkpoint Signaling	NM_001037719.2:24
C1qa	1.74	0.145	1.46	2.03	3.35	2.75	4.08	1.98e-05	0.00102	2.9914	lm.nb	Complement System	NM_007572.2:566
C1qb	1.72	0.156	1.41	2.02	3.29	2.66	4.06	3.31e-05	0.00102	2.9914	lm.nb	Complement System	NM_009777.2:865
C1ra	0.952	0.109	0.738	1.17	1.93	1.67	2.24	0.000126	0.00142	2.84771	loglinear	Complement System	NM_023143.3:1923
C1s1	0.769	0.0781	0.616	0.922	1.7	1.53	1.9	6.31e-05	0.00111	2.95468	loglinear	Complement System	NM_144938.2:2490
C2	0.308	0.0461	0.218	0.398	1.24	1.16	1.32	0.000544	0.00295	2.53018	loglinear	Complement System	NM_013484.2:2359
C3	1.55	0.14	1.28	1.83	2.93	2.42	3.54	3.2e-05	0.00102	2.9914	lm.nb	Complement System	XM_011246258.1:2702
C4a	0.831	0.0896	0.655	1.01	1.78	1.57	2.01	8.92e-05	0.00124	2.90658	loglinear	Complement System	NM_011413.2:56
C5ar1	0.503	0.0758	0.355	0.652	1.42	1.28	1.57	0.000564	0.00298	2.52578	loglinear	Complement System	NM_007577.3:595
C6	0.974	0.176	0.629	1.32	1.96	1.55	2.49	0.00146	0.00558	2.25337	lm.nb	Complement System	NM_016704.2:170
C7	-0.271	0.0703	-0.409	-0.133	0.829	0.753	0.912	0.0084	0.0205	1.68825	loglinear	Complement System	XM_356827.7:1760
Camk2d	-0.0439	0.0487	-0.139	0.0515	0.97	0.908	1.04	0.402	0.487	0.312471	loglinear	Type II Interferon Signaling	NM_001025439.1:1315
Camk2g	-0.0245	0.0471	-0.117	0.0678	0.983	0.922	1.05	0.621	0.697	0.156767	loglinear	Type II Interferon Signaling	NM_001039138.1:2525
Capn1	0.0424	0.0609	-0.077	0.162	1.03	0.948	1.12	0.513	0.601	0.221126	loglinear	Apoptosis	NM_001110504.1:2168
Card11	0.0289	0.129	-0.224	0.282	1.02	0.856	1.22	0.83	0.873	0.0589858	loglinear	B-cell Receptor Signaling, Fc Receptors and Phagocytosis, NF-kB Signaling, T-cell Checkpoint Signaling, T-cell Receptor Signaling	NM_175362.2:545
Casp1	0.616	0.112	0.396	0.835	1.53	1.32	1.78	0.00151	0.00563	2.24949	loglinear	Cytosolic DNA Sensing, Inflammasomes, NLR Signaling	NM_009807.2:259
Casp3	0.243	0.0533	0.139	0.347	1.18	1.1	1.27	0.00384	0.0112	1.95078	loglinear	Apoptosis, Oxidative Stress, TNF Family Signaling	NM_009810.2:630
Casp4	0.981	0.0999	0.785	1.18	1.97	1.72	2.26	6.41e-05	0.00111	2.95468	loglinear	Inflammasomes, NLR Signaling	NM_007609.2:408
Casp8	0.438	0.0826	0.276	0.599	1.35	1.21	1.52	0.00184	0.00658	2.18177	loglinear	Apoptosis, NLR Signaling, TNF Family Signaling, Toll Like Receptor Signaling	NM_009812.2:1463
Cbl	0.0243	0.0517	-0.0771	0.126	1.02	0.948	1.09	0.655	0.725	0.139662	loglinear	B-cell Receptor Signaling, T-cell Receptor Signaling, TGF-beta Signaling	NM_007619.2:3820
Ccl19	1.01	0.143	0.729	1.29	2.01	1.66	2.44	0.000404	0.00249	2.6038	loglinear	Chemokine Signaling, NF-kB Signaling, Oxidative Stress, T-cell Checkpoint Signaling	NM_011888.2:465
Ccl2	4.69	0.383	3.94	5.44	25.8	15.3	43.5	1.82e-05	0.00102	2.9914	lm.nb	Chemokine Signaling, NF-kB Signaling	NM_011333.3:415
Ccl20	0.473	0.824	-1.14	2.09	1.39	0.453	4.25	0.587	0.668	0.175224	lm.nb	Chemokine Signaling, TNF Family Signaling, Th17 Mediated Biology	NM_016960.1:120
Ccl21a	-0.00374	0.0616	-0.124	0.117	0.997	0.917	1.08	0.954	0.972	0.0123337	loglinear	Chemokine Signaling, NF-kB Signaling, T-cell Checkpoint Signaling	NM_011124.4:170
Ccl3	4.03	0.682	2.69	5.37	16.4	6.47	41.3	0.00104	0.00452	2.34486	lm.nb	Chemokine Signaling	NM_011337.1:60
Ccl4	4.47	0.601	3.3	5.65	22.2	9.82	50.2	0.000303	0.00213	2.67162	lm.nb	Chemokine Signaling, Cytosolic DNA Sensing, NF-kB Signaling, Toll Like Receptor Signaling	NM_013652.1:140
Ccl5	-0.0725	0.122	-0.312	0.167	0.951	0.806	1.12	0.574	0.659	0.181115	lm.nb	Chemokine Signaling, Cytosolic DNA Sensing, NLR Signaling, Oxidative Stress, TNF Family Signaling, Toll Like Receptor Signaling	NM_013653.1:165
Ccl7	4.41	0.482	3.46	5.35	21.2	11	40.9	9.66e-05	0.00131	2.88273	lm.nb	Chemokine Signaling, NLR Signaling, TNF Family Signaling, Th17 Mediated Biology	NM_013654.3:141
Ccl8	2.13	0.465	1.21	3.04	4.36	2.32	8.21	0.00382	0.0112	1.95078	lm.nb	Chemokine Signaling	NM_021443.2:150
Ccr1	2.12	0.214	1.7	2.54	4.36	3.26	5.82	6.06e-05	0.00111	2.95468	lm.nb	Chemokine Signaling	NM_009912.4:1526
Ccr7	0.0663	0.108	-0.146	0.279	1.05	0.904	1.21	0.563	0.649	0.187755	loglinear	Chemokine Signaling, Oxidative Stress	NM_007719.2:755
Ccr9	0.0201	0.184	-0.34	0.38	1.01	0.79	1.3	0.916	0.942	0.0259491	lm.nb	Chemokine Signaling, Oxidative Stress	NM_009913.6:820
Cd14	2.09	0.207	1.68	2.49	4.25	3.21	5.63	5.56e-05	0.00111	2.95468	lm.nb	Apoptosis, MHC Class I Antigen Presentation, NF-kB Signaling, Toll Like Receptor Signaling	NM_009841.3:235
Cd163	-0.307	0.237	-0.772	0.158	0.808	0.585	1.12	0.243	0.328	0.484126	lm.nb	Fc Receptors and Phagocytosis	NM_053094.2:3225
Cd164	-0.0284	0.0473	-0.121	0.0643	0.98	0.919	1.05	0.57	0.655	0.183759	loglinear	Fc Receptors and Phagocytosis	NM_016898.2:688
Cd177	3.15	0.521	2.13	4.17	8.88	4.38	18	0.000925	0.00418	2.37882	lm.nb	Lymphocyte Trafficking	NM_026862.3:301
Cd19	0.476	0.183	0.116	0.835	1.39	1.08	1.78	0.041	0.077	1.11351	lm.nb	B-cell Receptor Signaling, Complement System	NM_009844.2:1697
Cd22	0.0613	0.114	-0.162	0.284	1.04	0.894	1.22	0.609	0.689	0.161781	loglinear	B-cell Receptor Signaling, Lymphocyte Trafficking	NM_001043317.2:865
Cd24a	0.0812	0.0927	-0.1	0.263	1.06	0.933	1.2	0.414	0.499	0.301899	loglinear	T-cell Checkpoint Signaling	NM_009846.2:584
Cd27	0.109	0.107	-0.0998	0.318	1.08	0.933	1.25	0.345	0.435	0.361511	loglinear	T-cell Checkpoint Signaling	NM_001042564.1:730
Cd274	0.999	0.0989	0.806	1.19	2	1.75	2.29	5.45e-05	0.00111	2.95468	loglinear	Lymphocyte Trafficking, T-cell Checkpoint Signaling	NM_021893.2:515
Cd276	1.12	0.162	0.802	1.44	2.17	1.74	2.71	0.000451	0.00267	2.57349	lm.nb	Lymphocyte Trafficking, T-cell Checkpoint Signaling	NM_133983.4:1278
Cd28	-0.041	0.161	-0.357	0.275	0.972	0.781	1.21	0.808	0.857	0.0670192	lm.nb	Lymphocyte Trafficking, T-cell Checkpoint Signaling, T-cell Receptor Signaling	NM_007642.4:526
Cd34	-0.147	0.0728	-0.29	-0.00468	0.903	0.818	0.997	0.0894	0.146	0.835647	loglinear	Lymphocyte Trafficking	NM_001111059.1:560
Cd3d	0.31	0.1	0.114	0.507	1.24	1.08	1.42	0.0212	0.0437	1.35952	loglinear	T-cell Checkpoint Signaling, T-cell Receptor Signaling	NM_013487.2:289
Cd3e	0.327	0.132	0.0686	0.586	1.25	1.05	1.5	0.0478	0.0869	1.06098	loglinear	T-cell Checkpoint Signaling, T-cell Receptor Signaling	NM_007648.4:380
Cd3g	0.537	0.144	0.255	0.818	1.45	1.19	1.76	0.00963	0.0229	1.64016	lm.nb	T-cell Checkpoint Signaling, T-cell Receptor Signaling	NM_009850.2:430
Cd4	0.971	0.166	0.645	1.3	1.96	1.56	2.46	0.00111	0.0047	2.3279	loglinear	Lymphocyte Trafficking, T-cell Checkpoint Signaling, T-cell Receptor Signaling	NM_013488.2:950
Cd40	-0.0446	0.0255	-0.0946	0.00537	0.97	0.937	1	0.131	0.199	0.701147	loglinear	Lymphocyte Trafficking, NF-kB Signaling, T-cell Checkpoint Signaling, Toll Like Receptor Signaling	NM_011611.2:1425
Cd40lg	0.632	0.298	0.0483	1.21	1.55	1.03	2.32	0.078	0.13	0.886057	lm.nb	Lymphocyte Trafficking, NF-kB Signaling, T-cell Checkpoint Signaling, T-cell Receptor Signaling	NM_011616.2:600
Cd44	1.45	0.185	1.09	1.82	2.74	2.13	3.52	0.000222	0.0018	2.74473	loglinear	Immunometabolism, Type II Interferon Signaling	NM_009851.2:112
Cd46	-0.0656	0.344	-0.74	0.609	0.956	0.599	1.53	0.855	0.893	0.0491485	lm.nb	Complement System	NM_010778.3:115
Cd5	1.15	0.134	0.884	1.41	2.22	1.85	2.66	0.000142	0.00144	2.84164	loglinear	T-cell Checkpoint Signaling	NM_007650.3:1395
Cd52	0.761	0.12	0.526	0.997	1.69	1.44	2	0.000725	0.00353	2.45223	loglinear	Lymphocyte Trafficking	NM_013706.2:362
Cd55	0.165	0.0526	0.0623	0.269	1.12	1.04	1.2	0.02	0.0418	1.37882	loglinear	Complement System	NM_010016.2:1058
Cd59a	-0.0331	0.0889	-0.207	0.141	0.977	0.866	1.1	0.723	0.787	0.104025	loglinear	Complement System	NM_001111060.1:1589
Cd6	1.15	0.359	0.45	1.86	2.23	1.37	3.62	0.0183	0.0389	1.41005	lm.nb	Lymphocyte Trafficking	NM_001037801.2:1315
Cd68	1.33	0.127	1.08	1.58	2.51	2.11	2.98	4.44e-05	0.0011	2.95861	lm.nb	Lymphocyte Trafficking	NM_009853.1:560
Cd7	-0.324	0.0774	-0.476	-0.172	0.799	0.719	0.888	0.0058	0.0153	1.81531	loglinear	Lymphocyte Trafficking	NM_009854.1:234
Cd74	1.01	0.105	0.806	1.22	2.01	1.75	2.32	7.01e-05	0.00111	2.95468	loglinear	MHC Class II Antigen Presentation	NM_001042605.1:391
Cd80	1.7	0.217	1.27	2.13	3.25	2.42	4.36	0.000231	0.00183	2.73755	lm.nb	Lymphocyte Trafficking, T-cell Checkpoint Signaling, Toll Like Receptor Signaling	NM_009855.2:210
Cd81	-0.189	0.0481	-0.284	-0.0949	0.877	0.822	0.936	0.00771	0.0191	1.71897	loglinear	B-cell Receptor Signaling, Complement System	NM_133655.2:575
Cd83	1.05	0.151	0.749	1.34	2.06	1.68	2.54	0.000457	0.00267	2.57349	lm.nb	Lymphocyte Trafficking	NM_009856.3:569
Cd84	0.854	0.0945	0.669	1.04	1.81	1.59	2.06	0.000103	0.00132	2.87943	loglinear	Lymphocyte Trafficking	NM_013489.2:915
Cd86	1.48	0.157	1.17	1.79	2.79	2.25	3.45	8.21e-05	0.00117	2.93181	lm.nb	Lymphocyte Trafficking, T-cell Checkpoint Signaling, Toll Like Receptor Signaling	NM_019388.3:251
Cd8a	0.512	0.38	-0.232	1.26	1.43	0.852	2.39	0.226	0.312	0.505845	lm.nb	Lymphocyte Trafficking, T-cell Receptor Signaling	NM_001081110.2:355
Cd8b1	1.33e-17	0.24	-0.47	0.47	1	0.722	1.39	1	1		lm.nb	Lymphocyte Trafficking, T-cell Receptor Signaling	NM_009858.2:1075
Cdc42	-0.0221	0.0249	-0.0709	0.0267	0.985	0.952	1.02	0.408	0.493	0.307153	loglinear	Chemokine Signaling, Growth Factor Signaling, Interleukin-12 Signaling, Lymphocyte Trafficking, T-cell Checkpoint Signaling, T-cell Receptor Signaling	NM_009861.1:205
Cdh2	-0.541	0.197	-0.928	-0.155	0.687	0.526	0.898	0.0334	0.0646	1.18977	lm.nb	Lymphocyte Trafficking	NM_007664.4:2861
Cdk8	0.17	0.0635	0.0455	0.294	1.12	1.03	1.23	0.0367	0.0702	1.15366	loglinear	Immunometabolism, TGF-beta Signaling	NM_153599.3:1680
Cdk9	-0.0251	0.054	-0.131	0.0808	0.983	0.913	1.06	0.659	0.727	0.138466	loglinear	TGF-beta Signaling	NM_130860.3:1222
Cdkn1a	-0.528	0.256	-1.03	-0.0254	0.694	0.49	0.983	0.0851	0.14	0.853872	lm.nb	Growth Factor Signaling	NM_007669.4:1670
Cfb	2.46	0.181	2.11	2.82	5.52	4.31	7.05	9.84e-06	0.00102	2.9914	lm.nb	Complement System	NM_008198.2:1685
Cfd	-0.783	0.307	-1.38	-0.181	0.581	0.383	0.882	0.0435	0.0806	1.09366	lm.nb	Complement System	NM_013459.1:526
Cfh	-0.194	0.0516	-0.295	-0.0928	0.874	0.815	0.938	0.0094	0.0226	1.64589	loglinear	Complement System	NM_009888.3:806
Cflar	-0.143	0.0522	-0.246	-0.0413	0.905	0.843	0.972	0.0332	0.0644	1.19111	loglinear	Apoptosis, Autophagy, NF-kB Signaling, TNF Family Signaling	NM_207653.3:990
Cfp	1.05	0.132	0.788	1.3	2.06	1.73	2.47	0.000211	0.00176	2.75449	loglinear	Complement System	NM_008823.3:1107
Chuk	-0.0483	0.0384	-0.123	0.0269	0.967	0.918	1.02	0.255	0.34	0.468521	loglinear	Apoptosis, B-cell Receptor Signaling, Chemokine Signaling, Cytosolic DNA Sensing, Fc Receptors and Phagocytosis, MHC Class I Antigen Presentation, NF-kB Signaling, NLR Signaling, Oxidative Stress, T-cell Receptor Signaling, TNF Family Signaling, Th17 Mediated Biology, Toll Like Receptor Signaling, mTOR	NM_001162410.1:222
Ciita	0.828	0.177	0.482	1.17	1.78	1.4	2.26	0.00336	0.0103	1.98716	lm.nb	Type II Interferon Signaling	NM_007575.2:1358
Clec4e	2.3	0.29	1.73	2.87	4.93	3.32	7.31	0.000213	0.00176	2.75449	lm.nb	Lymphocyte Trafficking	NM_019948.2:685
Clu	0.531	0.106	0.325	0.738	1.45	1.25	1.67	0.00237	0.0081	2.09151	lm.nb	Complement System	NM_013492.2:354
Cmklr1	-0.375	0.0831	-0.538	-0.212	0.771	0.689	0.863	0.00406	0.0118	1.92812	loglinear	Chemokine Signaling	NM_008153.3:445
Cpa3	-1.34	0.444	-2.21	-0.468	0.395	0.216	0.723	0.0236	0.0483	1.31605	lm.nb		NM_007753.2:101
Crcp	0.186	0.0313	0.125	0.248	1.14	1.09	1.19	0.00101	0.00442	2.35458	loglinear	Cytosolic DNA Sensing	NM_007761.2:630
Creb1	-0.118	0.0894	-0.293	0.0577	0.922	0.816	1.04	0.236	0.322	0.492144	loglinear	TNF Family Signaling, Toll Like Receptor Signaling	NM_001037726.1:2734
Creb3	-0.109	0.0725	-0.251	0.0325	0.927	0.84	1.02	0.182	0.262	0.581699	loglinear	TNF Family Signaling	NM_013497.3:1345
Creb3l2	-0.402	0.115	-0.629	-0.176	0.757	0.647	0.885	0.0131	0.0292	1.53462	loglinear	TNF Family Signaling	NM_178661.3:3010
Crebbp	-0.147	0.0493	-0.244	-0.0508	0.903	0.844	0.965	0.0243	0.0496	1.30452	loglinear	Epigenetics and Transcriptional Regulation, TGF-beta Signaling	NM_001025432.1:3770
Csf1	0.878	0.0831	0.716	1.04	1.84	1.64	2.06	4.22e-05	0.00108	2.96658	loglinear	Growth Factor Signaling, TNF Family Signaling	NM_001113530.1:833
Csf2	2.46	0.285	1.9	3.02	5.51	3.74	8.12	0.000134	0.00144	2.84164	lm.nb	T-cell Receptor Signaling, TNF Family Signaling, Th17 Mediated Biology	NM_009969.4:732
Csf2ra	0.712	0.0908	0.534	0.89	1.64	1.45	1.85	0.000228	0.00183	2.73755	loglinear	T-cell Receptor Signaling, TNF Family Signaling, Th17 Mediated Biology	NM_009970.2:296
Csf3r	0.669	0.247	0.186	1.15	1.59	1.14	2.22	0.035	0.0671	1.17328	lm.nb		NM_001252651.1:1294
Csk	0.0177	0.0601	-0.1	0.135	1.01	0.933	1.1	0.778	0.832	0.0798767	loglinear	T-cell Checkpoint Signaling, T-cell Receptor Signaling	NM_007783.2:268
Ctla4	2.84	0.598	1.66	4.01	7.14	3.17	16.1	0.00319	0.00991	2.00393	lm.nb	Lymphocyte Trafficking, T-cell Checkpoint Signaling, T-cell Receptor Signaling	NM_009843.3:1475
Ctnnb1	0.0727	0.0465	-0.0184	0.164	1.05	0.987	1.12	0.169	0.248	0.605548	loglinear	Growth Factor Signaling, Lymphocyte Trafficking	NM_007614.2:2975
Ctnnd1	-0.267	0.0819	-0.428	-0.106	0.831	0.743	0.929	0.0173	0.0371	1.43063	loglinear	Growth Factor Signaling, Lymphocyte Trafficking	NM_001085448.1:3264
Ctps	0.852	0.115	0.627	1.08	1.8	1.54	2.11	0.000307	0.00213	2.67162	loglinear	Immunometabolism	NM_016748.2:894
Ctsc	1.19	0.166	0.862	1.51	2.28	1.82	2.85	0.000374	0.0024	2.61979	lm.nb	Apoptosis, MHC Class II Antigen Presentation	NM_009982.4:286
Ctso	-0.066	0.0514	-0.167	0.0348	0.955	0.891	1.02	0.247	0.331	0.480172	loglinear	Apoptosis, MHC Class II Antigen Presentation	NM_177662.2:605
Ctsw	-0.134	0.169	-0.465	0.196	0.911	0.725	1.15	0.457	0.544	0.264401	lm.nb	Apoptosis	NM_009985.4:190
Cul1	-0.144	0.0331	-0.209	-0.0788	0.905	0.865	0.947	0.00486	0.0134	1.8729	loglinear	B-cell Receptor Signaling, Fc Receptors and Phagocytosis, MHC Class I Antigen Presentation, NF-kB Signaling, T-cell Receptor Signaling, TGF-beta Signaling, Toll Like Receptor Signaling	NM_012042.3:919
Cx3cl1	-0.0751	0.129	-0.327	0.177	0.949	0.797	1.13	0.58	0.664	0.177832	loglinear	Chemokine Signaling, TNF Family Signaling	NM_009142.3:125
Cxcl1	4.41	0.413	3.6	5.22	21.2	12.1	37.2	3.98e-05	0.00108	2.96658	lm.nb	Chemokine Signaling, NLR Signaling, TNF Family Signaling, Th17 Mediated Biology	NM_008176.1:560
Cxcl10	3.9	0.68	2.56	5.23	14.9	5.91	37.5	0.00123	0.00496	2.30452	lm.nb	Chemokine Signaling, Cytosolic DNA Sensing, Endothelial Activation, TNF Family Signaling, Th17 Mediated Biology, Toll Like Receptor Signaling	NM_021274.1:115
Cxcl12	0.764	0.0936	0.581	0.948	1.7	1.5	1.93	0.000181	0.0017	2.76955	loglinear	Chemokine Signaling, Lymphocyte Trafficking, NF-kB Signaling	NM_021704.3:259
Cxcl13	1.19	0.311	0.583	1.8	2.29	1.5	3.49	0.00863	0.0209	1.67985	lm.nb	Chemokine Signaling	NM_018866.2:551
Cxcl5	8.62	0.645	7.35	9.88	392	163	942	1.09e-05	0.00102	2.9914	lm.nb	Chemokine Signaling, TNF Family Signaling, Th17 Mediated Biology	NM_009141.2:565
Cxcl9	2.38	0.747	0.916	3.85	5.21	1.89	14.4	0.0189	0.04	1.39794	lm.nb	Chemokine Signaling, Toll Like Receptor Signaling	NM_008599.2:40
Cxcr1	1.72	0.252	1.23	2.22	3.3	2.35	4.66	0.000483	0.00277	2.55752	lm.nb	Chemokine Signaling	NM_178241.4:860
Cxcr4	-0.0932	0.0928	-0.275	0.0888	0.937	0.826	1.06	0.354	0.441	0.355561	loglinear	Chemokine Signaling, Lymphocyte Trafficking	NM_009911.3:704
Cxcr5	0.352	0.176	0.00602	0.698	1.28	1	1.62	0.0932	0.151	0.821023	lm.nb	Chemokine Signaling	NM_007551.2:1648
Cxcr6	0.756	0.181	0.4	1.11	1.69	1.32	2.16	0.00589	0.0154	1.81248	lm.nb	Chemokine Signaling	NM_030712.4:650
Cyba	0.81	0.104	0.606	1.01	1.75	1.52	2.02	0.000239	0.00185	2.73283	loglinear	Lymphocyte Trafficking, MHC Class I Antigen Presentation, NLR Signaling, Oxidative Stress	NM_007806.3:135
Cybb	0.618	0.0697	0.481	0.754	1.53	1.4	1.69	0.000115	0.0014	2.85387	loglinear	Lymphocyte Trafficking, MHC Class I Antigen Presentation, NLR Signaling, Oxidative Stress	NM_007807.2:1535
Cyld	-0.0931	0.0739	-0.238	0.0518	0.937	0.848	1.04	0.255	0.34	0.468521	loglinear	NLR Signaling, TNF Family Signaling	NM_001276279.1:2200
Dab2ip	-0.343	0.065	-0.47	-0.215	0.789	0.722	0.861	0.00188	0.00668	2.17522	loglinear	Apoptosis, TNF Family Signaling	NM_001001602.2:6208
Daxx	0.237	0.0911	0.058	0.415	1.18	1.04	1.33	0.0408	0.077	1.11351	loglinear	Apoptosis	NM_007829.3:1215
Ddit4	-0.846	0.424	-1.68	-0.0143	0.556	0.313	0.99	0.0932	0.151	0.821023	lm.nb	Autophagy, mTOR	NM_029083.2:70
Ddx24	0.0763	0.0545	-0.0305	0.183	1.05	0.979	1.14	0.211	0.297	0.527244	loglinear	Cytosolic DNA Sensing	NM_020494.3:1455
Ddx58	0.693	0.0807	0.534	0.851	1.62	1.45	1.8	0.000138	0.00144	2.84164	loglinear	Cytosolic DNA Sensing, NF-kB Signaling	NM_172689.3:1751
Diablo	-0.0621	0.0729	-0.205	0.0809	0.958	0.868	1.06	0.427	0.513	0.289883	loglinear	Apoptosis, Oxidative Stress	NM_023232.3:184
Dll1	-0.244	0.148	-0.534	0.045	0.844	0.691	1.03	0.149	0.224	0.649752	loglinear	Th1 Differentiation	NM_007865.3:1090
Dll4	-0.461	0.142	-0.738	-0.183	0.727	0.599	0.881	0.0174	0.0373	1.42829	lm.nb	Th1 Differentiation	NM_019454.2:542
Dnmt1	0.15	0.0758	0.00169	0.299	1.11	1	1.23	0.0947	0.152	0.818156	loglinear	Epigenetics and Transcriptional Regulation	NM_010066.3:2380
Dnmt3a	0.162	0.178	-0.187	0.511	1.12	0.879	1.42	0.398	0.486	0.313364	loglinear	Epigenetics and Transcriptional Regulation	NM_007872.4:7160
Dtx3l	0.758	0.0746	0.612	0.905	1.69	1.53	1.87	5.28e-05	0.00111	2.95468	loglinear	MHC Class I Antigen Presentation	NM_001013371.2:1550
Dvl2	0.0659	0.183	-0.293	0.425	1.05	0.816	1.34	0.731	0.794	0.100179	lm.nb	mTOR	NM_007888.3:1695
Dynll2	-0.223	0.0578	-0.336	-0.11	0.857	0.792	0.927	0.0084	0.0205	1.68825	loglinear	Apoptosis, MHC Class II Antigen Presentation	NM_026556.4:1214
E2f4	-0.0454	0.0505	-0.144	0.0536	0.969	0.905	1.04	0.403	0.487	0.312471	loglinear	TGF-beta Signaling	NM_148952.1:1204
Ebi3	0.719	0.194	0.338	1.1	1.65	1.26	2.14	0.0101	0.0239	1.6216	lm.nb	Interleukin-12 Signaling	NM_015766.2:1015
Eif4a2	-0.124	0.0332	-0.189	-0.0592	0.918	0.877	0.96	0.00957	0.0229	1.64016	loglinear	Growth Factor Signaling	NM_013506.2:1655
Eif4ebp1	-0.239	0.0421	-0.322	-0.157	0.847	0.8	0.897	0.00128	0.00508	2.29414	loglinear	mTOR	NM_007918.3:554
Elavl1	-0.346	0.1	-0.542	-0.15	0.787	0.687	0.901	0.0134	0.0297	1.52724	loglinear	Th17 Mediated Biology	NM_010485.3:4825
Elk1	0.0336	0.178	-0.315	0.383	1.02	0.804	1.3	0.856	0.893	0.0491485	loglinear	Toll Like Receptor Signaling	NM_007922.4:3070
Eno1	0.396	0.079	0.241	0.551	1.32	1.18	1.46	0.00243	0.00818	2.08725	loglinear	Autoantigens, Immunometabolism	NM_023119.2:669
Eomes	-0.0589	0.2	-0.45	0.333	0.96	0.732	1.26	0.778	0.832	0.0798767	loglinear		NM_010136.2:2665
Ep300	0.0107	0.0575	-0.102	0.123	1.01	0.932	1.09	0.858	0.893	0.0491485	loglinear	Oxidative Stress, TGF-beta Signaling	NM_177821.6:4305
Ero1l	-0.00731	0.0929	-0.189	0.175	0.995	0.877	1.13	0.94	0.96	0.0177288	loglinear	Oxidative Stress	NM_015774.2:315
Ets1	-0.139	0.0551	-0.247	-0.0314	0.908	0.842	0.978	0.0447	0.082	1.08619	loglinear	Oxidative Stress	NM_001038642.1:740
Ezh2	0.38	0.0556	0.271	0.489	1.3	1.21	1.4	0.000487	0.00277	2.55752	loglinear	Oxidative Stress	NM_007971.2:425
F13a1	0.127	0.0644	0.000789	0.253	1.09	1	1.19	0.0961	0.154	0.812479	loglinear	Complement System	NM_001166391.1:2790
F8	1.18	0.366	0.464	1.9	2.27	1.38	3.72	0.0179	0.0382	1.41794	lm.nb	Complement System	NM_001161374.1:6315
Fadd	-0.125	0.116	-0.351	0.102	0.917	0.784	1.07	0.321	0.409	0.388277	loglinear	Apoptosis, NLR Signaling, TNF Family Signaling, Toll Like Receptor Signaling	NM_010175.5:2641
Fam129c	-0.202	0.147	-0.49	0.0851	0.869	0.712	1.06	0.217	0.303	0.518557	loglinear	Lymphocyte Trafficking	NM_001166213.1:1192
Fas	-0.426	0.152	-0.725	-0.127	0.744	0.605	0.916	0.0314	0.0613	1.21254	lm.nb	Apoptosis, Oxidative Stress, TNF Family Signaling	NM_007987.2:95
Fbxo7	0.0252	0.0812	-0.134	0.184	1.02	0.911	1.14	0.767	0.824	0.0840728	loglinear	MHC Class I Antigen Presentation	NM_153195.2:528
Fbxw11	0.0371	0.045	-0.0512	0.125	1.03	0.965	1.09	0.441	0.527	0.278189	loglinear	B-cell Receptor Signaling, MHC Class I Antigen Presentation, NF-kB Signaling, T-cell Receptor Signaling, Toll Like Receptor Signaling	NM_134015.2:276
Fcer1a	-0.119	0.895	-1.87	1.64	0.921	0.273	3.11	0.899	0.931	0.0310503	lm.nb	Fc Receptors and Phagocytosis	NM_010184.1:114
Fcgr1	1.47	0.171	1.13	1.8	2.76	2.19	3.49	0.00014	0.00144	2.84164	lm.nb	Fc Receptors and Phagocytosis, MHC Class I Antigen Presentation, Type II Interferon Signaling	NM_010186.5:185
Fcgr2b	1.72	0.169	1.39	2.05	3.29	2.62	4.14	5.24e-05	0.00111	2.95468	lm.nb	B-cell Receptor Signaling, Fc Receptors and Phagocytosis	NM_001077189.1:1225
Fcgr4	0.751	0.119	0.517	0.984	1.68	1.43	1.98	0.000744	0.00359	2.44491	loglinear	Fc Receptors and Phagocytosis	NM_144559.1:608
Fcgrt	0.0315	0.049	-0.0645	0.127	1.02	0.956	1.09	0.544	0.63	0.200659	loglinear	Fc Receptors and Phagocytosis	NM_010189.3:750
Fcrl1	1.48	0.329	0.833	2.12	2.78	1.78	4.35	0.00413	0.0119	1.92445	lm.nb	B-cell Receptor Signaling, Fc Receptors and Phagocytosis	NM_153090.2:356
Fcrls	1.07	0.198	0.681	1.46	2.1	1.6	2.74	0.00165	0.00599	2.22257	lm.nb	Fc Receptors and Phagocytosis	NM_030707.3:925
Fes	0.38	0.0346	0.312	0.448	1.3	1.24	1.36	3.38e-05	0.00102	2.9914	loglinear	Growth Factor Signaling	NM_010194.2:1970
Fgr	0.585	0.131	0.328	0.842	1.5	1.26	1.79	0.00426	0.0121	1.91721	loglinear	Chemokine Signaling	NM_010208.4:1914
Flt1	-0.528	0.114	-0.752	-0.305	0.693	0.594	0.81	0.00356	0.0108	1.96658	loglinear	Growth Factor Signaling	NM_010228.3:1550
Flt4	-0.485	0.117	-0.714	-0.255	0.715	0.61	0.838	0.00605	0.0157	1.8041	loglinear	Growth Factor Signaling	NM_008029.3:5690
Foxp1	-0.0137	0.0731	-0.157	0.13	0.991	0.897	1.09	0.857	0.893	0.0491485	loglinear	Endothelial Activation	NM_001197322.1:796
Foxp3	4.6	0.686	3.25	5.94	24.2	9.54	61.5	0.000535	0.00295	2.53018	lm.nb	Treg Differentiation	NM_054039.2:194
Fpr1	-0.189	0.199	-0.578	0.2	0.877	0.67	1.15	0.378	0.466	0.331614	lm.nb	Growth Factor Signaling	NM_013521.2:750
Furin	0.121	0.0657	-0.00804	0.249	1.09	0.994	1.19	0.116	0.179	0.747147	loglinear	TGF-beta Signaling	NM_011046.2:2011
Gata3	-0.34	0.0843	-0.505	-0.174	0.79	0.705	0.886	0.00688	0.0173	1.76195	loglinear	Th2 Differentiation	NM_008091.3:1943
Gbp2	0.343	0.132	0.0841	0.602	1.27	1.06	1.52	0.0409	0.077	1.11351	lm.nb	NLR Signaling, Type I Interferon Signaling, Type II Interferon Signaling	NM_010260.1:1996
Gbp5	0.978	0.118	0.747	1.21	1.97	1.68	2.31	0.000165	0.00161	2.79317	lm.nb	NLR Signaling, Type II Interferon Signaling	NM_153564.2:1176
Gclc	0.489	0.0779	0.336	0.642	1.4	1.26	1.56	0.000761	0.00364	2.4389	loglinear	Immunometabolism, Oxidative Stress	NM_010295.2:1102
Ghdc	0.0463	0.224	-0.393	0.486	1.03	0.761	1.4	0.843	0.884	0.0535477	lm.nb	Cytosolic DNA Sensing	NM_031871.1:1670
Gmpr	0.556	0.229	0.107	1	1.47	1.08	2.01	0.0515	0.093	1.03152	lm.nb	Immunometabolism	NM_025508.4:854
Grb2	0.105	0.061	-0.0148	0.224	1.08	0.99	1.17	0.137	0.207	0.68403	loglinear	B-cell Receptor Signaling, Chemokine Signaling, Fc Receptors and Phagocytosis, T-cell Checkpoint Signaling, T-cell Receptor Signaling, mTOR	NM_008163.3:1783
Grk2	0.137	0.0422	0.0539	0.219	1.1	1.04	1.16	0.0178	0.038	1.42022	loglinear	Chemokine Signaling	NM_130863.1:1866
Grk6	0.0506	0.0946	-0.135	0.236	1.04	0.911	1.18	0.612	0.689	0.161781	loglinear	Chemokine Signaling	NM_011938.4:1366
Grn	0.644	0.0852	0.477	0.811	1.56	1.39	1.75	0.000278	0.00203	2.6925	loglinear	Autoantigens	NM_008175.3:2010
Gsdmd	0.336	0.0934	0.153	0.519	1.26	1.11	1.43	0.0114	0.0262	1.5817	loglinear	Inflammasomes, NLR Signaling	NM_026960.4:122
Gsk3b	-0.0704	0.0445	-0.158	0.0169	0.952	0.897	1.01	0.165	0.244	0.61261	loglinear	B-cell Receptor Signaling, Chemokine Signaling, Oxidative Stress, T-cell Receptor Signaling, Th17 Mediated Biology, mTOR	NM_019827.3:2215
Gstp1	-0.413	0.0983	-0.605	-0.22	0.751	0.657	0.859	0.0057	0.0152	1.81816	loglinear	Immunometabolism, Oxidative Stress	NM_013541.1:421
Gucy1b1	-0.44	0.0975	-0.631	-0.249	0.737	0.646	0.842	0.00406	0.0118	1.92812	loglinear	Immunometabolism	NM_017469.4:372
Gzma	-0.383	0.17	-0.716	-0.0502	0.767	0.609	0.966	0.0649	0.112	0.950782	lm.nb	Cytotoxicity	NM_010370.2:188
Gzmb	0.556	0.25	0.0666	1.05	1.47	1.05	2.06	0.0675	0.115	0.939302	loglinear	Apoptosis, Cytotoxicity	NM_013542.2:1020
H2-Aa	0.81	0.102	0.61	1.01	1.75	1.53	2.01	0.000211	0.00176	2.75449	loglinear	Lymphocyte Trafficking, MHC Class II Antigen Presentation, T-cell Checkpoint Signaling, T-cell Receptor Signaling, Type II Interferon Signaling	NM_010378.2:450
H2-Ab1	0.865	0.108	0.654	1.08	1.82	1.57	2.11	0.0002	0.00176	2.75449	loglinear	Lymphocyte Trafficking, MHC Class II Antigen Presentation, T-cell Checkpoint Signaling, T-cell Receptor Signaling, Type II Interferon Signaling	NM_207105.2:164
H2-D1	0.744	0.0977	0.553	0.936	1.67	1.47	1.91	0.000267	0.002	2.69897	loglinear	Lymphocyte Trafficking, MHC Class I Antigen Presentation, Type I Interferon Signaling, Type II Interferon Signaling	NM_010380.3:1133
H2-DMa	0.505	0.0791	0.35	0.66	1.42	1.27	1.58	0.000695	0.00351	2.45469	loglinear	Lymphocyte Trafficking, MHC Class II Antigen Presentation	NM_010386.3:530
H2-DMb1	0.952	0.14	0.678	1.23	1.93	1.6	2.34	0.000498	0.00279	2.5544	lm.nb	Lymphocyte Trafficking, MHC Class II Antigen Presentation	NM_010387.2:1089
H2-DMb2	0.851	0.132	0.593	1.11	1.8	1.51	2.16	0.000652	0.00334	2.47625	lm.nb	Lymphocyte Trafficking, MHC Class II Antigen Presentation	NM_010388.4:195
H2-Eb1	0.755	0.113	0.534	0.976	1.69	1.45	1.97	0.000539	0.00295	2.53018	loglinear	Lymphocyte Trafficking, MHC Class II Antigen Presentation, T-cell Checkpoint Signaling, T-cell Receptor Signaling, Type II Interferon Signaling	NM_010382.2:935
H2-K1	1.42	0.5	0.434	2.4	2.67	1.35	5.26	0.03	0.0591	1.22841	lm.nb	Lymphocyte Trafficking, MHC Class I Antigen Presentation, Type I Interferon Signaling, Type II Interferon Signaling	NM_001001892.2:37
H2-M3	0.531	0.0861	0.362	0.699	1.44	1.28	1.62	0.000839	0.00392	2.40671	loglinear	MHC Class I Antigen Presentation	NM_013819.2:1180
H2-Ob	0.393	0.202	-0.00249	0.788	1.31	0.998	1.73	0.0994	0.158	0.801343	lm.nb	Lymphocyte Trafficking, MHC Class II Antigen Presentation	NM_010389.3:198
H2-Q1	0.141	0.357	-0.558	0.84	1.1	0.679	1.79	0.707	0.774	0.111259	lm.nb	Lymphocyte Trafficking, MHC Class I Antigen Presentation, Type I Interferon Signaling, Type II Interferon Signaling	NM_010390.4:340
H2-Q10	0.263	0.29	-0.305	0.831	1.2	0.809	1.78	0.399	0.486	0.313364	lm.nb	Lymphocyte Trafficking, MHC Class I Antigen Presentation, Type I Interferon Signaling, Type II Interferon Signaling	NM_010391.4:890
H2-Q2	0.722	0.248	0.235	1.21	1.65	1.18	2.31	0.0271	0.0542	1.266	lm.nb	Lymphocyte Trafficking, MHC Class I Antigen Presentation, Type I Interferon Signaling, Type II Interferon Signaling	NM_010392.2:472
H2-T23	0.605	0.121	0.367	0.843	1.52	1.29	1.79	0.00248	0.00826	2.08302	lm.nb	Lymphocyte Trafficking, MHC Class I Antigen Presentation, Type I Interferon Signaling, Type II Interferon Signaling	NM_010398.3:365
H2afy2	-0.33	0.153	-0.629	-0.0306	0.796	0.646	0.979	0.074	0.124	0.906578	loglinear	Autoantigens	NM_207000.2:1609
Havcr2	0.861	0.18	0.508	1.21	1.82	1.42	2.32	0.00306	0.00967	2.01457	loglinear	T-cell Checkpoint Signaling	NM_134250.2:134
Hc	0.599	0.126	0.351	0.847	1.51	1.28	1.8	0.0032	0.00991	2.00393	lm.nb	Complement System	NM_010406.1:1065
Hdc	0.24	0.113	0.0192	0.461	1.18	1.01	1.38	0.0771	0.129	0.88941	loglinear	Immunometabolism	NM_008230.4:745
Herc6	1.78	0.49	0.814	2.74	3.42	1.76	6.66	0.0111	0.0258	1.58838	lm.nb	MHC Class I Antigen Presentation	NM_025992.2:876
Hif1a	0.356	0.0584	0.241	0.47	1.28	1.18	1.39	0.000886	0.00408	2.38934	loglinear	Autophagy, Oxidative Stress, Th17 differentiation	NM_010431.2:1294
Hist1h2ao	1.02	0.184	0.657	1.38	2.02	1.58	2.6	0.00146	0.00558	2.25337	loglinear	Autoantigens	NM_001177544.1:19
Hist1h2be	-0.0946	0.146	-0.38	0.191	0.937	0.769	1.14	0.54	0.626	0.203426	loglinear	Autoantigens	NM_178194.3:820
Hist1h2bk	0.951	0.106	0.744	1.16	1.93	1.67	2.23	0.000105	0.00132	2.87943	loglinear	Autoantigens	NM_175665.1:88
Hist1h3b	1.26	0.123	1.02	1.51	2.4	2.03	2.84	5.04e-05	0.00111	2.95468	lm.nb	Autoantigens, Epigenetics and Transcriptional Regulation	NM_178203.1:121
Hist1h4k	0.895	0.111	0.678	1.11	1.86	1.6	2.16	0.000191	0.00173	2.76195	lm.nb	Autoantigens	NM_178211.2:53
Hist2h3c2	0.11	0.208	-0.298	0.518	1.08	0.813	1.43	0.616	0.693	0.159267	loglinear	Autoantigens, Epigenetics and Transcriptional Regulation	NM_054045.4:103
Hist3h2ba	1.05	0.173	0.707	1.39	2.07	1.63	2.61	0.000926	0.00418	2.37882	loglinear	Autoantigens	NM_030082.4:250
Hmgb1	-0.123	0.048	-0.217	-0.0287	0.918	0.86	0.98	0.043	0.0798	1.098	loglinear	Apoptosis, Autophagy, Toll Like Receptor Signaling	NM_010439.3:1574
Hmgb2	-4.32e-16	0.432	-0.848	0.848	1	0.556	1.8	1	1		lm.nb	Apoptosis	NM_008252.3:1667
Hras	-0.234	0.0559	-0.343	-0.124	0.85	0.788	0.917	0.00577	0.0153	1.81531	loglinear	Apoptosis, Autophagy, B-cell Receptor Signaling, Chemokine Signaling, Fc Receptors and Phagocytosis, Growth Factor Signaling, T-cell Receptor Signaling, mTOR	NM_001130443.1:240
Hsd11b1	-0.653	0.118	-0.884	-0.421	0.636	0.542	0.747	0.00149	0.0056	2.25181	loglinear	Immunometabolism	NM_008288.2:110
Hsp90ab1	0.0371	0.0726	-0.105	0.179	1.03	0.93	1.13	0.628	0.703	0.153045	loglinear	Immunometabolism, Inflammasomes, NLR Signaling, Th17 Mediated Biology, Th17 differentiation	NM_008302.3:1311
Hsp90b1	0.207	0.0516	0.106	0.309	1.15	1.08	1.24	0.00695	0.0174	1.75945	loglinear	Th17 Mediated Biology, Toll Like Receptor Signaling	NM_011631.1:1705
Hspb1	-0.3	0.153	-0.6	0.00107	0.813	0.66	1	0.0986	0.157	0.8041	lm.nb	Oxidative Stress	NM_013560.2:630
Icam1	0.41	0.057	0.298	0.521	1.33	1.23	1.44	0.000367	0.00238	2.62342	loglinear	Lymphocyte Trafficking, NF-kB Signaling, TNF Family Signaling, Type II Interferon Signaling	NM_010493.2:2195
Icos	1.35	0.173	1.01	1.69	2.55	2.01	3.22	0.000233	0.00183	2.73755	lm.nb	Lymphocyte Trafficking, T-cell Checkpoint Signaling, T-cell Receptor Signaling	NM_017480.1:142
Icosl	0.37	0.0536	0.265	0.475	1.29	1.2	1.39	0.000452	0.00267	2.57349	loglinear	Lymphocyte Trafficking, T-cell Checkpoint Signaling	NM_015790.3:349
Id1	-0.547	0.146	-0.833	-0.261	0.684	0.561	0.835	0.00954	0.0229	1.64016	lm.nb	Growth Factor Signaling, TGF-beta Signaling	NM_010495.2:280
Ifi27	0.257	0.0713	0.117	0.397	1.19	1.08	1.32	0.0113	0.0262	1.5817	loglinear	Type I Interferon Signaling	NM_026790.2:166
Ifi30	0.793	0.0637	0.668	0.918	1.73	1.59	1.89	1.64e-05	0.00102	2.9914	loglinear	MHC Class II Antigen Presentation, Type II Interferon Signaling	NM_023065.3:806
Ifi35	0.216	0.0862	0.0473	0.385	1.16	1.03	1.31	0.046	0.0838	1.07676	loglinear	Type I Interferon Signaling	NM_027320.4:820
Ifi44	1.95	0.166	1.63	2.28	3.87	3.09	4.85	2.28e-05	0.00102	2.9914	lm.nb	Type I Interferon Signaling	NM_133871.2:990
Ifih1	0.638	0.0701	0.501	0.775	1.56	1.41	1.71	9.86e-05	0.00131	2.88273	loglinear	Type I Interferon Signaling	NM_027835.2:1997
Ifit1	1.53	0.156	1.22	1.83	2.89	2.34	3.57	6.38e-05	0.00111	2.95468	lm.nb	Type I Interferon Signaling	NM_008331.2:890
Ifit3	1.32	0.127	1.07	1.57	2.49	2.09	2.96	4.82e-05	0.00111	2.95468	lm.nb	Type I Interferon Signaling	NM_010501.1:1290
Ifitm1	1.13	0.116	0.899	1.35	2.18	1.86	2.55	6.81e-05	0.00111	2.95468	lm.nb	B-cell Receptor Signaling, Type I Interferon Signaling	NM_001112715.1:412
Ifitm3	0.565	0.0532	0.461	0.67	1.48	1.38	1.59	4.09e-05	0.00108	2.96658	loglinear	Type I Interferon Signaling	NM_025378.2:370
Ifnar1	0.123	0.0374	0.0499	0.196	1.09	1.04	1.15	0.0165	0.0358	1.44612	loglinear	NLR Signaling, Toll Like Receptor Signaling, Type I Interferon Signaling	NM_010508.1:1195
Ifnar2	0.286	0.0345	0.218	0.353	1.22	1.16	1.28	0.000166	0.00161	2.79317	loglinear	NLR Signaling, Toll Like Receptor Signaling, Type I Interferon Signaling	NM_001110498.1:725
Ifngr1	-0.13	0.0507	-0.229	-0.0304	0.914	0.853	0.979	0.043	0.0798	1.098	loglinear	Th1 Differentiation, Type II Interferon Signaling	NM_010511.2:985
Ikbkb	-0.0597	0.0251	-0.109	-0.0105	0.959	0.927	0.993	0.0548	0.0978	1.00966	loglinear	Apoptosis, B-cell Receptor Signaling, Chemokine Signaling, Cytosolic DNA Sensing, Fc Receptors and Phagocytosis, MHC Class I Antigen Presentation, NF-kB Signaling, NLR Signaling, T-cell Receptor Signaling, TNF Family Signaling, Th17 Mediated Biology, Toll Like Receptor Signaling, mTOR	NM_010546.2:498
Ikbke	0.792	0.13	0.538	1.05	1.73	1.45	2.06	0.000881	0.00408	2.38934	loglinear	Cytosolic DNA Sensing, NF-kB Signaling, NLR Signaling, Th17 Mediated Biology, Toll Like Receptor Signaling	NM_019777.3:618
Ikbkg	-0.0265	0.0739	-0.171	0.118	0.982	0.888	1.09	0.732	0.794	0.100179	loglinear	Apoptosis, B-cell Receptor Signaling, Chemokine Signaling, Cytosolic DNA Sensing, Fc Receptors and Phagocytosis, MHC Class I Antigen Presentation, NF-kB Signaling, NLR Signaling, T-cell Receptor Signaling, TNF Family Signaling, Th17 Mediated Biology, Toll Like Receptor Signaling	NM_178590.2:525
Ikzf1	0.168	0.109	-0.0465	0.382	1.12	0.968	1.3	0.176	0.255	0.59346	loglinear	Epigenetics and Transcriptional Regulation	NM_009578.2:1716
Ikzf3	0.39	0.144	0.109	0.672	1.31	1.08	1.59	0.0348	0.0669	1.17457	lm.nb	Epigenetics and Transcriptional Regulation	NM_011771.1:1856
Il10ra	0.462	0.118	0.23	0.694	1.38	1.17	1.62	0.00798	0.0197	1.70553	loglinear	Other Interleukin Signaling, Treg Differentiation	NM_008348.2:2522
Il10rb	0.333	0.0727	0.191	0.476	1.26	1.14	1.39	0.00375	0.0111	1.95468	loglinear	Other Interleukin Signaling, Treg Differentiation	NM_008349.5:465
Il12a	-0.641	0.152	-0.939	-0.344	0.641	0.522	0.788	0.00551	0.0148	1.82974	loglinear	Interleukin-12 Signaling, Other Interleukin Signaling, Th1 Differentiation, Toll Like Receptor Signaling	NM_008351.1:355
Il12b	2.06	0.58	0.927	3.2	4.18	1.9	9.2	0.012	0.0272	1.56543	lm.nb	Interleukin-12 Signaling, Other Interleukin Signaling, Th1 Differentiation, Th17 differentiation, Toll Like Receptor Signaling	NM_008352.2:520
Il15	0.0465	0.188	-0.322	0.415	1.03	0.8	1.33	0.813	0.859	0.0660068	loglinear	Other Interleukin Signaling, TNF Family Signaling	NM_008357.2:854
Il17rc	-0.00289	0.113	-0.224	0.218	0.998	0.856	1.16	0.98	0.987	0.00568285	loglinear	Other Interleukin Signaling, Th17 Mediated Biology	NM_134159.2:680
Il18	0.0876	0.0389	0.0113	0.164	1.06	1.01	1.12	0.0654	0.113	0.946922	loglinear	Cytosolic DNA Sensing, NLR Signaling, Other Interleukin Signaling	NM_008360.1:270
Il18r1	-0.118	0.0844	-0.284	0.0473	0.921	0.821	1.03	0.211	0.297	0.527244	loglinear	Other Interleukin Signaling, TNF Family Signaling	NM_001161842.1:620
Il18rap	0.095	0.0996	-0.1	0.29	1.07	0.933	1.22	0.377	0.466	0.331614	loglinear	Other Interleukin Signaling, Oxidative Stress	NM_010553.4:1243
Il1a	1.81	0.192	1.43	2.19	3.5	2.7	4.55	8.14e-05	0.00117	2.93181	lm.nb	Other Interleukin Signaling	NM_010554.4:225
Il1b	1.6	0.241	1.13	2.08	3.04	2.19	4.22	0.000562	0.00298	2.52578	lm.nb	Cytosolic DNA Sensing, NF-kB Signaling, NLR Signaling, Other Interleukin Signaling, Oxidative Stress, TNF Family Signaling, Th17 differentiation, Toll Like Receptor Signaling	NM_008361.3:1120
Il1r1	0.238	0.111	0.0209	0.456	1.18	1.01	1.37	0.0752	0.126	0.899629	loglinear	NF-kB Signaling, Other Interleukin Signaling, Oxidative Stress, Th17 differentiation	NM_001123382.1:820
Il1rn	2.77	0.226	2.33	3.22	6.84	5.03	9.3	1.79e-05	0.00102	2.9914	lm.nb	Other Interleukin Signaling	NM_031167.5:224
Il21r	1.64	0.199	1.25	2.03	3.11	2.38	4.08	0.000173	0.00165	2.78252	loglinear	Other Interleukin Signaling, Th17 differentiation	NM_021887.1:619
Il23r	2.03	0.422	1.21	2.86	4.09	2.31	7.25	0.00294	0.00943	2.02549	lm.nb	Interleukin-12 Signaling, Other Interleukin Signaling, Th17 differentiation	NM_144548.1:690
Il2ra	2.22	0.253	1.72	2.71	4.65	3.3	6.55	0.000122	0.0014	2.85387	lm.nb	Other Interleukin Signaling, Th2 Differentiation	NM_008367.2:325
Il2rb	0.062	0.106	-0.145	0.269	1.04	0.904	1.21	0.579	0.664	0.177832	loglinear	Other Interleukin Signaling, Th2 Differentiation	NM_008368.3:2365
Il2rg	0.491	0.0693	0.355	0.627	1.41	1.28	1.54	0.000396	0.00247	2.6073	loglinear	Other Interleukin Signaling, Th17 differentiation, Th2 Differentiation	NM_013563.3:566
Il33	1.25	0.11	1.03	1.46	2.38	2.05	2.76	2.73e-05	0.00102	2.9914	loglinear	Cytosolic DNA Sensing, Other Interleukin Signaling	NM_133775.1:1011
Il4ra	0.288	0.0465	0.196	0.379	1.22	1.15	1.3	0.000824	0.00389	2.41005	loglinear	Other Interleukin Signaling, Th2 Differentiation	NM_001008700.3:2908
Il6	3.74	0.567	2.63	4.85	13.4	6.19	28.9	0.000581	0.00303	2.51856	lm.nb	Cytosolic DNA Sensing, NLR Signaling, Other Interleukin Signaling, Oxidative Stress, TNF Family Signaling, Th17 Mediated Biology, Th17 differentiation, Th2 Differentiation, Toll Like Receptor Signaling	NM_031168.1:40
Il6ra	-0.386	0.0788	-0.54	-0.231	0.765	0.688	0.852	0.00273	0.0089	2.05061	loglinear	Other Interleukin Signaling, Th17 differentiation	NM_010559.2:2825
Il6st	0.0992	0.0392	0.0223	0.176	1.07	1.02	1.13	0.0447	0.082	1.08619	loglinear	Interleukin-12 Signaling, Other Interleukin Signaling, Th17 differentiation	NM_010560.2:2325
Il7	0.779	0.318	0.155	1.4	1.72	1.11	2.64	0.0499	0.0904	1.04383	lm.nb	Other Interleukin Signaling	NM_008371.2:1055
Il7r	0.458	0.156	0.152	0.763	1.37	1.11	1.7	0.026	0.0523	1.2815	lm.nb	Other Interleukin Signaling	NM_008372.3:1020
Impdh1	-0.296	0.0455	-0.385	-0.206	0.815	0.766	0.867	0.000634	0.00328	2.48413	loglinear	Immunometabolism	NM_011829.2:1396
Impdh2	0.0434	0.0503	-0.0552	0.142	1.03	0.962	1.1	0.421	0.506	0.295849	loglinear	Autoantigens, Immunometabolism	NM_011830.3:110
Insr	-0.144	0.0645	-0.27	-0.0173	0.905	0.829	0.988	0.0674	0.115	0.939302	loglinear	Growth Factor Signaling, mTOR	NM_010568.2:8314
Irak1	-0.178	0.0846	-0.344	-0.0124	0.884	0.788	0.991	0.0797	0.132	0.879426	loglinear	NF-kB Signaling, NLR Signaling, Toll Like Receptor Signaling	NM_008363.2:951
Irak2	0.479	0.0872	0.309	0.65	1.39	1.24	1.57	0.00152	0.00563	2.24949	loglinear	NLR Signaling, Toll Like Receptor Signaling	NM_001113553.1:485
Irak4	0.101	0.062	-0.021	0.222	1.07	0.986	1.17	0.156	0.231	0.636388	loglinear	NF-kB Signaling, NLR Signaling, Toll Like Receptor Signaling	NM_029926.5:250
Irf1	0.182	0.069	0.0471	0.317	1.13	1.03	1.25	0.0384	0.073	1.13668	loglinear	Type I Interferon Signaling, Type II Interferon Signaling	NM_008390.1:365
Irf2	-0.121	0.0653	-0.248	0.00743	0.92	0.842	1.01	0.114	0.178	0.74958	loglinear	Type I Interferon Signaling, Type II Interferon Signaling	NM_008391.2:440
Irf3	0.00564	0.0617	-0.115	0.127	1	0.923	1.09	0.93	0.953	0.0209071	loglinear	Cytosolic DNA Sensing, NLR Signaling, Toll Like Receptor Signaling, Type I Interferon Signaling, Type II Interferon Signaling	NM_016849.4:526
Irf4	0.894	0.191	0.519	1.27	1.86	1.43	2.41	0.00341	0.0104	1.98297	lm.nb	Th17 differentiation, Type I Interferon Signaling, Type II Interferon Signaling	NM_013674.1:1878
Irf7	2.18	0.243	1.7	2.65	4.52	3.25	6.29	0.000107	0.00133	2.87615	lm.nb	Cytosolic DNA Sensing, NLR Signaling, Toll Like Receptor Signaling, Type I Interferon Signaling, Type II Interferon Signaling	NM_016850.2:705
Irf9	0.505	0.0684	0.371	0.64	1.42	1.29	1.56	0.000315	0.00217	2.66354	loglinear	NLR Signaling, Type I Interferon Signaling, Type II Interferon Signaling	NM_008394.2:1405
Isg15	2.04	0.252	1.54	2.53	4.11	2.92	5.79	0.000191	0.00173	2.76195	lm.nb	Type I Interferon Signaling	NM_015783.3:389
Isg20	0.505	0.105	0.3	0.71	1.42	1.23	1.64	0.00292	0.00942	2.02595	loglinear	Type I Interferon Signaling	NM_020583.5:552
Itga4	0.0696	0.0906	-0.108	0.247	1.05	0.928	1.19	0.472	0.56	0.251812	loglinear	Lymphocyte Trafficking	NM_010576.3:689
Itga5	0.1	0.0863	-0.0688	0.27	1.07	0.953	1.21	0.289	0.377	0.423659	loglinear	Lymphocyte Trafficking	NM_001314041.1:2622
Itgal	0.0523	0.108	-0.16	0.264	1.04	0.895	1.2	0.646	0.717	0.144481	lm.nb	Growth Factor Signaling, Lymphocyte Trafficking	NM_008400.2:950
Itgam	0.9	0.125	0.655	1.15	1.87	1.57	2.21	0.000366	0.00238	2.62342	lm.nb	Complement System, Growth Factor Signaling, Lymphocyte Trafficking, Toll Like Receptor Signaling	NM_001082960.1:3025
Itgax	0.796	0.138	0.526	1.07	1.74	1.44	2.1	0.00119	0.00492	2.30803	lm.nb	Complement System, Lymphocyte Trafficking	NM_021334.2:327
Itgb2	0.633	0.0781	0.48	0.786	1.55	1.39	1.72	0.00019	0.00173	2.76195	loglinear	Complement System, Growth Factor Signaling, Lymphocyte Trafficking, Toll Like Receptor Signaling	NM_008404.4:2542
Itgb7	-0.115	0.138	-0.386	0.155	0.923	0.765	1.11	0.435	0.52	0.283997	lm.nb	Lymphocyte Trafficking	NM_013566.2:1221
Itk	0.192	0.179	-0.159	0.543	1.14	0.895	1.46	0.325	0.413	0.38405	lm.nb	Chemokine Signaling, Fc Receptors and Phagocytosis, Lymphocyte Trafficking, T-cell Receptor Signaling	NM_010583.3:404
Itpr3	0.105	0.115	-0.12	0.331	1.08	0.92	1.26	0.396	0.486	0.313364	loglinear	Apoptosis, B-cell Receptor Signaling, Fc Receptors and Phagocytosis, Immunometabolism, NLR Signaling	NM_080553.3:3185
Jag1	0.0694	0.0583	-0.0449	0.184	1.05	0.969	1.14	0.279	0.368	0.434152	loglinear	TNF Family Signaling, Th2 Differentiation	NM_013822.2:2155
Jag2	-0.479	0.226	-0.923	-0.0349	0.718	0.528	0.976	0.0789	0.131	0.882729	lm.nb	Th2 Differentiation	NM_010588.2:219
Jak1	-0.0519	0.0544	-0.159	0.0548	0.965	0.896	1.04	0.377	0.466	0.331614	loglinear	Interleukin-12 Signaling, NLR Signaling, Other Interleukin Signaling, Th1 Differentiation, Th17 differentiation, Treg Differentiation, Type I Interferon Signaling, Type II Interferon Signaling	NM_146145.2:4080
Jak2	0.261	0.0556	0.152	0.37	1.2	1.11	1.29	0.00332	0.0102	1.9914	loglinear	Chemokine Signaling, Interleukin-12 Signaling, Other Interleukin Signaling, Oxidative Stress, Th1 Differentiation, Th17 differentiation, Type II Interferon Signaling	NM_008413.2:1049
Jak3	0.767	0.0791	0.612	0.922	1.7	1.53	1.9	6.91e-05	0.00111	2.95468	loglinear	Chemokine Signaling, Other Interleukin Signaling, Th17 differentiation, Th2 Differentiation	NM_010589.5:145
Jun	-0.608	0.104	-0.813	-0.404	0.656	0.569	0.756	0.00113	0.00473	2.32514	loglinear	Apoptosis, B-cell Receptor Signaling, Fc Receptors and Phagocytosis, NLR Signaling, Oxidative Stress, T-cell Receptor Signaling, TNF Family Signaling, Th17 Mediated Biology, Toll Like Receptor Signaling	NM_010591.2:2212
Kbtbd8	-0.355	0.205	-0.756	0.0465	0.782	0.592	1.03	0.134	0.203	0.692504	loglinear	MHC Class I Antigen Presentation	NM_001008785.5:1058
Kif22	2.59	0.637	1.35	3.84	6.04	2.54	14.4	0.00654	0.0167	1.77728	lm.nb	MHC Class II Antigen Presentation	NM_145588.1:1055
Kit	-0.175	0.0743	-0.321	-0.0297	0.886	0.801	0.98	0.0563	0.0999	1.00043	loglinear	Growth Factor Signaling	NM_001122733.1:4275
Klc1	-0.244	0.0868	-0.414	-0.0737	0.845	0.751	0.95	0.0308	0.0604	1.21896	loglinear	MHC Class II Antigen Presentation	NM_001025360.2:1520
Klrd1	-0.382	0.132	-0.64	-0.123	0.768	0.641	0.918	0.0276	0.055	1.25964	loglinear	Cytotoxicity	NM_010654.2:434
Klrk1	-0.4	0.167	-0.727	-0.0733	0.758	0.604	0.95	0.0533	0.0959	1.01818	lm.nb	Cytotoxicity, T-cell Checkpoint Signaling	NM_001083322.1:144
Kmt2a	-0.16	0.079	-0.315	-0.00517	0.895	0.804	0.996	0.0892	0.146	0.835647	loglinear	Immunometabolism	NM_001081049.1:2080
Kras	-0.258	0.0607	-0.377	-0.139	0.836	0.77	0.908	0.0054	0.0145	1.83863	loglinear	Apoptosis, Autophagy, B-cell Receptor Signaling, Chemokine Signaling, Fc Receptors and Phagocytosis, Growth Factor Signaling, T-cell Receptor Signaling, mTOR	NM_021284.5:2620
Lag3	1.05	0.297	0.47	1.64	2.08	1.39	3.11	0.0122	0.0276	1.55909	loglinear	MHC Class II Antigen Presentation, T-cell Checkpoint Signaling	NM_008479.1:1700
Lat	0.715	0.243	0.238	1.19	1.64	1.18	2.28	0.026	0.0523	1.2815	loglinear	Fc Receptors and Phagocytosis, Growth Factor Signaling, NF-kB Signaling, T-cell Receptor Signaling	NM_010689.2:760
Lbp	0.707	0.0995	0.512	0.902	1.63	1.43	1.87	0.000392	0.00246	2.60906	loglinear	NF-kB Signaling, Toll Like Receptor Signaling	NM_008489.2:1015
Lif	1.93	0.394	1.16	2.71	3.82	2.24	6.53	0.0027	0.00882	2.05453	lm.nb	TNF Family Signaling	NM_008501.2:3435
Lilra5	0.303	0.0605	0.185	0.422	1.23	1.14	1.34	0.00242	0.00818	2.08725	loglinear	Lymphocyte Trafficking	NM_001081239.2:994
Lilrb4a	2.22	0.186	1.85	2.58	4.65	3.62	5.99	2.08e-05	0.00102	2.9914	lm.nb	Lymphocyte Trafficking	NM_013532.3:348
Lpin1	-0.167	0.126	-0.414	0.0809	0.891	0.75	1.06	0.235	0.321	0.493495	loglinear	Immunometabolism, mTOR	NM_172950.3:2595
Lrrc41	0.0254	0.102	-0.174	0.225	1.02	0.886	1.17	0.811	0.859	0.0660068	loglinear	MHC Class I Antigen Presentation	NM_153521.1:1945
Ltb	0.572	0.129	0.32	0.825	1.49	1.25	1.77	0.00435	0.0123	1.91009	loglinear	NF-kB Signaling	NM_008518.2:163
Ltbp1	-0.131	0.0701	-0.269	0.00606	0.913	0.83	1	0.11	0.173	0.761954	loglinear	TGF-beta Signaling	NM_019919.2:5280
Ly6c1	0.281	0.0473	0.188	0.374	1.21	1.14	1.3	0.00102	0.00444	2.35262	loglinear	Lymphocyte Trafficking	NM_010741.3:51
Ly96	0.563	0.138	0.293	0.833	1.48	1.23	1.78	0.00646	0.0166	1.77989	loglinear	Apoptosis, MHC Class I Antigen Presentation, NF-kB Signaling, Toll Like Receptor Signaling	NM_016923.1:368
Lyn	0.177	0.046	0.0864	0.267	1.13	1.06	1.2	0.00856	0.0208	1.68194	loglinear	B-cell Receptor Signaling, Chemokine Signaling, Fc Receptors and Phagocytosis, NF-kB Signaling, T-cell Checkpoint Signaling	NM_010747.2:1286
Maf	0.0616	0.16	-0.253	0.376	1.04	0.839	1.3	0.714	0.779	0.108463	lm.nb	Th2 Differentiation	NM_001025577.2:43
Maged1	-0.00461	0.025	-0.0537	0.0444	0.997	0.963	1.03	0.86	0.893	0.0491485	loglinear	Apoptosis	NM_019791.2:2496
Malt1	1.65	0.156	1.35	1.96	3.15	2.55	3.89	4.08e-05	0.00108	2.96658	lm.nb	B-cell Receptor Signaling, Fc Receptors and Phagocytosis, NF-kB Signaling, T-cell Receptor Signaling	NM_172833.2:1196
Maml3	-0.118	0.0884	-0.291	0.0552	0.921	0.817	1.04	0.23	0.317	0.498941	loglinear	Th1 Differentiation	NM_001004176.2:2560
Man2b1	0.234	0.0412	0.153	0.314	1.18	1.11	1.24	0.00129	0.00508	2.29414	loglinear	Immunometabolism	NM_010764.2:1658
Map2k1	0.107	0.0408	0.0268	0.187	1.08	1.02	1.14	0.0398	0.0754	1.12263	loglinear	Apoptosis, Autophagy, B-cell Receptor Signaling, Chemokine Signaling, Growth Factor Signaling, T-cell Receptor Signaling, TNF Family Signaling, Toll Like Receptor Signaling, mTOR	NM_008927.3:1695
Map3k14	-0.00742	0.161	-0.324	0.309	0.995	0.799	1.24	0.965	0.978	0.00966115	loglinear	Apoptosis, NF-kB Signaling, T-cell Checkpoint Signaling, T-cell Receptor Signaling, TNF Family Signaling	NM_016896.3:3930
Map3k7	0.0668	0.0408	-0.0133	0.147	1.05	0.991	1.11	0.153	0.229	0.640165	loglinear	Autophagy, B-cell Receptor Signaling, Fc Receptors and Phagocytosis, NF-kB Signaling, NLR Signaling, T-cell Receptor Signaling, TNF Family Signaling, Th17 Mediated Biology, Toll Like Receptor Signaling	NM_172688.2:2405
Map4k2	-0.364	0.0858	-0.533	-0.196	0.777	0.691	0.873	0.0054	0.0145	1.83863	loglinear	Growth Factor Signaling	NM_009006.2:666
Mapk11	0.157	0.107	-0.0514	0.366	1.12	0.965	1.29	0.19	0.273	0.563837	loglinear	Growth Factor Signaling, Lymphocyte Trafficking, NLR Signaling, T-cell Receptor Signaling, TNF Family Signaling, Th17 Mediated Biology, Th17 differentiation, Toll Like Receptor Signaling	NM_011161.5:2107
Mapk12	-0.0656	0.199	-0.456	0.325	0.956	0.729	1.25	0.753	0.813	0.0899095	loglinear	Growth Factor Signaling, Lymphocyte Trafficking, NLR Signaling, T-cell Receptor Signaling, TNF Family Signaling, Th17 Mediated Biology, Th17 differentiation, Toll Like Receptor Signaling	NM_013871.3:1586
Mapk14	-0.192	0.0805	-0.349	-0.0337	0.876	0.785	0.977	0.0548	0.0978	1.00966	loglinear	Growth Factor Signaling, Lymphocyte Trafficking, NLR Signaling, T-cell Receptor Signaling, TNF Family Signaling, Th17 Mediated Biology, Th17 differentiation, Toll Like Receptor Signaling	NM_011951.2:1420
Mapk15	0.015	0.122	-0.225	0.255	1.01	0.856	1.19	0.906	0.936	0.0287242	loglinear	Th17 Mediated Biology	NM_177922.2:272
Mapk3	-0.0869	0.0609	-0.206	0.0324	0.942	0.867	1.02	0.203	0.29	0.537602	loglinear	Apoptosis, Autophagy, B-cell Receptor Signaling, Chemokine Signaling, Fc Receptors and Phagocytosis, Growth Factor Signaling, NLR Signaling, T-cell Receptor Signaling, TGF-beta Signaling, TNF Family Signaling, Th17 Mediated Biology, Toll Like Receptor Signaling, mTOR	NM_011952.2:825
Mapk7	-0.0251	0.167	-0.353	0.303	0.983	0.783	1.23	0.886	0.919	0.0366845	loglinear	Oxidative Stress, Th17 Mediated Biology, Toll Like Receptor Signaling	NM_011841.1:1292
Mapkapk3	0.558	0.0758	0.409	0.706	1.47	1.33	1.63	0.000324	0.0022	2.65758	loglinear	Toll Like Receptor Signaling	NM_178907.3:2226
Mb21d1	0.867	0.213	0.45	1.28	1.82	1.37	2.43	0.00652	0.0167	1.77728	loglinear	Cytosolic DNA Sensing	NM_173386.4:1068
Mbp	0.246	0.129	-0.00751	0.5	1.19	0.995	1.41	0.106	0.168	0.774691	loglinear	Autoantigens	NM_010777.3:761
Mcl1	-0.126	0.079	-0.281	0.0288	0.916	0.823	1.02	0.162	0.239	0.621602	loglinear	Apoptosis, Oxidative Stress	NM_008562.3:1012
Mdm2	0.0836	0.0708	-0.0551	0.222	1.06	0.963	1.17	0.282	0.37	0.431798	loglinear	Oxidative Stress	NM_010786.4:1664
Mef2a	-0.102	0.0651	-0.229	0.026	0.932	0.853	1.02	0.17	0.249	0.603801	loglinear	Toll Like Receptor Signaling	NM_001033713.1:486
Mefv	0.789	0.158	0.479	1.1	1.73	1.39	2.14	0.00247	0.00826	2.08302	loglinear	Inflammasomes, NLR Signaling	NM_001161790.1:928
Mllt3	-0.0756	0.107	-0.285	0.134	0.949	0.821	1.1	0.507	0.596	0.224754	loglinear	Epigenetics and Transcriptional Regulation	NM_027326.3:4506
Mmp3	1.07	0.178	0.724	1.42	2.1	1.65	2.68	0.000938	0.0042	2.37675	lm.nb	Oxidative Stress, TNF Family Signaling, Th17 Mediated Biology	NM_010809.1:1575
Mmp9	1.67	0.261	1.15	2.18	3.17	2.23	4.52	0.000695	0.00351	2.45469	lm.nb	Lymphocyte Trafficking, TNF Family Signaling, Th17 Mediated Biology	NM_013599.2:1570
Mpv17	-0.0897	0.0949	-0.276	0.0963	0.94	0.826	1.07	0.381	0.469	0.328827	loglinear	Oxidative Stress	NM_001310527.1:337
Mpzl1	-0.00624	0.12	-0.242	0.229	0.996	0.846	1.17	0.96	0.976	0.0105502	lm.nb	Lymphocyte Trafficking	NM_001001880.2:1645
Ms4a1	0.526	0.235	0.0651	0.986	1.44	1.05	1.98	0.0666	0.114	0.943095	lm.nb		NM_007641.5:166
Ms4a4a	1.17	0.155	0.869	1.48	2.26	1.83	2.79	0.00028	0.00203	2.6925	lm.nb		XM_003086124.1:252
Msn	-0.165	0.0577	-0.278	-0.0518	0.892	0.825	0.965	0.0289	0.0572	1.2426	loglinear	Interleukin-12 Signaling, Lymphocyte Trafficking	NM_010833.2:515
Msrb2	-0.0272	0.0501	-0.125	0.071	0.981	0.917	1.05	0.607	0.688	0.162412	loglinear	Oxidative Stress	NM_029619.2:586
Mtmr14	-0.141	0.103	-0.343	0.0611	0.907	0.788	1.04	0.22	0.306	0.514279	loglinear	Autophagy, Immunometabolism	NM_026849.2:1618
Mtmr3	-0.155	0.0299	-0.214	-0.0968	0.898	0.862	0.935	0.00203	0.00711	2.14813	loglinear	Autophagy, Immunometabolism	NM_028860.2:5320
Mtor	-0.0172	0.0928	-0.199	0.165	0.988	0.871	1.12	0.859	0.893	0.0491485	loglinear	Autophagy, Th17 differentiation, mTOR	NM_020009.2:2432
Mtr	-0.127	0.111	-0.345	0.0901	0.916	0.787	1.06	0.295	0.381	0.419075	loglinear	Immunometabolism, Oxidative Stress	NM_001081128.3:3012
Mx1	2.34	0.246	1.86	2.82	5.06	3.63	7.07	7.63e-05	0.00113	2.94692	lm.nb	Type I Interferon Signaling	NM_010846.1:1886
Myc	0.44	0.0849	0.273	0.606	1.36	1.21	1.52	0.00206	0.00719	2.14327	loglinear	TGF-beta Signaling	NM_010849.4:630
Myd88	0.474	0.0824	0.313	0.635	1.39	1.24	1.55	0.0012	0.00494	2.30627	loglinear	MHC Class I Antigen Presentation, NF-kB Signaling, NLR Signaling, Toll Like Receptor Signaling	NM_010851.2:1595
Mzb1	1.62	0.364	0.903	2.33	3.07	1.87	5.03	0.00438	0.0123	1.91009	lm.nb	Apoptosis	NM_027222.3:712
Ncam1	-0.768	0.761	-2.26	0.725	0.587	0.209	1.65	0.352	0.44	0.356547	lm.nb	Lymphocyte Trafficking, Type II Interferon Signaling	NM_001113204.1:740
Ncr1	-0.553	0.2	-0.945	-0.162	0.681	0.519	0.894	0.0325	0.0632	1.19928	lm.nb	Cytotoxicity	NM_010746.3:995
Neo1	-0.407	0.0589	-0.522	-0.291	0.754	0.696	0.817	0.000454	0.00267	2.57349	loglinear	Lymphocyte Trafficking	NM_001042752.1:6448
Nf1	-0.293	0.0804	-0.45	-0.135	0.816	0.732	0.911	0.0108	0.0253	1.59688	loglinear	Epigenetics and Transcriptional Regulation	NM_010897.2:2705
Nfatc1	0.148	0.0819	-0.012	0.309	1.11	0.992	1.24	0.12	0.184	0.735182	loglinear	B-cell Receptor Signaling, Fc Receptors and Phagocytosis, T-cell Receptor Signaling	NM_016791.4:1570
Nfatc2	0.547	0.108	0.335	0.758	1.46	1.26	1.69	0.00228	0.00789	2.10292	loglinear	B-cell Receptor Signaling, Fc Receptors and Phagocytosis, T-cell Receptor Signaling	NM_001037177.1:1559
Nfe2l1	-0.0122	0.0406	-0.0918	0.0673	0.992	0.938	1.05	0.773	0.829	0.0814455	loglinear	Oxidative Stress	NM_001130450.1:2575
Nfe2l2	0.179	0.0812	0.0197	0.338	1.13	1.01	1.26	0.0699	0.119	0.924453	loglinear	Oxidative Stress	NM_010902.3:1665
Nfkb1	0.219	0.0362	0.148	0.29	1.16	1.11	1.22	0.000918	0.00418	2.37882	loglinear	Apoptosis, B-cell Receptor Signaling, Chemokine Signaling, Cytosolic DNA Sensing, Fc Receptors and Phagocytosis, Inflammasomes, NF-kB Signaling, NLR Signaling, Oxidative Stress, T-cell Receptor Signaling, TNF Family Signaling, Th1 Differentiation, Th17 Mediated Biology, Toll Like Receptor Signaling	NM_008689.2:2125
Nfkb2	0.891	0.0932	0.708	1.07	1.85	1.63	2.1	7.51e-05	0.00113	2.94692	loglinear	Inflammasomes, NF-kB Signaling, NLR Signaling, Toll Like Receptor Signaling	NM_019408.2:1150
Nfkbia	0.0622	0.182	-0.295	0.42	1.04	0.815	1.34	0.745	0.806	0.093665	lm.nb	Apoptosis, B-cell Receptor Signaling, Chemokine Signaling, Cytosolic DNA Sensing, Fc Receptors and Phagocytosis, NF-kB Signaling, NLR Signaling, T-cell Receptor Signaling, TNF Family Signaling, Th17 Mediated Biology, Toll Like Receptor Signaling	NM_010907.2:646
Nfkbib	0.287	0.129	0.0346	0.54	1.22	1.02	1.45	0.0674	0.115	0.939302	loglinear	B-cell Receptor Signaling, Chemokine Signaling, Cytosolic DNA Sensing, NF-kB Signaling, NLR Signaling, T-cell Receptor Signaling, Toll Like Receptor Signaling	NM_010908.4:382
Nfkbie	1.89	0.152	1.59	2.19	3.72	3.02	4.57	1.65e-05	0.00102	2.9914	lm.nb	B-cell Receptor Signaling, NF-kB Signaling, T-cell Receptor Signaling	NM_008690.3:630
Nfkbiz	0.544	0.121	0.306	0.781	1.46	1.24	1.72	0.00419	0.012	1.92082	loglinear	NF-kB Signaling	NM_030612.1:1305
Nkg7	-0.472	0.177	-0.82	-0.125	0.721	0.567	0.917	0.0371	0.0707	1.15058	lm.nb	Cytotoxicity	NM_024253.4:530
Nkiras2	0.0521	0.0445	-0.0352	0.139	1.04	0.976	1.1	0.287	0.375	0.425969	loglinear	Toll Like Receptor Signaling	NM_028024.2:81
Nlrp1a	0.12	0.21	-0.291	0.532	1.09	0.817	1.45	0.587	0.668	0.175224	lm.nb	Inflammasomes, NLR Signaling	NM_001004142.2:4070
Nlrp3	1.34	0.234	0.886	1.8	2.54	1.85	3.49	0.00121	0.00495	2.30539	lm.nb	Inflammasomes, NLR Signaling	NM_145827.3:508
Nod1	-0.0114	0.102	-0.21	0.188	0.992	0.864	1.14	0.914	0.941	0.0264104	loglinear	NLR Signaling, Toll Like Receptor Signaling	NM_172729.2:1446
Nod2	0.972	0.237	0.508	1.44	1.96	1.42	2.71	0.00634	0.0164	1.78516	lm.nb	NLR Signaling, TNF Family Signaling, Toll Like Receptor Signaling	NM_145857.2:1086
Nos2	0.59	0.244	0.112	1.07	1.51	1.08	2.1	0.0521	0.0939	1.02733	lm.nb	Immunometabolism	NM_010927.3:3715
Notch1	-0.494	0.115	-0.719	-0.269	0.71	0.607	0.83	0.0051	0.0139	1.85699	loglinear	Th2 Differentiation	NM_008714.2:1425
Notch2	-0.156	0.0787	-0.311	-0.00196	0.897	0.806	0.999	0.0944	0.152	0.818156	loglinear	Th2 Differentiation	NM_010928.1:5110
Notch3	-0.245	0.133	-0.505	0.0152	0.844	0.705	1.01	0.114	0.178	0.74958	loglinear	Th1 Differentiation	NM_008716.2:550
Nprl2	-0.192	0.0441	-0.279	-0.106	0.875	0.824	0.929	0.00473	0.0131	1.88273	loglinear	mTOR	NM_018879.2:412
Nprl3	-0.101	0.14	-0.375	0.173	0.932	0.771	1.13	0.496	0.586	0.232102	loglinear	mTOR	NM_181569.3:870
Nptn	0.0336	0.061	-0.0861	0.153	1.02	0.942	1.11	0.602	0.684	0.164944	loglinear	Growth Factor Signaling	NM_009145.2:296
Nr4a2	-0.296	0.125	-0.54	-0.0511	0.815	0.688	0.965	0.0555	0.0988	1.00524	loglinear	Oxidative Stress	NM_001139509.1:362
Nras	-0.0656	0.0553	-0.174	0.0428	0.956	0.886	1.03	0.28	0.369	0.432974	loglinear	Apoptosis, Autophagy, B-cell Receptor Signaling, Chemokine Signaling, Fc Receptors and Phagocytosis, Growth Factor Signaling, T-cell Receptor Signaling, mTOR	NM_010937.2:3665
Nrbf2	0.215	0.0365	0.144	0.286	1.16	1.1	1.22	0.00105	0.00454	2.34294	loglinear	Autophagy	NM_001036293.2:1170
Nudt1	0.258	0.194	-0.123	0.639	1.2	0.919	1.56	0.232	0.319	0.496209	loglinear	Immunometabolism, Oxidative Stress	NM_008637.1:476
Oas1a	2.5	0.223	2.06	2.93	5.64	4.17	7.64	3.04e-05	0.00102	2.9914	lm.nb	NLR Signaling, Type I Interferon Signaling, Type II Interferon Signaling	NM_145211.2:471
Oas2	2.76	0.251	2.27	3.25	6.79	4.83	9.54	3.31e-05	0.00102	2.9914	lm.nb	NLR Signaling, Type I Interferon Signaling, Type II Interferon Signaling	NM_145227.3:1148
Oasl1	2.77	0.289	2.21	3.34	6.84	4.62	10.1	7.31e-05	0.00113	2.94692	lm.nb	Type I Interferon Signaling, Type II Interferon Signaling	NM_145209.3:626
Ociad2	-0.0643	0.139	-0.337	0.209	0.956	0.792	1.16	0.66	0.728	0.137869	lm.nb	Growth Factor Signaling	NM_026950.3:110
Orai1	0.243	0.125	-0.0012	0.487	1.18	0.999	1.4	0.099	0.158	0.801343	loglinear	B-cell Receptor Signaling	NM_175423.3:1075
Otud7b	-0.321	0.0896	-0.497	-0.146	0.8	0.709	0.904	0.0115	0.0263	1.58004	loglinear	TNF Family Signaling	NM_001025613.1:3416
Otulin	0.132	0.0952	-0.055	0.318	1.1	0.963	1.25	0.216	0.302	0.519993	loglinear	TNF Family Signaling	NM_001013792.2:534
P2rx4	0.273	0.0742	0.128	0.419	1.21	1.09	1.34	0.0103	0.0242	1.61618	loglinear	Endothelial Activation	NM_011026.2:1655
P2rx7	0.0429	0.0893	-0.132	0.218	1.03	0.912	1.16	0.648	0.718	0.143876	loglinear	Inflammasomes, NLR Signaling	NM_001038839.2:378
Padi2	0.0944	0.121	-0.143	0.332	1.07	0.905	1.26	0.466	0.554	0.25649	loglinear	Epigenetics and Transcriptional Regulation	NM_008812.2:1016
Padi4	0.425	0.229	-0.0249	0.874	1.34	0.983	1.83	0.114	0.177	0.752027	loglinear	Epigenetics and Transcriptional Regulation	NM_011061.2:582
Panx1	0.335	0.112	0.115	0.556	1.26	1.08	1.47	0.0245	0.0497	1.30364	loglinear	Inflammasomes, NLR Signaling	NM_019482.2:1322
Pard3	-0.132	0.0701	-0.269	0.00554	0.913	0.83	1	0.109	0.171	0.767004	loglinear	Chemokine Signaling, Growth Factor Signaling, TGF-beta Signaling	NM_001013581.2:692
Park2	-0.191	0.104	-0.396	0.013	0.876	0.76	1.01	0.116	0.179	0.747147	loglinear	MHC Class I Antigen Presentation, Oxidative Stress	NM_016694.3:648
Parp1	0.161	0.111	-0.0564	0.379	1.12	0.962	1.3	0.197	0.281	0.551294	loglinear	Apoptosis, Autoantigens, NF-kB Signaling, Oxidative Stress, TGF-beta Signaling	NM_007415.2:3020
Pax5	0.314	0.316	-0.306	0.934	1.24	0.809	1.91	0.36	0.446	0.350665	lm.nb	Epigenetics and Transcriptional Regulation	NM_008782.2:90
Pcgf2	0.0423	0.0616	-0.0785	0.163	1.03	0.947	1.12	0.518	0.606	0.217527	loglinear	Oxidative Stress	NM_009545.2:590
Pdcd1	4.26	0.614	3.05	5.46	19.1	8.31	44.1	0.000446	0.00267	2.57349	lm.nb	Lymphocyte Trafficking, T-cell Checkpoint Signaling, T-cell Receptor Signaling	NM_008798.1:1134
Pdcd1lg2	1.85	0.335	1.19	2.5	3.59	2.28	5.66	0.0015	0.00561	2.25104	loglinear	Lymphocyte Trafficking, T-cell Checkpoint Signaling	NM_021396.2:1870
Pdpn	-0.00196	0.079	-0.157	0.153	0.999	0.897	1.11	0.981	0.987	0.00568285	loglinear	Lymphocyte Trafficking	NM_010329.2:1625
Pf4	0.703	0.111	0.487	0.92	1.63	1.4	1.89	0.000708	0.00352	2.45346	loglinear	Chemokine Signaling	NM_019932.4:148
Pik3ca	-0.0846	0.075	-0.232	0.0625	0.943	0.852	1.04	0.303	0.39	0.408935	loglinear	Apoptosis, Autophagy, B-cell Receptor Signaling, Chemokine Signaling, Fc Receptors and Phagocytosis, Growth Factor Signaling, Immunometabolism, T-cell Checkpoint Signaling, T-cell Receptor Signaling, TNF Family Signaling, Toll Like Receptor Signaling, mTOR	NM_008839.1:1255
Pik3cd	0.46	0.133	0.2	0.72	1.38	1.15	1.65	0.0133	0.0296	1.52871	loglinear	Apoptosis, Autophagy, B-cell Receptor Signaling, Chemokine Signaling, Growth Factor Signaling, Immunometabolism, T-cell Receptor Signaling, TNF Family Signaling, Toll Like Receptor Signaling, mTOR	XM_003945690.1:4648
Pik3r2	-0.112	0.0354	-0.182	-0.0429	0.925	0.882	0.971	0.0193	0.0405	1.39254	loglinear	Apoptosis, Autophagy, B-cell Receptor Signaling, Chemokine Signaling, Fc Receptors and Phagocytosis, Growth Factor Signaling, Immunometabolism, T-cell Checkpoint Signaling, T-cell Receptor Signaling, TNF Family Signaling, Toll Like Receptor Signaling, mTOR	NM_008841.2:230
Pkm	0.103	0.0223	0.0591	0.146	1.07	1.04	1.11	0.00365	0.0109	1.96257	loglinear	Immunometabolism	NM_011099.2:526
Plaur	0.0738	0.0997	-0.122	0.269	1.05	0.919	1.21	0.487	0.576	0.239578	loglinear	Complement System	NM_011113.3:1085
Plcb1	-0.187	0.122	-0.426	0.051	0.878	0.745	1.04	0.174	0.255	0.59346	loglinear	Chemokine Signaling, Growth Factor Signaling, Immunometabolism, Interleukin-12 Signaling, NLR Signaling	NM_019677.2:619
Plcb2	0.543	0.0638	0.418	0.668	1.46	1.34	1.59	0.000144	0.00144	2.84164	loglinear	Chemokine Signaling, Growth Factor Signaling, Immunometabolism, NLR Signaling	NM_177568.2:846
Plcg1	-0.163	0.0866	-0.333	0.00637	0.893	0.794	1	0.108	0.171	0.767004	loglinear	B-cell Receptor Signaling, Fc Receptors and Phagocytosis, Growth Factor Signaling, Immunometabolism, Lymphocyte Trafficking, NF-kB Signaling, T-cell Receptor Signaling	NM_021280.3:3866
Plcg2	0.291	0.112	0.0708	0.512	1.22	1.05	1.43	0.0412	0.0772	1.11238	loglinear	B-cell Receptor Signaling, Fc Receptors and Phagocytosis, Immunometabolism, Lymphocyte Trafficking, NF-kB Signaling, Toll Like Receptor Signaling	NM_172285.1:978
Pld3	0.654	0.115	0.429	0.88	1.57	1.35	1.84	0.00128	0.00508	2.29414	loglinear	Immunometabolism	NM_011116.1:1529
Plekhb2	0.199	0.0563	0.0885	0.309	1.15	1.06	1.24	0.0123	0.0278	1.55596	loglinear	Autophagy	NM_175421.1:134
Polr1c	0.29	0.0918	0.11	0.47	1.22	1.08	1.39	0.0196	0.0411	1.38616	loglinear	Autoantigens, Cytosolic DNA Sensing, Immunometabolism	NM_009085.2:252
Polr1d	0.0775	0.0862	-0.0914	0.246	1.06	0.939	1.19	0.403	0.487	0.312471	loglinear	Autoantigens, Cytosolic DNA Sensing, Immunometabolism	NM_009087.1:16
Polr3d	0.0325	0.115	-0.193	0.258	1.02	0.875	1.2	0.787	0.84	0.0757207	loglinear	Autoantigens, Cytosolic DNA Sensing, Immunometabolism	NM_001164082.1:687
Polr3h	0.205	0.124	-0.0387	0.448	1.15	0.973	1.36	0.15	0.225	0.647817	loglinear	Autoantigens, Cytosolic DNA Sensing, Immunometabolism	NM_030229.4:1360
Pou2f2	0.376	0.166	0.0519	0.701	1.3	1.04	1.63	0.0634	0.11	0.958607	lm.nb	Epigenetics and Transcriptional Regulation	NM_001163556.1:52
Pparg	-0.00726	0.157	-0.315	0.301	0.995	0.804	1.23	0.965	0.978	0.00966115	loglinear	Immunometabolism	NM_011146.1:1060
Ppbp	-0.436	0.313	-1.05	0.178	0.739	0.483	1.13	0.213	0.299	0.524329	lm.nb	Chemokine Signaling	NM_023785.2:225
Ppp2r5d	-0.124	0.0566	-0.235	-0.0131	0.918	0.85	0.991	0.071	0.12	0.920819	loglinear	Immunometabolism, Toll Like Receptor Signaling	NM_009358.3:860
Prdm1	0.256	0.0667	0.125	0.387	1.19	1.09	1.31	0.00858	0.0208	1.68194	loglinear	Epigenetics and Transcriptional Regulation	NM_007548.3:1440
Prdx2	0.0444	0.0383	-0.0307	0.119	1.03	0.979	1.09	0.291	0.378	0.422508	loglinear	Oxidative Stress	NM_011563.5:210
Prf1	-0.517	0.165	-0.839	-0.194	0.699	0.559	0.874	0.0202	0.042	1.37675	loglinear	Apoptosis	NM_011073.2:1350
Prkcd	0.384	0.0386	0.309	0.46	1.31	1.24	1.38	5.9e-05	0.00111	2.95468	loglinear	Apoptosis, Autophagy, Chemokine Signaling, NLR Signaling, Oxidative Stress, Type II Interferon Signaling	NM_011103.2:1265
Prkcq	-0.0234	0.109	-0.237	0.19	0.984	0.849	1.14	0.837	0.879	0.0560111	loglinear	Apoptosis, Autophagy, Fc Receptors and Phagocytosis, NF-kB Signaling, T-cell Receptor Signaling	NM_008859.2:1210
Prkdc	0.148	0.136	-0.118	0.414	1.11	0.922	1.33	0.317	0.406	0.391474	loglinear	Cytosolic DNA Sensing	NM_011159.2:3108
Prmt5	-0.0536	0.0795	-0.209	0.102	0.964	0.865	1.07	0.525	0.612	0.213249	loglinear	Endothelial Activation	NM_013768.3:1765
Pros1	-0.223	0.0757	-0.372	-0.0749	0.857	0.773	0.949	0.0256	0.0518	1.28567	loglinear	Complement System	NM_011173.2:2720
Psip1	-0.131	0.0575	-0.244	-0.0182	0.913	0.845	0.987	0.0631	0.11	0.958607	loglinear	Oxidative Stress	NM_133948.4:308
Psmb10	0.202	0.086	0.0335	0.371	1.15	1.02	1.29	0.0571	0.101	0.995679	loglinear	Apoptosis, B-cell Receptor Signaling, Fc Receptors and Phagocytosis, Immunometabolism, MHC Class I Antigen Presentation, NF-kB Signaling, T-cell Receptor Signaling	NM_013640.3:401
Psmb8	0.695	0.0991	0.501	0.889	1.62	1.42	1.85	0.000418	0.00256	2.59176	loglinear	Apoptosis, B-cell Receptor Signaling, Fc Receptors and Phagocytosis, Immunometabolism, MHC Class I Antigen Presentation, NF-kB Signaling, T-cell Receptor Signaling, Type I Interferon Signaling	NM_010724.2:362
Psmb9	0.658	0.119	0.425	0.891	1.58	1.34	1.86	0.00147	0.00558	2.25337	loglinear	Apoptosis, B-cell Receptor Signaling, Fc Receptors and Phagocytosis, Immunometabolism, MHC Class I Antigen Presentation, NF-kB Signaling, T-cell Receptor Signaling	NM_013585.2:540
Pstpip1	1	0.272	0.47	1.54	2	1.38	2.9	0.0102	0.0242	1.61618	loglinear	Inflammasomes, NLR Signaling	NM_011193.2:1091
Pten	-0.0644	0.0583	-0.179	0.05	0.956	0.883	1.04	0.312	0.401	0.396856	loglinear	Autophagy, Immunometabolism, T-cell Receptor Signaling, mTOR	NM_008960.2:5160
Ptger4	0.945	0.153	0.645	1.24	1.92	1.56	2.37	0.000828	0.00389	2.41005	loglinear		NM_008965.1:315
Ptgs2	0.243	0.178	-0.105	0.592	1.18	0.93	1.51	0.22	0.306	0.514279	lm.nb	Immunometabolism, NF-kB Signaling, Oxidative Stress, TNF Family Signaling, Th17 Mediated Biology	NM_011198.3:675
Ptk2	-0.33	0.0903	-0.507	-0.153	0.796	0.704	0.899	0.0107	0.025	1.60206	loglinear	Apoptosis, Chemokine Signaling, Lymphocyte Trafficking	NM_007982.2:1060
Ptk2b	0.346	0.0219	0.303	0.389	1.27	1.23	1.31	4.02e-06	0.00102	2.9914	loglinear	Chemokine Signaling, Lymphocyte Trafficking, Oxidative Stress	NM_001162365.1:2000
Ptpn11	-0.111	0.104	-0.314	0.0923	0.926	0.805	1.07	0.326	0.414	0.383	loglinear	Lymphocyte Trafficking, T-cell Checkpoint Signaling, Toll Like Receptor Signaling, Type I Interferon Signaling	NM_011202.3:3710
Ptpn18	0.348	0.0727	0.206	0.491	1.27	1.15	1.41	0.00305	0.00967	2.01457	loglinear	B-cell Receptor Signaling	NM_011206.2:1257
Ptpn22	0.272	0.176	-0.0736	0.618	1.21	0.95	1.53	0.174	0.254	0.595166	lm.nb	T-cell Receptor Signaling	NM_008979.1:1203
Ptpn6	0.498	0.0984	0.305	0.691	1.41	1.24	1.61	0.0023	0.00792	2.10127	loglinear	B-cell Receptor Signaling, Other Interleukin Signaling, T-cell Checkpoint Signaling, T-cell Receptor Signaling, Type I Interferon Signaling, Type II Interferon Signaling	NM_013545.2:1691
Ptprc	0.284	0.091	0.105	0.462	1.22	1.08	1.38	0.0207	0.043	1.36653	loglinear	Lymphocyte Trafficking, T-cell Receptor Signaling	NM_011210.3:2320
Pvr	0.0596	0.0655	-0.0687	0.188	1.04	0.953	1.14	0.398	0.486	0.313364	loglinear	Lymphocyte Trafficking	NM_027514.2:962
Rac1	-0.18	0.0502	-0.278	-0.0818	0.883	0.824	0.945	0.0115	0.0263	1.58004	loglinear	B-cell Receptor Signaling, Chemokine Signaling, Fc Receptors and Phagocytosis, Growth Factor Signaling, Lymphocyte Trafficking, T-cell Checkpoint Signaling, Toll Like Receptor Signaling	NM_009007.2:1045
Rap1a	0.0159	0.0318	-0.0465	0.0783	1.01	0.968	1.06	0.636	0.709	0.149354	loglinear	Chemokine Signaling, Growth Factor Signaling, Immunometabolism, Lymphocyte Trafficking	NM_145541.4:695
Rarres1	-0.0184	0.348	-0.7	0.663	0.987	0.615	1.58	0.96	0.976	0.0105502	lm.nb	Immunometabolism	NM_001164763.1:514
Rassf5	0.106	0.0649	-0.0214	0.233	1.08	0.985	1.18	0.154	0.23	0.638272	loglinear	Growth Factor Signaling, Lymphocyte Trafficking	NM_018750.3:2420
Rb1	-0.116	0.0826	-0.278	0.0459	0.923	0.825	1.03	0.21	0.297	0.527244	loglinear	Epigenetics and Transcriptional Regulation	NM_009029.2:1590
Rbpj	0.216	0.0433	0.131	0.301	1.16	1.1	1.23	0.00249	0.00826	2.08302	loglinear	Th1 Differentiation	NM_001080927.1:3280
Rela	-0.0178	0.0367	-0.0897	0.054	0.988	0.94	1.04	0.644	0.716	0.145087	loglinear	Apoptosis, B-cell Receptor Signaling, Chemokine Signaling, Cytosolic DNA Sensing, Fc Receptors and Phagocytosis, Inflammasomes, NF-kB Signaling, NLR Signaling, Oxidative Stress, T-cell Receptor Signaling, TNF Family Signaling, Th1 Differentiation, Th17 Mediated Biology, Toll Like Receptor Signaling	NM_009045.4:645
Relb	0.967	0.0867	0.797	1.14	1.95	1.74	2.2	3.11e-05	0.00102	2.9914	loglinear	NF-kB Signaling	NM_009046.2:2013
Rhoa	-0.205	0.0624	-0.327	-0.0824	0.868	0.797	0.944	0.0168	0.0362	1.44129	loglinear	Chemokine Signaling, Growth Factor Signaling, Lymphocyte Trafficking, NLR Signaling, T-cell Receptor Signaling, TGF-beta Signaling, mTOR	NM_016802.4:1885
Ripk1	-0.0175	0.0648	-0.145	0.11	0.988	0.905	1.08	0.796	0.848	0.0716041	loglinear	Apoptosis, Cytosolic DNA Sensing, NF-kB Signaling, NLR Signaling, TNF Family Signaling, Toll Like Receptor Signaling	NM_009068.3:1246
Ripk2	0.395	0.0681	0.261	0.528	1.31	1.2	1.44	0.00116	0.00482	2.31695	loglinear	NLR Signaling, T-cell Receptor Signaling, Toll Like Receptor Signaling	NM_138952.3:830
Ripk3	0.772	0.168	0.442	1.1	1.71	1.36	2.15	0.00375	0.0111	1.95468	loglinear	Cytosolic DNA Sensing, NLR Signaling, TNF Family Signaling, Toll Like Receptor Signaling	NM_019955.1:270
Rnaseh2a	0.476	0.471	-0.446	1.4	1.39	0.734	2.64	0.35	0.44	0.356547	lm.nb	Epigenetics and Transcriptional Regulation	NM_027187.3:970
Rnf126	-0.153	0.0819	-0.314	0.00722	0.899	0.804	1.01	0.11	0.173	0.761954	loglinear	MHC Class I Antigen Presentation	NM_144528.3:324
Rock1	-0.142	0.0553	-0.251	-0.034	0.906	0.84	0.977	0.042	0.0786	1.10458	loglinear	Apoptosis, Chemokine Signaling, Lymphocyte Trafficking, TGF-beta Signaling	NM_009071.2:415
Rock2	-0.375	0.0659	-0.504	-0.246	0.771	0.705	0.843	0.00127	0.00508	2.29414	loglinear	Chemokine Signaling, Lymphocyte Trafficking	NM_009072.2:4680
Rora	-0.216	0.0672	-0.347	-0.0839	0.861	0.786	0.944	0.0184	0.039	1.40894	loglinear	Immunometabolism, Th17 differentiation	NM_013646.1:1045
Rorc	0.107	0.104	-0.0968	0.31	1.08	0.935	1.24	0.344	0.434	0.36251	loglinear	Th17 differentiation	NM_011281.2:648
Rps6ka5	-0.0575	0.216	-0.481	0.366	0.961	0.717	1.29	0.799	0.848	0.0716041	lm.nb	TNF Family Signaling, Toll Like Receptor Signaling	NM_153587.2:2755
Rras2	-0.517	0.107	-0.726	-0.308	0.699	0.605	0.808	0.00286	0.00926	2.03339	loglinear	Autophagy	NM_025846.2:1865
Rsad2	1.75	0.366	1.03	2.47	3.36	2.05	5.53	0.00305	0.00967	2.01457	lm.nb	Type I Interferon Signaling	NM_021384.2:3185
S100a8	0.743	0.368	0.0217	1.46	1.67	1.02	2.76	0.09	0.146	0.835647	lm.nb	Th17 Mediated Biology, Toll Like Receptor Signaling	NM_013650.2:69
S100a9	0.597	0.409	-0.204	1.4	1.51	0.868	2.64	0.194	0.279	0.554396	lm.nb	Th17 Mediated Biology, Toll Like Receptor Signaling	NM_009114.3:169
S1pr1	-0.812	0.142	-1.09	-0.534	0.57	0.47	0.691	0.00123	0.00496	2.30452	lm.nb	Immunometabolism, Lymphocyte Trafficking	NM_007901.4:850
S1pr4	-0.188	0.155	-0.491	0.115	0.878	0.712	1.08	0.271	0.359	0.444906	lm.nb	Immunometabolism, Lymphocyte Trafficking	NM_010102.2:1110
S1pr5	-0.236	0.378	-0.977	0.505	0.849	0.508	1.42	0.555	0.641	0.193142	lm.nb	Immunometabolism, Lymphocyte Trafficking	NM_053190.2:840
Sar1b	0.0522	0.0517	-0.0492	0.154	1.04	0.966	1.11	0.352	0.44	0.356547	loglinear	Immunometabolism, MHC Class I Antigen Presentation, MHC Class II Antigen Presentation	NM_025535.2:522
Sbno2	0.499	0.0915	0.32	0.678	1.41	1.25	1.6	0.00159	0.00582	2.23508	loglinear	NF-kB Signaling	NM_183426.1:2656
Sdc1	0.199	0.0688	0.0638	0.334	1.15	1.05	1.26	0.0278	0.0552	1.25806	loglinear	Immunometabolism, Lymphocyte Trafficking, Oxidative Stress	NM_011519.2:1855
Selenbp1	-0.461	0.0989	-0.655	-0.268	0.726	0.635	0.831	0.00345	0.0105	1.97881	loglinear	Immunometabolism	NM_009150.3:972
Sell	-0.126	0.109	-0.34	0.0879	0.916	0.79	1.06	0.292	0.378	0.422508	loglinear	Lymphocyte Trafficking	NM_001164059.1:664
Serping1	0.224	0.054	0.119	0.33	1.17	1.09	1.26	0.00597	0.0156	1.80688	loglinear	Complement System	NM_009776.3:1480
Sgk1	0.0899	0.124	-0.154	0.334	1.06	0.899	1.26	0.497	0.586	0.232102	lm.nb	mTOR	NM_001161845.2:1134
Sh2d1a	0.775	0.353	0.0837	1.47	1.71	1.06	2.76	0.0703	0.119	0.924453	lm.nb		NR_132588.1:334
Sigirr	0.0419	0.126	-0.206	0.289	1.03	0.867	1.22	0.751	0.812	0.090444	loglinear	Toll Like Receptor Signaling	NM_023059.3:836
Siglec1	1.68	0.186	1.31	2.04	3.19	2.48	4.11	0.000104	0.00132	2.87943	lm.nb	Lymphocyte Trafficking	NM_011426.3:4550
Siglecf	-0.618	0.226	-1.06	-0.175	0.651	0.479	0.886	0.0341	0.0657	1.18243	lm.nb	Lymphocyte Trafficking	NM_145581.1:355
Sipa1	-0.342	0.218	-0.77	0.0851	0.789	0.587	1.06	0.168	0.247	0.607303	loglinear	Growth Factor Signaling, Lymphocyte Trafficking	NM_001164480.1:2366
Sirt1	-0.21	0.098	-0.403	-0.0183	0.864	0.757	0.987	0.0754	0.126	0.899629	loglinear	Oxidative Stress	NM_019812.2:843
Skil	0.292	0.0428	0.208	0.376	1.22	1.16	1.3	0.00049	0.00277	2.55752	loglinear	TGF-beta Signaling	NM_011386.2:1349
Skp1a	-0.0139	0.0376	-0.0877	0.0598	0.99	0.941	1.04	0.724	0.787	0.104025	loglinear	B-cell Receptor Signaling, Fc Receptors and Phagocytosis, MHC Class I Antigen Presentation, NF-kB Signaling, T-cell Receptor Signaling, TGF-beta Signaling, Toll Like Receptor Signaling	NM_011543.4:490
Slamf6	1.16	0.235	0.701	1.62	2.24	1.63	3.08	0.00259	0.0085	2.07058	lm.nb	Cytotoxicity	NM_030710.2:805
Slamf7	0.976	0.22	0.545	1.41	1.97	1.46	2.65	0.0044	0.0123	1.91009	lm.nb	Cytotoxicity	NM_144539.5:750
Slc3a2	-0.141	0.0607	-0.26	-0.0218	0.907	0.835	0.985	0.0596	0.104	0.982967	loglinear	Immunometabolism, mTOR	NM_008577.4:1150
Slc7a5	0.693	0.15	0.399	0.986	1.62	1.32	1.98	0.00358	0.0108	1.96658	loglinear	Immunometabolism, mTOR	NM_011404.3:780
Smad2	-0.0628	0.0751	-0.21	0.0843	0.957	0.865	1.06	0.435	0.52	0.283997	loglinear	TGF-beta Signaling, Th17 differentiation, Treg Differentiation	NM_010754.4:880
Smad3	0.000521	0.113	-0.22	0.221	1	0.858	1.17	0.996	0.999		loglinear	TGF-beta Signaling, Th17 differentiation, Treg Differentiation	NM_016769.3:1845
Smad4	-0.0891	0.0769	-0.24	0.0617	0.94	0.847	1.04	0.291	0.378	0.422508	loglinear	Endothelial Activation, TGF-beta Signaling, Th17 differentiation, Treg Differentiation	NM_008540.2:2885
Smad5	-0.0545	0.045	-0.143	0.0337	0.963	0.906	1.02	0.271	0.359	0.444906	loglinear	TGF-beta Signaling	NM_008541.2:2630
Smarca4	-0.012	0.0378	-0.0861	0.0621	0.992	0.942	1.04	0.763	0.822	0.0851282	loglinear	Epigenetics and Transcriptional Regulation	NM_011417.2:3540
Smn1	0.0047	0.0506	-0.0945	0.104	1	0.937	1.07	0.929	0.953	0.0209071	loglinear	Immunometabolism	NM_011420.2:390
Snca	-0.527	0.53	-1.57	0.512	0.694	0.338	1.43	0.359	0.445	0.35164	lm.nb	Oxidative Stress	NM_009221.2:285
Socs1	1.18	0.178	0.83	1.53	2.26	1.78	2.88	0.000567	0.00298	2.52578	loglinear	MHC Class I Antigen Presentation, Toll Like Receptor Signaling, Type I Interferon Signaling, Type II Interferon Signaling	NM_009896.2:1020
Socs3	0.82	0.155	0.516	1.12	1.77	1.43	2.18	0.00185	0.00658	2.18177	loglinear	MHC Class I Antigen Presentation, TNF Family Signaling, Type I Interferon Signaling, Type II Interferon Signaling	NM_007707.2:585
Socs5	-0.369	0.0867	-0.539	-0.199	0.774	0.688	0.871	0.00537	0.0145	1.83863	loglinear	Endothelial Activation	NM_019654.2:1470
Sod1	-0.221	0.053	-0.325	-0.117	0.858	0.798	0.922	0.00591	0.0154	1.81248	loglinear	Interleukin-12 Signaling, Oxidative Stress	NM_011434.1:219
Sp100	0.382	0.0682	0.248	0.515	1.3	1.19	1.43	0.00139	0.0054	2.26761	loglinear	Autoantigens, Type II Interferon Signaling	NM_013673.3:410
Sp3	-0.109	0.0182	-0.145	-0.0733	0.927	0.905	0.95	0.000977	0.00434	2.36251	loglinear	Epigenetics and Transcriptional Regulation	NM_001018042.3:1063
Spi1	0.703	0.106	0.496	0.911	1.63	1.41	1.88	0.000562	0.00298	2.52578	loglinear	Epigenetics and Transcriptional Regulation	NM_011355.1:200
Spib	0.637	0.325	0.00108	1.27	1.56	1	2.42	0.0972	0.156	0.806875	lm.nb	Epigenetics and Transcriptional Regulation	NM_019866.1:2036
Sppl2b	0.02	0.0856	-0.148	0.188	1.01	0.903	1.14	0.823	0.867	0.0619809	loglinear	TNF Family Signaling	NM_175195.3:698
Sptan1	-0.336	0.0762	-0.486	-0.187	0.792	0.714	0.878	0.00449	0.0125	1.90309	loglinear	Apoptosis	NM_001177667.1:7553
Sqstm1	0.0696	0.0232	0.0241	0.115	1.05	1.02	1.08	0.0241	0.0494	1.30627	loglinear	Apoptosis	NM_011018.2:1430
Src	-0.0264	0.0679	-0.159	0.107	0.982	0.895	1.08	0.711	0.777	0.109579	loglinear	Chemokine Signaling, Growth Factor Signaling, Oxidative Stress, T-cell Checkpoint Signaling	NM_001025395.2:968
Stat1	0.749	0.112	0.53	0.969	1.68	1.44	1.96	0.000542	0.00295	2.53018	lm.nb	Chemokine Signaling, Interleukin-12 Signaling, NLR Signaling, Other Interleukin Signaling, Th1 Differentiation, Toll Like Receptor Signaling, Type I Interferon Signaling, Type II Interferon Signaling	NM_009283.3:1590
Stat2	0.721	0.0994	0.526	0.916	1.65	1.44	1.89	0.000348	0.00234	2.63078	loglinear	Chemokine Signaling, NLR Signaling, Other Interleukin Signaling, Type I Interferon Signaling	NM_019963.1:362
Stat3	0.223	0.0503	0.125	0.322	1.17	1.09	1.25	0.00438	0.0123	1.91009	loglinear	Chemokine Signaling, Interleukin-12 Signaling, Other Interleukin Signaling, Th17 differentiation, Treg Differentiation	NM_213659.2:1360
Stat4	0.347	0.3	-0.241	0.934	1.27	0.846	1.91	0.291	0.378	0.422508	loglinear	Interleukin-12 Signaling, Other Interleukin Signaling, Th1 Differentiation	NM_011487.4:1816
Stat5a	0.378	0.0932	0.195	0.56	1.3	1.14	1.47	0.00672	0.0171	1.767	loglinear	Other Interleukin Signaling, Th2 Differentiation	NM_011488.2:1545
Stat5b	-0.232	0.0574	-0.344	-0.12	0.851	0.788	0.92	0.00677	0.0171	1.767	loglinear	Chemokine Signaling, Other Interleukin Signaling, Th2 Differentiation	NM_011489.3:4855
Stat6	0.0683	0.0187	0.0317	0.105	1.05	1.02	1.08	0.0106	0.025	1.60206	loglinear	Other Interleukin Signaling, Oxidative Stress, Th2 Differentiation	NM_009284.2:3465
Stk11	-0.0559	0.0617	-0.177	0.065	0.962	0.885	1.05	0.4	0.486	0.313364	loglinear	Autophagy, Immunometabolism, mTOR	NM_011492.3:395
Stk26	-0.199	0.152	-0.497	0.0996	0.871	0.708	1.07	0.239	0.325	0.488117	lm.nb	Apoptosis, Oxidative Stress	NM_133729.1:1290
Stradb	-0.0832	0.132	-0.342	0.175	0.944	0.789	1.13	0.552	0.638	0.195179	loglinear	mTOR	NM_172656.5:1610
Syk	0.514	0.0674	0.382	0.646	1.43	1.3	1.57	0.000264	0.002	2.69897	loglinear	B-cell Receptor Signaling, Fc Receptors and Phagocytosis, NF-kB Signaling	NM_001198977.1:2064
Tab1	0.159	0.0881	-0.0137	0.332	1.12	0.991	1.26	0.121	0.186	0.730487	loglinear	Fc Receptors and Phagocytosis, NF-kB Signaling, NLR Signaling, TNF Family Signaling, Toll Like Receptor Signaling	NM_025609.2:570
Tab2	-0.0751	0.0681	-0.209	0.0584	0.949	0.865	1.04	0.312	0.401	0.396856	loglinear	Fc Receptors and Phagocytosis, NF-kB Signaling, NLR Signaling, T-cell Receptor Signaling, TNF Family Signaling, Th17 Mediated Biology, Toll Like Receptor Signaling	NM_138667.2:2015
Tab3	0.165	0.176	-0.181	0.51	1.12	0.882	1.42	0.386	0.474	0.324222	lm.nb	Fc Receptors and Phagocytosis, NF-kB Signaling, NLR Signaling, TNF Family Signaling, Th17 Mediated Biology, Toll Like Receptor Signaling	NM_025729.4:1054
Tal1	-0.384	0.0958	-0.572	-0.196	0.766	0.673	0.873	0.00703	0.0176	1.75449	loglinear	Epigenetics and Transcriptional Regulation	NM_011527.2:2490
Tank	0.412	0.0657	0.283	0.541	1.33	1.22	1.45	0.000765	0.00364	2.4389	loglinear	NLR Signaling, Toll Like Receptor Signaling	NM_011529.2:1266
Tapbp	0.3	0.0205	0.26	0.341	1.23	1.2	1.27	6.41e-06	0.00102	2.9914	loglinear	MHC Class I Antigen Presentation	NM_009318.2:2195
Tatdn1	0.117	0.0837	-0.0468	0.281	1.08	0.968	1.22	0.211	0.297	0.527244	loglinear	Immunometabolism	NM_175151.4:259
Tax1bp1	0.00453	0.0376	-0.0692	0.0782	1	0.953	1.06	0.908	0.936	0.0287242	loglinear	TNF Family Signaling	NM_025816.3:2035
Tbk1	0.0154	0.0576	-0.0975	0.128	1.01	0.935	1.09	0.798	0.848	0.0716041	loglinear	Cytosolic DNA Sensing, NLR Signaling, Th17 Mediated Biology, Toll Like Receptor Signaling	NM_019786.4:440
Tcf4	-0.148	0.0714	-0.288	-0.0085	0.902	0.819	0.994	0.0828	0.136	0.866461	loglinear	Endothelial Activation	NM_013685.1:3045
Tcf7l2	0.00207	0.0571	-0.11	0.114	1	0.927	1.08	0.972	0.983	0.00744648	loglinear	Epigenetics and Transcriptional Regulation	NM_001142924.1:1518
Tcirg1	0.688	0.108	0.476	0.9	1.61	1.39	1.87	0.000708	0.00352	2.45346	loglinear	Immunometabolism	NM_001136091.1:1345
Tek	-0.449	0.113	-0.67	-0.228	0.732	0.628	0.854	0.00723	0.018	1.74473	lm.nb	Growth Factor Signaling	NM_013690.2:3580
Telo2	1.86	0.559	0.766	2.96	3.63	1.7	7.76	0.0158	0.0343	1.46471	loglinear	mTOR	NM_001163661.1:1770
Tgfb1	0.346	0.0432	0.261	0.43	1.27	1.2	1.35	0.000204	0.00176	2.75449	loglinear	TGF-beta Signaling, Th17 differentiation, Treg Differentiation	NM_011577.1:1470
Tgfb3	0.143	0.07	0.00591	0.28	1.1	1	1.21	0.0869	0.142	0.847712	loglinear	TGF-beta Signaling	NM_009368.2:2410
Tgfbr1	0.36	0.0268	0.308	0.413	1.28	1.24	1.33	1.06e-05	0.00102	2.9914	loglinear	Endothelial Activation, TGF-beta Signaling, Th17 differentiation, Treg Differentiation	NM_009370.2:4425
Tgfbr2	0.113	0.0497	0.0158	0.211	1.08	1.01	1.16	0.063	0.11	0.958607	loglinear	TGF-beta Signaling, Th17 differentiation, Treg Differentiation	NM_009371.2:475
Thbd	-0.467	0.108	-0.679	-0.254	0.724	0.624	0.839	0.00509	0.0139	1.85699	loglinear	Complement System	NM_009378.3:2845
Thbs1	0.209	0.138	-0.061	0.479	1.16	0.959	1.39	0.18	0.261	0.583359	lm.nb	Growth Factor Signaling, TGF-beta Signaling	NM_011580.4:241
Ticam1	-0.121	0.182	-0.477	0.235	0.919	0.718	1.18	0.529	0.615	0.211125	loglinear	Apoptosis, NF-kB Signaling, NLR Signaling, Toll Like Receptor Signaling	NM_174989.4:2159
Tigit	3.37	0.465	2.46	4.28	10.3	5.49	19.4	0.000351	0.00234	2.63078	lm.nb	Lymphocyte Trafficking, T-cell Checkpoint Signaling	NM_001146325.1:730
Tirap	-0.132	0.0781	-0.285	0.0213	0.913	0.821	1.01	0.143	0.215	0.667562	loglinear	MHC Class I Antigen Presentation, NF-kB Signaling, Toll Like Receptor Signaling	NM_001177846.1:254
Tlr2	1.58	0.198	1.19	1.97	2.99	2.29	3.92	0.000205	0.00176	2.75449	lm.nb	MHC Class I Antigen Presentation, Toll Like Receptor Signaling	NM_011905.2:255
Tlr4	0.372	0.106	0.163	0.58	1.29	1.12	1.49	0.0129	0.0289	1.5391	loglinear	Apoptosis, MHC Class I Antigen Presentation, NF-kB Signaling, NLR Signaling, Toll Like Receptor Signaling	NM_021297.2:2510
Tlr5	-0.569	0.224	-1.01	-0.131	0.674	0.497	0.913	0.0437	0.0807	1.09313	lm.nb	Toll Like Receptor Signaling	NM_016928.2:560
Tlr7	0.75	0.118	0.519	0.982	1.68	1.43	1.97	0.000716	0.00353	2.45223	loglinear	Toll Like Receptor Signaling	NM_133211.3:3210
Tlr9	0.776	0.219	0.347	1.2	1.71	1.27	2.3	0.0121	0.0274	1.56225	lm.nb	Toll Like Receptor Signaling	NM_031178.2:1801
Tmem173	0.797	0.0923	0.616	0.978	1.74	1.53	1.97	0.000133	0.00144	2.84164	loglinear	Cytosolic DNA Sensing, NLR Signaling	NM_028261.1:1792
Tmem176a	0.622	0.117	0.394	0.851	1.54	1.31	1.8	0.00176	0.00635	2.19723	loglinear	Lymphocyte Trafficking	NM_001098271.1:720
Tnf	2.04	0.232	1.58	2.49	4.11	2.99	5.63	0.000122	0.0014	2.85387	lm.nb	Apoptosis, NF-kB Signaling, NLR Signaling, Oxidative Stress, T-cell Receptor Signaling, TGF-beta Signaling, TNF Family Signaling, Th17 Mediated Biology, Th17 differentiation, Toll Like Receptor Signaling, mTOR	NM_013693.2:514
Tnfaip3	0.933	0.136	0.666	1.2	1.91	1.59	2.3	0.000472	0.00274	2.56225	lm.nb	NF-kB Signaling, NLR Signaling, Oxidative Stress, TNF Family Signaling, Th17 Mediated Biology	NM_009397.2:232
Tnfaip6	1.21	0.426	0.371	2.04	2.31	1.29	4.11	0.0298	0.0589	1.22988	loglinear	Oxidative Stress, TNF Family Signaling	NM_009398.2:620
Tnfrsf10b	0.296	0.224	-0.142	0.735	1.23	0.907	1.66	0.233	0.319	0.496209	loglinear	Apoptosis, TNF Family Signaling	NM_020275.3:1625
Tnfrsf11a	1.31	0.149	1.02	1.61	2.49	2.03	3.05	0.00012	0.0014	2.85387	lm.nb	NF-kB Signaling	NM_009399.3:692
Tnfrsf13b	0.745	0.174	0.404	1.09	1.68	1.32	2.12	0.00522	0.0142	1.84771	loglinear	TNF Family Signaling	NM_021349.1:340
Tnfrsf13c	1.07	0.709	-0.319	2.46	2.1	0.801	5.5	0.182	0.262	0.581699	lm.nb	NF-kB Signaling, T-cell Checkpoint Signaling	NM_028075.2:1170
Tnfrsf14	0.0686	0.103	-0.133	0.27	1.05	0.912	1.21	0.529	0.615	0.211125	loglinear	T-cell Checkpoint Signaling	NM_178931.2:625
Tnfrsf1a	-0.0163	0.0381	-0.091	0.0583	0.989	0.939	1.04	0.683	0.75	0.124939	loglinear	Apoptosis, NF-kB Signaling, TNF Family Signaling, mTOR	NM_011609.2:615
Tnfrsf1b	0.642	0.0657	0.513	0.771	1.56	1.43	1.71	6.61e-05	0.00111	2.95468	loglinear	TNF Family Signaling	NM_011610.3:1173
Tnfrsf4	1.59	0.292	1.02	2.16	3.01	2.03	4.48	0.00159	0.00582	2.23508	lm.nb	T-cell Checkpoint Signaling	NM_011659.2:320
Tnfsf10	0.145	0.0523	0.0423	0.247	1.11	1.03	1.19	0.0325	0.0632	1.19928	loglinear	Apoptosis, TNF Family Signaling	NM_009425.2:2055
Tnfsf13	0.706	0.157	0.398	1.01	1.63	1.32	2.02	0.00415	0.0119	1.92445	lm.nb	TNF Family Signaling	NM_023517.2:330
Tnfsf13b	0.163	0.07	0.0262	0.301	1.12	1.02	1.23	0.0583	0.102	0.9914	loglinear	NF-kB Signaling, T-cell Checkpoint Signaling	NM_033622.1:225
Tns1	-0.652	0.111	-0.869	-0.435	0.636	0.547	0.74	0.00107	0.00457	2.34008	lm.nb	Lymphocyte Trafficking	NM_027884.3:1248
Tollip	-0.0591	0.0462	-0.15	0.0315	0.96	0.901	1.02	0.248	0.333	0.477556	loglinear	Toll Like Receptor Signaling	NM_023764.3:260
Tradd	0.00159	0.115	-0.224	0.227	1	0.856	1.17	0.989	0.994	0.00261362	loglinear	Apoptosis, NF-kB Signaling, TNF Family Signaling	NM_001033161.2:48
Traf1	0.214	0.123	-0.0267	0.455	1.16	0.982	1.37	0.132	0.201	0.696804	lm.nb	Apoptosis, NF-kB Signaling, TNF Family Signaling	NM_009421.3:566
Traf2	0.413	0.08	0.256	0.57	1.33	1.19	1.48	0.00209	0.00725	2.13966	loglinear	Apoptosis, NF-kB Signaling, NLR Signaling, Oxidative Stress, TNF Family Signaling, Th17 Mediated Biology	NM_009422.2:1334
Traf3	0.519	0.0819	0.359	0.679	1.43	1.28	1.6	0.000721	0.00353	2.45223	loglinear	NF-kB Signaling, NLR Signaling, TNF Family Signaling, Th17 Mediated Biology, Toll Like Receptor Signaling	NM_001048206.1:710
Traf5	-0.142	0.0749	-0.288	0.0052	0.907	0.819	1	0.108	0.17	0.769551	loglinear	NF-kB Signaling, NLR Signaling, TNF Family Signaling, Th17 Mediated Biology	NM_011633.1:1940
Traf6	-0.114	0.105	-0.321	0.092	0.924	0.801	1.07	0.319	0.407	0.390406	loglinear	Autophagy, Fc Receptors and Phagocytosis, NF-kB Signaling, NLR Signaling, T-cell Receptor Signaling, Th17 Mediated Biology, Toll Like Receptor Signaling	NM_009424.2:980
Trat1	-0.314	0.185	-0.677	0.0494	0.805	0.626	1.03	0.141	0.213	0.67162	loglinear	T-cell Receptor Signaling	NM_198297.3:535
Trem2	2.75	0.507	1.75	3.74	6.71	3.37	13.4	0.00163	0.00594	2.22621	lm.nb	Lymphocyte Trafficking	NM_031254.3:445
Trex1	0.797	0.112	0.577	1.02	1.74	1.49	2.02	0.00039	0.00246	2.60906	loglinear	Cytosolic DNA Sensing	NM_011637.6:509
Trim14	0.242	0.078	0.0896	0.395	1.18	1.06	1.32	0.0209	0.0433	1.36351	loglinear	Type II Interferon Signaling	NM_029077.3:286
Trim21	0.234	0.144	-0.048	0.515	1.18	0.967	1.43	0.155	0.23	0.638272	lm.nb	MHC Class I Antigen Presentation, Type II Interferon Signaling	NM_009277.4:244
Trim25	0.294	0.0493	0.198	0.391	1.23	1.15	1.31	0.000993	0.00439	2.35754	loglinear	NF-kB Signaling, Type II Interferon Signaling	NM_009546.2:5315
Trim26	0.135	0.0396	0.0575	0.213	1.1	1.04	1.16	0.0143	0.0312	1.50585	loglinear	Type II Interferon Signaling	NM_001025599.2:2472
Trim35	-0.0982	0.0796	-0.254	0.0578	0.934	0.838	1.04	0.263	0.351	0.454693	loglinear	Type II Interferon Signaling	NM_029979.3:3428
Trim68	-0.18	0.0709	-0.32	-0.0415	0.882	0.801	0.972	0.0438	0.0807	1.09313	loglinear	Type II Interferon Signaling	NM_198012.2:2034
Trim8	-0.0708	0.0536	-0.176	0.0342	0.952	0.885	1.02	0.234	0.32	0.49485	loglinear	Type II Interferon Signaling	NM_053100.2:2376
Trove2	-0.148	0.0836	-0.312	0.0157	0.902	0.805	1.01	0.127	0.194	0.712198	loglinear	Autoantigens	NM_013835.2:1588
Trp53	0.176	0.115	-0.0488	0.401	1.13	0.967	1.32	0.176	0.255	0.59346	loglinear	Apoptosis, Oxidative Stress	NM_011640.1:1835
Trp53inp2	0.103	0.0679	-0.0304	0.236	1.07	0.979	1.18	0.181	0.262	0.581699	loglinear	Autophagy	NM_178111.3:2090
Tsc2	-0.254	0.0535	-0.359	-0.15	0.838	0.78	0.901	0.00313	0.00984	2.007	loglinear	Autophagy, mTOR	NM_001039363.1:1554
Txn1	0.221	0.0395	0.143	0.298	1.17	1.1	1.23	0.00139	0.0054	2.26761	loglinear	Immunometabolism, Inflammasomes, NLR Signaling, Oxidative Stress	NM_011660.3:280
Txnip	-0.352	0.0708	-0.49	-0.213	0.784	0.712	0.863	0.00253	0.00836	2.07779	loglinear	Inflammasomes, NLR Signaling, Oxidative Stress	NM_023719.1:2340
Tyk2	0.094	0.104	-0.11	0.298	1.07	0.927	1.23	0.4	0.486	0.313364	loglinear	Interleukin-12 Signaling, NLR Signaling, Th1 Differentiation, Th17 differentiation, Treg Differentiation, Type I Interferon Signaling	NM_001205312.1:1532
Tyrobp	0.666	0.0866	0.496	0.835	1.59	1.41	1.78	0.000254	0.00195	2.70997	loglinear	Cytotoxicity	NM_011662.2:130
Uba52	-0.0221	0.0406	-0.102	0.0576	0.985	0.932	1.04	0.607	0.688	0.162412	loglinear	Apoptosis, B-cell Receptor Signaling, Fc Receptors and Phagocytosis, Immunometabolism, MHC Class I Antigen Presentation, NF-kB Signaling, NLR Signaling, T-cell Receptor Signaling, TGF-beta Signaling, TNF Family Signaling, Toll Like Receptor Signaling	NM_019883.3:309
Ube2l3	0.106	0.042	0.0236	0.188	1.08	1.02	1.14	0.0451	0.0824	1.08407	loglinear	MHC Class I Antigen Presentation	NM_009456.2:1817
Ube2l6	0.268	0.198	-0.12	0.656	1.2	0.92	1.58	0.224	0.31	0.508638	lm.nb	MHC Class I Antigen Presentation	NM_019949.2:544
Ube2s	0.0659	0.0465	-0.0252	0.157	1.05	0.983	1.12	0.206	0.293	0.533132	loglinear	MHC Class I Antigen Presentation	NM_133777.2:752
Unc93b1	0.494	0.0687	0.359	0.629	1.41	1.28	1.55	0.000366	0.00238	2.62342	loglinear	Toll Like Receptor Signaling	NM_019449.2:1060
Usp21	-0.0168	0.136	-0.284	0.251	0.988	0.821	1.19	0.906	0.936	0.0287242	loglinear	TNF Family Signaling	NM_013919.4:1590
Vamp2	-0.291	0.0843	-0.456	-0.126	0.817	0.729	0.916	0.0135	0.0297	1.52724	loglinear	Immunometabolism	NM_009497.3:1761
Vav1	0.881	0.0504	0.783	0.98	1.84	1.72	1.97	2.24e-06	0.00102	2.9914	loglinear	B-cell Receptor Signaling, Chemokine Signaling, Fc Receptors and Phagocytosis, Lymphocyte Trafficking, T-cell Checkpoint Signaling, T-cell Receptor Signaling	NM_011691.4:1640
Vcam1	0.761	0.0954	0.574	0.948	1.69	1.49	1.93	0.000207	0.00176	2.75449	loglinear	Lymphocyte Trafficking, NF-kB Signaling, TNF Family Signaling, Type II Interferon Signaling	NM_011693.2:1440
Vcl	-0.511	0.111	-0.728	-0.294	0.702	0.604	0.816	0.00365	0.0109	1.96257	loglinear	Lymphocyte Trafficking	NM_009502.4:370
Vwf	-0.0607	0.0606	-0.179	0.058	0.959	0.883	1.04	0.355	0.441	0.355561	loglinear	Complement System	NM_011708.3:6354
Wnt10b	-0.624	0.265	-1.14	-0.104	0.649	0.453	0.931	0.057	0.101	0.995679	lm.nb	mTOR	NM_011718.1:1750
Xbp1	-0.017	0.0325	-0.0807	0.0467	0.988	0.946	1.03	0.619	0.695	0.158015	loglinear	Oxidative Stress	NM_013842.2:825
Xcl1	1.1	0.478	0.16	2.03	2.14	1.12	4.09	0.0615	0.107	0.970616	lm.nb	Chemokine Signaling	NM_008510.1:103
Xcr1	1.05	0.221	0.614	1.48	2.07	1.53	2.79	0.00321	0.00991	2.00393	lm.nb	Chemokine Signaling, Oxidative Stress	NM_011798.4:350
Xiap	-0.175	0.0486	-0.27	-0.0797	0.886	0.829	0.946	0.0113	0.0262	1.5817	loglinear	Apoptosis, NF-kB Signaling, NLR Signaling, TNF Family Signaling	NM_009688.2:1654
Xrcc6	0.385	0.162	0.0682	0.702	1.31	1.05	1.63	0.0546	0.0978	1.00966	loglinear	Cytosolic DNA Sensing	NM_010247.2:1640
Yy1	-0.0628	0.0517	-0.164	0.0386	0.957	0.892	1.03	0.27	0.359	0.444906	loglinear	Epigenetics and Transcriptional Regulation	NM_009537.3:760
Zap70	0.312	0.19	-0.0601	0.684	1.24	0.959	1.61	0.151	0.226	0.645892	loglinear	NF-kB Signaling, T-cell Receptor Signaling	NM_009539.2:1030
Zbp1	1.73	0.203	1.33	2.13	3.31	2.51	4.37	0.000145	0.00144	2.84164	lm.nb	Cytosolic DNA Sensing	NM_021394.2:473
Zdhhc2	0.232	0.179	-0.119	0.584	1.17	0.921	1.5	0.243	0.328	0.484126	loglinear	Immunometabolism	NM_178395.3:560
Zfp385a	0.578	0.142	0.3	0.857	1.49	1.23	1.81	0.00655	0.0167	1.77728	loglinear	Epigenetics and Transcriptional Regulation	NM_013866.2:204

## Sheet: D28 cSiO2.DHA v VEH.CON
Symbol	Log2 fold change	std error (log2)	Lower confidence limit (log2)	Upper confidence limit (log2)	Linear fold change	Lower confidence limit (linear)	Upper confidence limit (linear)	P-value	BH.p.value	minus log10 pval	method	Gene.sets	probe.ID	probe.ID
Ace	-0.195	0.0642	-0.321	-0.0695	0.873	0.8	0.953	0.0227	0.0721	1.14206	loglinear	Immunometabolism	NM_009598.1:325
Acin1	0.0597	0.0516	-0.0415	0.161	1.04	0.972	1.12	0.292	0.436	0.360514	loglinear	Apoptosis	NM_001085472.2:674
Acp5	0.956	0.125	0.71	1.2	1.94	1.64	2.3	0.000266	0.0101	1.99568	lm.nb	Immunometabolism	NM_001102405.1:440
Actr1b	0.131	0.0555	0.0227	0.24	1.1	1.02	1.18	0.0556	0.132	0.879426	loglinear	MHC Class II Antigen Presentation	NM_146107.2:876
Adam17	0.0752	0.095	-0.111	0.261	1.05	0.926	1.2	0.459	0.595	0.225483	loglinear	TNF Family Signaling	NM_001277266.1:3168
Adar	0.0718	0.0499	-0.026	0.17	1.05	0.982	1.12	0.2	0.328	0.484126	loglinear	Cytosolic DNA Sensing, Type I Interferon Signaling	NM_001038587.3:2102
Adora2a	0.485	0.258	-0.0204	0.991	1.4	0.986	1.99	0.109	0.215	0.667562	lm.nb	Growth Factor Signaling, T-cell Checkpoint Signaling	NM_009630.2:2306
Ager	-0.231	0.0321	-0.294	-0.168	0.852	0.816	0.89	0.000364	0.0104	1.98297	loglinear	Oxidative Stress, Toll Like Receptor Signaling	NM_007425.2:361
Ahr	0.0962	0.137	-0.172	0.365	1.07	0.887	1.29	0.509	0.637	0.195861	lm.nb	Immunometabolism, Th17 differentiation	NM_013464.4:1327
Aim2	0.608	0.157	0.3	0.916	1.52	1.23	1.89	0.00822	0.0398	1.40012	loglinear	Cytosolic DNA Sensing, Inflammasomes, NLR Signaling	NM_001013779.2:1134
Akt1	0.0645	0.0345	-0.00309	0.132	1.05	0.998	1.1	0.111	0.215	0.667562	loglinear	Apoptosis, Autophagy, B-cell Receptor Signaling, Chemokine Signaling, Growth Factor Signaling, Oxidative Stress, T-cell Checkpoint Signaling, T-cell Receptor Signaling, TNF Family Signaling, Toll Like Receptor Signaling, mTOR	NM_001165894.1:898
Akt2	-0.0386	0.118	-0.269	0.192	0.974	0.83	1.14	0.754	0.842	0.0746879	loglinear	Apoptosis, Autophagy, B-cell Receptor Signaling, Chemokine Signaling, Growth Factor Signaling, T-cell Receptor Signaling, TNF Family Signaling, Toll Like Receptor Signaling, mTOR	NM_001110208.1:2504
Akt3	-0.156	0.0898	-0.332	0.0201	0.898	0.794	1.01	0.133	0.244	0.61261	loglinear	Apoptosis, Autophagy, B-cell Receptor Signaling, Chemokine Signaling, Growth Factor Signaling, T-cell Receptor Signaling, TNF Family Signaling, Toll Like Receptor Signaling, mTOR	NM_011785.3:772
Alas2	0.364	0.513	-0.642	1.37	1.29	0.641	2.58	0.505	0.635	0.197226	lm.nb	Immunometabolism	NM_009653.3:615
Alox15	-0.897	0.378	-1.64	-0.156	0.537	0.321	0.897	0.0552	0.131	0.882729	lm.nb	Immunometabolism	NM_009660.3:815
Alox5	0.345	0.162	0.0276	0.662	1.27	1.02	1.58	0.0772	0.168	0.774691	loglinear	Immunometabolism	NM_009662.2:1975
[truncated: 648 more rows]

## Sheet: D28 cSiO2.DHA v cSiO2.CON
Symbol	Log2 fold change	std error (log2)	Lower confidence limit (log2)	Upper confidence limit (log2)	Linear fold change	Lower confidence limit (linear)	Upper confidence limit (linear)	P-value	BH.p.value	minus log10 pval	method	Gene.sets	probe.ID
[truncated: 682 more rows]
